# Supplementary material for: Host-mimicking conditions promote Pseudomonas aeruginosa PA14 virulence gene expression
Source: Front Microbiol. 2025 Apr 22;16:1557664. doi: 10.3389/fmicb.2025.1557664 (PMC12062898; doi:10.3389/fmicb.2025.1557664)
Supplement: Supplementary file 4 [file Table_4.xlsx]

## Sheet: all expressed genes
TrivialName	baseMean	FoldChange	log2FoldChange	lfcSE	stat	pvalue	padj	DMEM	DMEM1	DMEM2	MH1	MH2	Mueller-Hinton	NB1	NB2	Nutrient	GeneID	Start	Stop	Strand	Type	ChromosomeID	Sequence	Translation	Status	LocusName	AltLocusName	FrameDiscrepancy	MissenseDiscrepancy	GeneName	GeneProduct	ConfidenceCode	COGs	Synonyms	CellLocalization	MolecularFunction	FunctionalClass	Pathway	ECNumber	AnnotatorUID	ModDateTime	CellLocalizationConfidenceCode	FunctionalClassConfidenceCode	AlternateGeneProductName
PA14_00010	29841.3	1.23996	0.310294	0.145659	-2.13027	0.033149	0.116472	45571.8	30824.5	28521.5	27043.1	28363.9	35244.5	22358.4	22628.2	28015.9	721	483	2027	+		1	GTGTCCGTGGAACTTTGGCAGCAGTGCGTGGATCTTCTCCGCGATGAGCTGCCGTCCCAACAATTCAACACCTGGATCCGTCCCTTGCAGGTCGAAGCCGAAGGCGACGAATTGCGTGTGTATGCACCCAACCGTTTCGTCCTCGATTGGGTGAACGAGAAATACCTCGGTCGGCTTCTGGAACTGCTCGGTGAACGCGGCGAGGGTCAGTTGCCCGCGCTTTCCTTATTAATAGGCAGCAAGCGTAGCCGTACGCCGCGCGCCGCCATCGTCCCATCGCAGACCCACGTGGCTCCCCCGCCTCCGGTTGCTCCGCCGCCGGCGCCAGTGCAGCCGGTATCGGCCGCGCCCGTGGTGGTGCCACGTGAAGAGCTGCCGCCAGTGACGACGGCTCCCAGC…	MSVELWQQCVDLLRDELPSQQFNTWIRPLQVEAEGDELRVYAPNRFVLDWVNEKYLGRLLELLGERGEGQLPALSLLIGSKRSRTPRAAIVPSQTHVAPPPPVAPPPAPVQPVSAAPVVVPREELPPVTTAPSVSSDPYEPEEPSIDPLAAAMPAGAAPAVRTERNVQVEGALKHTSYLNRTFTFENFVEGKSNQLARAAAWQVADNLKHGYNPLFLYGGVGLGKTHLMHAVGNHLLKKNPNAKVVYLHSERFVADMVKALQLNAINEFKRFYRSVDALLIDDIQFFARKERSQEEFFHTFNALLEGGQQVILTSDRYPKEIEGLEERLKSRFGWGLTVAVEPPELETRVAILMKKAEQAKIELPHDAAFFIAQRIRSNVRELEGALKRVIAHSHFMGR…	ACTIVE	PA14_00010	PA0001	FALSE	FALSE	dnaA	chromosomal replication initiator protein DnaA	2	pfam00308,COG0593				(11) DNA replication, recombination, modification and repair			diggins	20050322091307
PA14_00020	22190.3	1.06694	0.0934809	0.198268	-0.471487	0.637293	0.79088	34584.1	22502.3	19264.9	17969.3	20645.3	25474.2	19897.6	18649.8	20724.7	1852	2056	3159	+		1	ATGCATTTCACCATTCAACGCGAAGCCCTGTTGAAACCGCTGCAACTGGTCGCCGGCGTCGTGGAACGCCGCCAGACATTGCCGGTTCTCTCCAACGTCCTGCTGGTGGTCGAAGGCCAGCAACTGTCGCTGACCGGCACCGACCTCGAGGTCGAGCTGGTTGGTCGCGTGGTACTGGAAGATGCCGCCGAACCCGGCGAGATCACCGTACCGGCGCGCAAGCTGATGGACATCTGCAAGAGCCTGCCGAACGACGTGCTGATCGACATCCGTGTCGAAGAGCAGAAACTTCTGGTGAAGGCCGGGCGTAGCCGCTTCACCCTGTCCACCCTGCCGGCCAACGATTTCCCCACCGTAGAGGAAGGTCCCGGCTCGCTGAACTTCAGCATTGCCCAGAGC…	MHFTIQREALLKPLQLVAGVVERRQTLPVLSNVLLVVEGQQLSLTGTDLEVELVGRVVLEDAAEPGEITVPARKLMDICKSLPNDVLIDIRVEEQKLLVKAGRSRFTLSTLPANDFPTVEEGPGSLNFSIAQSKLRRLIDRTSFAMAQQDVRYYLNGMLLEVNGGTLRSVATDGHRLAMCSLDAQIPSQDRHQVIVPRKGILELARLLTEQDGEVGIVLGQHHIRATTGEFTFTSKLVDGKFPDYERVLPRGGDKLVVGDRQQLREAFSRTAILSNEKYRGIRLQLSNGLLKIQANNPEQEEAEEEVQVEYNGGNLEIGFNVSYLLDVLGVIGTEQVRFILSDSNSSALVHEADNDDSAYVVMPMRL*	ACTIVE	PA14_00020	PA0002	FALSE	FALSE	dnaN	DNA polymerase III, beta chain	2	cd00140,smart00480,COG0592				(11) DNA replication, recombination, modification and repair		2.7.7.7	diggins	20050322091855
PA14_00030	18313.6	1.01609	0.0230352	0.253611	-0.0908287	0.927629	0.967282	26654.5	19042.1	17835.1	10649.5	18634.6	22341.3	15676.3	16433.5	17555.6	1741	3169	4278	+		1	ATGTCCCTGACCCGCGTTTCGgTCACCGCGGTGCGCAACCTGCACCCGGTGACCCTCTCCCCCTCCCCTCGCATCAACATCCTCTACGGCGATAATGGCAGCGGCAAGACCAGTGTGCTCGAAGCCATCCACCTGCTGGGCCTGGCGCGTTCATTCCGCAGTGCGCGCTTGCAGCCGGTGATCCAGTATGAGGAAGCGGCCTGCACCGTATTCGGCCAGGTGATGTTGGCCAACGGCATCGCCAGCAACCTGGGGATTTCCCGTGAGCGCCAGGGCGAGTTCACCATCCGCATCGATGGGCAGAACGCCCGGAGTGCGGCTCAATTGGCGGAAACTCTCCCACTGCAACTGATCAACCCGGACAGCTTTCGGTTGCTCGAGGGAGCGCCGAAGATCCGC…	MSLTRVSVTAVRNLHPVTLSPSPRINILYGDNGSGKTSVLEAIHLLGLARSFRSARLQPVIQYEEAACTVFGQVMLANGIASNLGISRERQGEFTIRIDGQNARSAAQLAETLPLQLINPDSFRLLEGAPKIRRQFLDWGVFHVEPRFLPVWQRLQKALRQRNSWLRHGKLDPASQAAWDRELSLASDEIDAYRRSYIQALKPVFEETLAELVSLDDLTLSYYRGWDKDRDLLEVLASSLLRDQQMGHTQAGPQRADLRIRLAGHNAAEILSRGQQKLVVCALRIAQGHLINRAKRGQCVYLVDDLPSELDEQHRMALCRLLEDLGCQVFITCVDPQLLKDGWRTDTPVSMFHVEHGKVSQTTTIGSEA*	ACTIVE	PA14_00030	PA0003	FALSE	FALSE	recF	DNA replication and repair protein RecF	2	COG1195				(11) DNA replication, recombination, modification and repair			diggins	20050322092011
PA14_00050	57799.7	1.05184	0.0729138	0.191838	-0.38008	0.703886	0.837738	83440.5	54470	50526.2	45666	56769.2	68740.4	53808.1	50082	56695	174	4275	6695	+		1	ATGAGCGAGAACAACACGTACGACTCTTCCAGCATCAAGGTGCTGAAGGGGCTGGATGCCGTACGCAAGCGCCCCGGCATGTACATCGGCGACACCGACGATGGCACCGGTCTGCACCACATGGTGTTCGAGGTGGTGGATAACTCCATCGACGAAGCGCTGGCCGGTTACTGCAGCGAAATCAGCATCACCATCCATACGGATGAGTCGATCACTGTCCGCGACAATGGACGCGGTATTCCGGTGGATATCCACAAGGAAGAAGGGGTTTCTGCGGCGGAAGTGATCATGACCGTCCTCCACGCCGGCGGCAAGTTCGACGACAACACCTACAAAGTGTCCGGCGGCTTGCACGGTGTGGGCGTCTCGGTGGTGAACGCGCTGTCCCATGAGCTGCGC…	MSENNTYDSSSIKVLKGLDAVRKRPGMYIGDTDDGTGLHHMVFEVVDNSIDEALAGYCSEISITIHTDESITVRDNGRGIPVDIHKEEGVSAAEVIMTVLHAGGKFDDNTYKVSGGLHGVGVSVVNALSHELRLTIRRHNKVWEQVYHHGVPQFPLREVGETDGSGTEVHFKPSPETFSNIHFSWDILAKRIRELSFLNSGVGILLRDERTGKEELFKYEGGLKAFVEYLNTNKTAVNEVFHFNVQREEDGVGVEVALQWNDSFNENLLCFTNNIPQRDGGTHLAGFRSALTRNLNNYIEAEGLAKKFKIATTGDDAREGLTAIISVKVPDPKFSSQTKDKLVSSEVKTAVEQEMGKYFADFLLENPNEAKAVVGKMIDAARAREAARKAREMTRRKGA…	ACTIVE	PA14_00050	PA0004	FALSE	FALSE	gyrB	DNA gyrase subunit B	2	COG0187,smart00433				(11) DNA replication, recombination, modification and repair		5.99.1.3	diggins	20050322105017			DNA topoisomerase chain B
PA14_00060	4153.33	-1.1317	-0.178486	0.215233	0.829269	0.406952	0.614454	4613.32	5496.21	4934.91	2753.38	4343.65	3382.44	3883.99	4093.76	3878.32	3014	7791	7018	-		1	ATGTCGACAGTGCAGGCCATCAGAACCGTCCTCTTTTACCTGCTGCTGTCCGCCAGCGCGTTCGTCTGGGGCACCCTCAGCTTCTTCATCGCGCCGATCCTGCCGTTCCGCGCCCGCTACCGCTTCGTGGTACAGAACTGGTGCCGCTTCGCGATCTGGCTGACCCGCGTGGTCGCCGGCATCCGCTACGAGGTGCGCGGACTGGAGAACATCCCGGAAAAGCCCTGCGTGATCCTCTCCAAGCACCAGAGCACCTGGGAAACCTTCTTCCTCTCCGGCTTCTTCGAGCCACTCAGCCAGGTACTAAAGCGCGAGCTGCTCTACGTGCCGTTCTTCGGCTGGGCCCTGGCCCTGCTCAAGCCCATCGCCATCGACCGCAGCCAGCCGAAGCTGGCCCTC…	MSTVQAIRTVLFYLLLSASAFVWGTLSFFIAPILPFRARYRFVVQNWCRFAIWLTRVVAGIRYEVRGLENIPEKPCVILSKHQSTWETFFLSGFFEPLSQVLKRELLYVPFFGWALALLKPIAIDRSQPKLALKQLAKQGDECLKKGAWVLIFPEGTRIPVGQMGKFSRGGTALAVNAGLPVLPIAHNAGQYWPKAGWAKYPGTIQVVIGPAMHAEGEGPRAIAELNQRAEAWVSETMAEISPIQQRVSHPEPSVVS*	ACTIVE	PA14_00060	PA0005	FALSE	FALSE		putative acyltransferase	3	COG0204	PA0005			(13) Fatty acid and phospholipid metabolism			diggins	20050322105326			putative 1-acyl-sn-glycerol-3-phosphate acyltransferase
PA14_00070	1505.16	1.00672	0.00965583	0.235147	-0.0410629	0.967246	0.985796	1337.82	1679.8	1692.56	1113.6	1767.79	1549.39	1608.9	1364.59	1431.99	4102	8339	7803	-		1	ATGTCCCGTTCCCTGCTGATTCTCGACCGCGATGGAGTCATCAACCTCGACTCCGACGATTACATCAAGACCCTCGACGAGTGGATCCCCATCCCCAGCTCGATCGAGGCCATCGCCCGCCTGAGCCAGGCCGGCTGGACCGTCGCGGTGGCTACCAACCAGTCCGGCATCGCCCGTGGCTATTACGACCTGGCAGTGCTCGAGGCCATGCATGCGCGCTTGCGCGAACTGGTCGCGGAGCAGGGCGGCGAGGTCGGCCTCATCGTCTATTGTCCGCATGGACCGGACGACGGTTGCGACTGCCGCAAGCCGAAGCCGGGTATGCTGCGGCAGATCGGCAAGCACTACGGGGTCGATCTGTCGGGTATCTGGTTCGTCGGCGACAGCATCGGTGACCTG…	MSRSLLILDRDGVINLDSDDYIKTLDEWIPIPSSIEAIARLSQAGWTVAVATNQSGIARGYYDLAVLEAMHARLRELVAEQGGEVGLIVYCPHGPDDGCDCRKPKPGMLRQIGKHYGVDLSGIWFVGDSIGDLEAARAVDCQPVLVKTGKGVRTLGKPLPEGTLIFDDLAAVASALLQ*	ACTIVE	PA14_00070	PA0006	FALSE	FALSE		putative histidinol-phosphatase	3	COG0241	PA0006			(27) Transport of small molecules			diggins	20050322105810
PA14_00080	3522.44	1.27408	0.349452	0.260149	-1.34328	0.179182	0.366241	2752.6	4492.78	4236.04	5609.07	4125.6	1935.39	2914.04	3205.46	2430.98	549	8671	10377	+		1	GTGAAACGCCTGAAAAAGACACTGCACCTTTCAAGCTTGTCCCTCGTTTCCCTGGCTCTTTCTTCCGCCGCCCTGGCGGCCGCTCCGGTCATGCTCGACCAGGGCAAGGAATGGACCGAAAGCCACCGCCAGGACTTCTACAGCCGCGACCAGGGCTCGCAGGTGATGCCCCTGCCCTGGCTCAAGGCGTTGCGACAGCCGGATGGAACGCCTTTCCTCGCCGACAGCCTGGCCCGCTACGGCTATTTGCCCAATCCCAAGGCGCCCGCGGAAGGCCTGCCGGTGGGCTTCACCGTAGCCGGCACGGGCGCCCGGCAGATGGTCGGCATGACCTGTTCGGCCTGCCATACCCGGCAGATCGAGGTGAAGGGCACGGCCTATCGGATCGACGGCGGTCCG…	MKRLKKTLHLSSLSLVSLALSSAALAAAPVMLDQGKEWTESHRQDFYSRDQGSQVMPLPWLKALRQPDGTPFLADSLARYGYLPNPKAPAEGLPVGFTVAGTGARQMVGMTCSACHTRQIEVKGTAYRIDGGPAIVDFQAFLADLDRAVGPLTSDDAAFDAFAKQILGANPPPGARDALLAAVKEWYEPYHTLIERALPKDTWGPARLDAVSMIFNRLTGLDIGTAPPYLIPDNIKAADAPVRYPFLWNAARQNKTQWPGFAANGNDLLGLARNVGEVYGVFATFHPQKSKFHLLGMDYLKVNSANFHGLGKLEELIKKIGPPKWPWAVDKHLARKGALIFARKTDEGGCVECHGIRIKDLVLWDTPLRDVGSDSRQHAILDGQVQTGVMEGARMPFGQ…	ACTIVE	PA14_00080	PA0007	FALSE	FALSE		conserved hypothetical protein	4		PA0007			(14) Hypothetical, unclassified, unknown			diggins	20050322105917
PA14_00090	12100.1	1.22336	0.290851	0.225714	-1.28858	0.197544	0.389331	20447.6	13044.6	9726.33	11769.4	7714	16558.5	7539.63	8150.98	13950	356	12488	10434	-		1	ATGAGCGCCAAGGATTTCCTGGTCGAACTGGGCACCGAAGAGCTGCCGCCAAAAGCCCTCAACAGCCTCGGCGAAGCCTTCCTCAGCGGTATCGAGAAGGGCCTCAAGGCTGCCGGTCTGAGTTACGCCGCTGCGCGTTTCTATGCGGCGCCGCGCCGTCTCGCCGTGCTGGTCGAGCAACTCGCCGTGCAGCAGCCCGACCGTACCGTCAACCTAGACGGTCCGCCGCTACAGGCCGCCTTCGACGCCAGCGGTAACCCGACCCAGGCCGCCCTGGGCTTCGCCAAGAAGTGCGGCGTGGATCTACAGCAGATCGACAAGAGCGGTCCGAAGCTGCGCTTCAGCCAGACCATCGCCGGCCAACCGGCCGCCGGCCTGCTGCCGGGCATCGTCGAGGCC…	MSAKDFLVELGTEELPPKALNSLGEAFLSGIEKGLKAAGLSYAAARFYAAPRRLAVLVEQLAVQQPDRTVNLDGPPLQAAFDASGNPTQAALGFAKKCGVDLQQIDKSGPKLRFSQTIAGQPAAGLLPGIVEASLNELPIPKRMRWAARREEFVRPTQWLVMLFGDDVVECEILAQKAGRESRGHRFHNPDNVRISSPAAYLEDLRGAHVLADFAERRELIAKRVAELAAEQQGSAIVPPSLLDEVTALVEWPVPLVCSFEERFLEVPQEALITTMQDNQKYFCLLDANGKLLPRFITVANVESKAPENIVSGNEKVVRPRLTDAEFFFKQDKKQPLESFNERLRNVVFQAQLGTVFEKAQRVSGLAAYIAERIGGNAQNAARAGILSKCDLATEMVGE…	ACTIVE	PA14_00090	PA0008	FALSE	FALSE	glyS	glycyl-tRNA synthetase beta chain	2	COG0751,pfam02092				(26) Translation, post-translational modification, degradation		6.1.1.14	diggins	20050322110510
PA14_00100	6504.55	-1.06629	-0.0926014	0.286464	0.323256	0.746501	0.867601	12837.2	6515.76	5613.08	2321.16	4526.99	10089.9	4158.43	4222.32	8256.13	2166	13435	12488	-		1	GTGAGCCAGACTACGCCCGCCGTGCGCACCTTCCAAGACCTGATTCTCGCCCTGCAGAACTACTGGGCCGAGCAGGGCTGCGTGGTGCTGCAGCCCTACGACATGGAAGTGGGCGCCGGCACCTTCCACACCGCCACCTTCCTCCGCGCCATTGGCCCGGAGACTTGGAACGCCGCCTACGTCCAGCCGAGCCGCCGCCCCACCGACGGCCGCTACGGCGAGAACCCCAACCGCCTGCAGCACTACTACCAGTTTCAGGTGGTCCTGAAGCCGAACCCAGAGAACTTCCAGGAGCTGTATCTCGGCTCGCTGAAAGCCATCGGCATCGACCCGCTGGTCCACGACATCCGCTTCGTCGAGGACAACTGGGAATCGCCGACCCTCGGCGCCTGGGGCCTG…	MSQTTPAVRTFQDLILALQNYWAEQGCVVLQPYDMEVGAGTFHTATFLRAIGPETWNAAYVQPSRRPTDGRYGENPNRLQHYYQFQVVLKPNPENFQELYLGSLKAIGIDPLVHDIRFVEDNWESPTLGAWGLGWEIWLNGMEVTQFTYFQQVGGIECYPVTGEITYGLERLAMYLQGVDSVYDLVWTDGPFGKVTYGDVFHQNEVEQSTFNFEHANVPKLFELFDFYESEANRLIALELPLPTYEMVLKASHTFNLLDARRAISVTERQRYILRVRTLARAVAQSYLQARARLGFPMATPELRDEVLAKLKEAE*	ACTIVE	PA14_00100	PA0009	FALSE	FALSE	glyQ	glycyl-tRNA synthetase alpha chain	2	COG0752,pfam02091,cd00733				(26) Translation, post-translational modification, degradation		6.1.1.14	diggins	20050322110902
PA14_00110	717.423	1.05398	0.0758491	0.18227	-0.416135	0.677311	0.817885	602.131	717.832	656.037	905.497	680.558	712.754	794.675	722.47	664.854	3962	13540	14091	+		1	ATGCCACGCTGCTTCTGGTGCAACGACGATCCTCTCTACATGGCCTACCACGACGAGGAGTGGGGTGTGCCGCAGCGCGATCCCGACGCGCTGTTCGAACTTCTGCTGCTGGAGGGCTTCCAGGCCGGGTTGTCCTGGATCACCGTGCTGAAGAAGCGCGAGCGCTACCGCGAGGTGCTGTTCGGCTTCGACGTGCAGCGGGTGGCACAAATGAGCGACGCTGAGATCGACGAACTGATGCTCGACCCCGGCATCATTCGCAATCGGGCCAAGCTCAACGCTGCGCGGCAGAACGCCCAGGCCTGGCTGGAGCTGGATGACCCGGCTGGGTTCCTCTGGTCCTTCGTCGGCGGCCAGCCGAAGATCAACCATTTCGCTGGTCGTGCCGAGGTGCCGGCG…	MPRCFWCNDDPLYMAYHDEEWGVPQRDPDALFELLLLEGFQAGLSWITVLKKRERYREVLFGFDVQRVAQMSDAEIDELMLDPGIIRNRAKLNAARQNAQAWLELDDPAGFLWSFVGGQPKINHFAGRAEVPAITPEAEAMSKALRKAGFNFVGPTICYAFMQASGMVMDHTQDCDRYAQLVG*	ACTIVE	PA14_00110	PA0010	FALSE	FALSE	tag	DNA-3-methyladenine glycosidase I	2	COG2818,pfam03352				(11) DNA replication, recombination, modification and repair		3.2.2.20	diggins	20050322111213
PA14_00120	2639.14	1.22561	0.293498	0.18108	-1.62082	0.105055	0.256792	3069.51	2689.37	2858.29	2192.4	2760.71	3421.94	2285.56	2133.81	2340.63	2503	14236	15123	+		1	GTGGAGAAATTCAAAGGTGCCCTGGTGGTGGGGGCCCTACGCCTGTTCGCGCTATTGCCCTGGCGTGCCGTGCAAGGCGTCGGGGCCGGCATAGGCTGGCTGATGTGGAAATTGCCGAATCGATCCCGCGAGGTAGTGCGGATCAACCTGTCCAAGTGCTTCCCCGAGTTGTCCGAAACCGAACTGGAAAAGCTGGTCGGACAAAGCCTGATGGATATTGGCCGTACCCTCACCGAAAGTGCCTGTGCCTGGATCTGGCCGCCTGAAAAGTCGCTGAGGTACATCCGCGAGGTCGAAGGCATGGAAGTGCTGGAGGAAGCGCTGGCTTCCGGCGATGGCCTGGTCGGCATTACCAGTCACCTGGGAAACTGGGAAGTACTCAACCACTTCTATTGCTCT…	MEKFKGALVVGALRLFALLPWRAVQGVGAGIGWLMWKLPNRSREVVRINLSKCFPELSETELEKLVGQSLMDIGRTLTESACAWIWPPEKSLRYIREVEGMEVLEEALASGDGLVGITSHLGNWEVLNHFYCSYAKPIIFYRPPKLKAVDELLKKQRVQLGNRVAPSTPEGILSVIKEVKKGGCVGIPADPEPARTAGLFVPYLGTTALISKFVPQLLSRGKARGVFFHAVRLPDGSGYKVILEAAPADMYDKDLEVSVAAMSRELAKYVRAYPSQYMWSMKRFKNRPDGEKKWY*	ACTIVE	PA14_00120	PA0011	FALSE	FALSE		putative 2-OH-lauroyltransferase	3	COG1560,pfam03279	PA0011			(7) Cell wall / LPS / capsule			diggins	20050322111538			putative lipid A biosynthesis lauroyl acyltransferase
PA14_00130	1045.9	-1.12258	-0.166816	0.282471	0.590559	0.554816	0.73396	1050.33	1271.37	1202.14	600.649	1085.72	1093.37	1144.53	867.111	1097.86	5251	15208	15474	+		1	ATGGATAATCAACGACAATACCCACGAACCCCGCTCAAGTGCCGAATCCGTATCAGTCACCCGTTATTTGGCGAGCTGATGGCGCAGACACGCGACCTCTCCGACACCGGGGTCTATGTCAAACACCCGGATCTGACCCAGCTCCCAACAGGCAGTGTCGTTACTGGCCAGGTACAGGATCTGCCGATCGACGCGCCGATCCTGCAGATGGAAGTCGTGCGAGTCGATGCGGAAGGCGTCGGCCTGCGCTTTCTCAGCGAAGCCTGA	MDNQRQYPRTPLKCRIRISHPLFGELMAQTRDLSDTGVYVKHPDLTQLPTGSVVTGQVQDLPIDAPILQMEVVRVDAEGVGLRFLSEA*	ACTIVE	PA14_00130	PA0012	FALSE	FALSE		hypothetical protein	4		PA0012			(14) Hypothetical, unclassified, unknown			diggins	20050322111739
PA14_00140	1829.26	-1.26638	-0.340712	0.207992	1.6381	0.101402	0.2511	2123.31	2306.27	2057.34	1173.46	1570.11	1664.29	2020.9	1563.28	1984.33	3640	15621	16274	+		1	ATGTCAGCCTCTTCTCCGGCGGCCTGGCGCGGCACCCTGGCCGGCCTGATCGCCTTCCACATCGTCATCATCATCGCCAGCAACTACCTGGTGCAGTTGCCGATCACCCTGTTTGGCTGGCACACCACCTGGGGCGCCTTCAGCTTTCCGTTCATCTTCCTGGCTACCGACCTCACCGTGCGCTTGCTGGGCAAGGGCCCTGCCCGGCTGGTCATCGCCCGGGTCATGATCCCGGCGTTGATCGCCTCCTACGTGGTCTCGGTGTTGTTCCAGGAAGCGGCGTTCCGTGGTTTCTCCGCGCTGCTCGAGTTCAACACCTTCGTCGCACGGATCTCCCTGGCAAGCTTCCTCGCCTATGTGCTCGGGCAGATCCTCGACATCCAGGTATTCGACCGCCTC…	MSASSPAAWRGTLAGLIAFHIVIIIASNYLVQLPITLFGWHTTWGAFSFPFIFLATDLTVRLLGKGPARLVIARVMIPALIASYVVSVLFQEAAFRGFSALLEFNTFVARISLASFLAYVLGQILDIQVFDRLRRSRHWWTAPVASTILGNLLDTFTFFFVAFWRSDNPFMAQHWVEIATVDYGVKLSISLLLFVPLYGMLLNGILKMLPGRPQSNA*	ACTIVE	PA14_00140	PA0013	FALSE	FALSE		putative membrane protein	3		PA0013			(15) Membrane proteins			diggins	20050322111827
PA14_00150	1057.37	-2.50895	-1.32709	0.409406	3.24149	0.00118907	0.00951254	1020.91	882.127	798.808	244.296	737.145	1030.53	1818.39	1139.59	1844.54	5291	16608	16336	-		1	ATGTCGAAGCACGAGCGTTCAGTCCCGTCCTATGTCGAATACCCATACGAGCAAGCGATTCTCTACGTTCACCGGAACGCCTCCGCCAATGAGATGCTCGAATCCGTACAGGAGCGCCTGAGGGCTCTCCTCGGTCTCCTCCATGCCTTGGAAAGGATCGAAGTGCGGACAGGGCAGGGCGTTCCCATTCAGCGCGTGGCGCACATCCTGGTCACGCTCGGCGGCGATGCCCTGACGCTGCTCACGGCCGCGCACCGGGCTACCACCTCCTGA	MSKHERSVPSYVEYPYEQAILYVHRNASANEMLESVQERLRALLGLLHALERIEVRTGQGVPIQRVAHILVTLGGDALTLLTAAHRATTS*	ACTIVE	PA14_00150	PA0014	FALSE	FALSE		hypothetical protein	4		PA0014			(14) Hypothetical, unclassified, unknown			diggins	20050322111934
PA14_00160	2402.63	-1.06734	-0.094018	0.22796	0.412433	0.680022	0.819473	2016.91	1946.21	1685.42	3111.82	1907.37	2705.59	2823.96	2487.37	2939	5109	17240	16923	-		1	ATGATGATCGAAGGTCTGGAAAAGATGCTGGCCAAAGGCGTGGACAATGCGCTGCTGCGCTTCGGCCTGGGCAAGGGCTACCTGGACGCGGGCGACGCCGAACGCGCGACGGAACACCTCCAGCGTTGCGTAGAGCAGGACCCGACGTATTCCGCTGGCTGGAAACTGCTGGGCAAGGCGCGCCAGGCTGCCGGCGATCTCGCGGGCGCCCGGCAGGCCTGGGAGCAAGGCCTGGCAGCTGCCGCGACGCATGGCGACAAGCAGGCCGAAAAGGAAATGACGGTGTTCCTGCGCAAGCTCGATAGGGCGAGAACCTGA	MMIEGLEKMLAKGVDNALLRFGLGKGYLDAGDAERATEHLQRCVEQDPTYSAGWKLLGKARQAAGDLAGARQAWEQGLAAAATHGDKQAEKEMTVFLRKLDRART*	ACTIVE	PA14_00160	PA0015	FALSE	FALSE		putative tetratricopeptide repeat domain	3	cd00189	PA0015			(14) Hypothetical, unclassified, unknown			diggins	20050322112126
PA14_00170	12121.7	-1.41897	-0.504842	0.248335	2.03291	0.042062	0.135451	18890.2	8631.64	8142.28	6677.43	10105.8	14138.4	13126.1	12586.6	16797	1144	18762	17389	-		1	ATGAAAATCATCATCCTAGGTGCCGGCCAGGTCGGCGGCACACTGGCCGAGCACCTGGCCAGCGAAGCCAACGACATCACCGTGGTCGACACCGACGGCGACCGCCTGCGCGACCTCGGCGACCGCCTCGACATCCGCACCGTACAAGGCAAGGCCTCGTTCCCCACGGTGCTGCGCCAGGCCGGCGCCGACGACGCCGACATGCTGGTGGCGGTGACCAATAGCGACGAGACCAACATGGTCGCCTGCCAGGTCGCCTACACCCTGTTCAACACCCCGACCAAGATCGCCCGCGTCCGCGAGCCGGCCTACCTGACCCGTACCGGCCTGTTCGACAACGAGGCGATCCCGGTGGACGTGCTGATCAGTCCGGAGCAGGTGGTCACCAACTACATCAAG…	MKIIILGAGQVGGTLAEHLASEANDITVVDTDGDRLRDLGDRLDIRTVQGKASFPTVLRQAGADDADMLVAVTNSDETNMVACQVAYTLFNTPTKIARVREPAYLTRTGLFDNEAIPVDVLISPEQVVTNYIKRLIEHPGALQVIDFAEGKAQLVGIKAYYGGPLVGQELRQLREHMPNVDTRVAAIYRRNRPIIPQGDTVIEADDEVFFIAAKAHIRAVMGEMRRLDDSYKRIIIAGGGNVGERLAEAIESRYQVKIIERSPLRCRHLSDTLDSTIVLNGSASDRDLLLEENIGETDVFLALTNDDEANIMSSLLAKRLGASKVMTLINNPAYVDLVQGGEIDIAISPQLATIGTLLAHVRRGDIESVHSLRRGAAEAIEVVAHGDAKSSKVIGRSIN…	ACTIVE	PA14_00170	PA0016	FALSE	FALSE	trkA	potassium uptake protein TrkA	2	COG0569,pfam02080				(27) Transport of small molecules			diggins	20050322112509
PA14_00180	10982.9	-1.01565	-0.0224101	0.235697	0.09508	0.924251	0.965452	13615.9	8610.14	7950.25	13063.9	9146.79	11806.2	10119.2	12046.8	12487.3	1235	20093	18789	-		1	ATGAACCCGCGTCTCGCCGCCTGCCAGGCACTGGCCGCGGTGCTCGCCGGACGCGCCTCGCTGTCTGGCGCGTTGCCGCCGCAACTGGACAAGGTCGCCCCGCGCGATCGCGGCCTGACCCAGGAGCTGGCCTTCGGCGCGGCGCGCTGGCAACCGCGCCTGCAGGCCCTGGCCGCGCGCCTGTTGCAGAAGCCGTTCAAGGCCGCCGACACCGATATCCACGCCCTGCTGCTGATCGGCCTCTACCAGTTGCTCTACACGCGGATTCCGCCGCACGCCGCGATCGGCGAGACCGTCGGCTGCGCCGACAAGCTGAAGAAGGGCTGGGCCAAGGGCGTGCTCAACGCCGTGCTGCGCCGCGCGCAGCGCGAAGGCGAGACGCTGCTGGCCGAGGTCGAC…	MNPRLAACQALAAVLAGRASLSGALPPQLDKVAPRDRGLTQELAFGAARWQPRLQALAARLLQKPFKAADTDIHALLLIGLYQLLYTRIPPHAAIGETVGCADKLKKGWAKGVLNAVLRRAQREGETLLAEVDRDPSARLGHPRWLLKALKQAWPEQLDTLCAANNAHPPMTLRVNRRHGERDAYLAELAEAGIEARACDYSRDGIQLAAPRDVRELPGFAEGRVSVQDEATQLAAELLESAPGQRVLDACCAPGGKTCHLLETQPGLAEVVAVDLEESRLVRVRENLQRLGLQASLVAADARATGEWWDGKPFQRILLDAPCSATGVIRRHPDIKLARKPEDIAALAHLQGELLDALWPTLEVGGVLLYATCSVMPAENSDSIAAFLARTPGARELDL…	ACTIVE	PA14_00180	PA0017	FALSE	FALSE		putative tRNA and rRNA cytosine-C5-methylases	3	COG0144,pfam01189	sun			(24) Transcription, RNA processing and degradation			diggins	20050322112821			putative sun protein
PA14_00190	7301.42	-1.06594	-0.0921279	0.144605	0.637098	0.524061	0.711217	9181.37	6039.77	5686.6	6479.07	6604.13	8646.4	6956.55	7216.67	8902.23	2398	21034	20090	-		1	ATGAGCCAAGCATTGCGCATCGTCTTCGCCGGAACCCCGGAATTCGCCGCCGAGCATCTCAAGGCCCTGCTCGACACCCCACATCGGATCGTCGCCGTCTACACCCAGCCCGACCGGCCGGCCGGCCGCGGGCAGAAACTGATGCCCAGCGCGGTGAAGAGCCTGGCCCTGGAGCATGGCCTACCGGTCATGCAGCCGCAGAGCCTGCGCAATGCCGAGGCCCAGGCGGAGCTGGCGGCGCTGCGCGCGGACCTGATGGTGGTGGTCGCCTATGGCCTGATCCTGCCCCAGGCGGTACTCGATATCCCGCGCCTGGGCTGCATCAACAGCCACGCCTCGCTGCTGCCGCGCTGGCGCGGCGCCGCGCCGATCCAGCGCGCGGTGGAAGCCGGCGACGCG…	MSQALRIVFAGTPEFAAEHLKALLDTPHRIVAVYTQPDRPAGRGQKLMPSAVKSLALEHGLPVMQPQSLRNAEAQAELAALRADLMVVVAYGLILPQAVLDIPRLGCINSHASLLPRWRGAAPIQRAVEAGDAESGVTVMQMEAGLDTGPMLLKVSTPISAADTGGSLHDRLAALGPKAVVEAIAGLAAGTLHGEDQDDALATYAHKLNKDEARLDWSRPAVELERQVRAFTPWPVCHTSLADAPLKVLGASLGQGSGAPGTILEASRDGLLVACGEGALRLTRLQVPGGKPLAFADLYNSRREQFATGQVLGQ*	ACTIVE	PA14_00190	PA0018	FALSE	FALSE	fmt	methionyl-tRNA formyltransferase	2	COG0223				(26) Translation, post-translational modification, degradation		2.1.2.9	diggins	20050322113004
PA14_00200	7689.26	1.01237	0.0177299	0.202176	-0.0876956	0.930119	0.968594	9052.34	6425.17	6566.79	5744.79	8298.73	9748.75	7852.48	6395.58	9118.73	4259	21594	21088	-		1	ATGGCCATCCTGAACATTCTCGAATTCCCCGATCCGCGCCTGCGGACCATCGCCAAACCGGTGGAGGTGGTCGACGACGCGGTGCGCCAGCTGATCGACGACATGTTCGAAACCATGTACGAAGCCCCGGGCATCGGCCTCGCCGCGACCCAGGTGAACGTGCACAAGCGCATCGTGGTCATGGACCTCAGCGAAGACAAGTCCGAGCCGAGGGTATTCATCAACCCCGAGTTCGAACCGCTGACCGAGGAAATGGACCAGTACCAGGAAGGCTGCCTGTCGGTACCCGGCTTCTACGAGAACGTGGACCGACCGCAGAAGGTCCGGATCAAGGCCCTCGACCGCGACGGCAACCCCTTCGAGGAGGTCGCCGAAGGCCTGCTGGCGGTATGCATCCAG…	MAILNILEFPDPRLRTIAKPVEVVDDAVRQLIDDMFETMYEAPGIGLAATQVNVHKRIVVMDLSEDKSEPRVFINPEFEPLTEEMDQYQEGCLSVPGFYENVDRPQKVRIKALDRDGNPFEEVAEGLLAVCIQHECDHLNGKLFVDYLSTLKRDRIRKKLEKQHRQQA*	ACTIVE	PA14_00200	PA0019	FALSE	FALSE	def	polypeptide deformylase	2	COG0242,pfam01327				(26) Translation, post-translational modification, degradation		3.5.1.88	diggins	20050322113603			N-formylmethionyl-tRNA deformylase
PA14_00210	5865.18	-1.17934	-0.237983	0.341774	0.696316	0.486231	0.682599	10646	4296.24	5379.64	2750.59	5889.62	6536.87	5288.99	6020.1	5978.58	1995	21733	22758	+		1	ATGAGGAAATCACTAGTCGCCCTTCTGCTCCTTGCCGCGAGCGGTCTGGCGCAGGCCCAGGTCGACCTCAGGGAAGGGCATCCGGACCGCTACACGGTGGTCAGGGGCGATACCCTGTGGGACATCTCGGGGAAATTCCTCCGCCAGCCATGGAAGTGGCCGGAACTCTGGCACGCCAACCCGCAGATCCAGAATCCCCACCTGATCTACCCCGGCGACACCCTCAGCCTGGTCTACGTCGATGGCCAGCCGCGCCTGGTGCTGAACCGTGGCGAATCGCGCGGGACCATCAAGCTGTCGCCGAAGATCCGCAGCACGCCGATCGCCGAGGCTATCCCGACCATCCCGCTGGACAAGATCAACAGCTTCCTGCTGGCCAACCGCATCGTCGATGACGAG…	MRKSLVALLLLAASGLAQAQVDLREGHPDRYTVVRGDTLWDISGKFLRQPWKWPELWHANPQIQNPHLIYPGDTLSLVYVDGQPRLVLNRGESRGTIKLSPKIRSTPIAEAIPTIPLDKINSFLLANRIVDDEKTFTSAPYIVAGNAERIVSGTGDRIYARGKFADGQPAYGIFRQGKVYIDPKTKEVLGINADDIGGGEVVATEGDVATLALTRTTQEVRLGDRLFPTEERAVNSTFMPGEPSREVKGEIIDVPRGVTQIGQFDVVTLNRGQRDGLAEGNVLAIYKVGETVRDRVTGESVKIPDERAGLLMVFRTYKKLSYALVLMASRPLSVTDRVQNP*	ACTIVE	PA14_00210	PA0020	FALSE	FALSE		putative lysin domain	3	pfam01476,cd00118	PA0020			(20) Putative enzymes			diggins	20050322114001
PA14_00230	560.062	1.25386	0.326382	0.268619	-1.21504	0.224353	0.423114	436.885	442.215	594.645	815.017	550.03	606.828	502.782	708.591	383.57	1886	22893	23981	+		1	ATGAAGAACCATTCTCCAGCCGAACTGGAAGCACGGCTGCGCCTGCATGGCCTGCCCGAACTGGGGCCCATGCGCTTCCTGCGCTTGATCGAGGCCTTCGGTTCGGCCTCTTCCGCGCTTGCCGCGCCAGCCGGCGCCTGGCGCACCCTGGGAGTGCCTGCCGAGGCCGCTGCCGCGCGGCGCAGCCCGGCGGTGCGGGAAGCGGCGGGTGAAGCCCTGCGCTGGCTGGAAGGTCCGCGCAGGCACCTGCTGATGTGGGACGACCCGGGATACCCGGCACTGCTCGCCGAAGTCGCCGATGCCCCGCCGCTGCTGTACGTCGAAGGCGCTCCGGAGACTCTGGAACGGCCGCAACTGGCGATGGTCGGCAGCCGCCGCGCCAGCCCCGCCGGGCTGGGC…	MKNHSPAELEARLRLHGLPELGPMRFLRLIEAFGSASSALAAPAGAWRTLGVPAEAAAARRSPAVREAAGEALRWLEGPRRHLLMWDDPGYPALLAEVADAPPLLYVEGAPETLERPQLAMVGSRRASPAGLGTARSFARSLAQGGFAITSGLALGIDGAAHEGALEVGGVTVAVLGTGLRRLYPRRHEALARRIVEGGGALVSELPLDSPPLPANFPRRNRIISGLSLGVLVVEASPASGSLITARLAAEQGREVYAIPGSIHHPGARGCHQLIRDGALLVESVGHVLEALRGWAQAEPAEAPAQPLPHPLLALLRAAPYTSEGLAAASGMTLPDVLATLSELELDGRVACEAGTWVHRSG*	ACTIVE	PA14_00230	PA0021	FALSE	FALSE		putative Rossmann fold nucleotide-binding protein	3	COG0758,pfam02481	smf			(11) DNA replication, recombination, modification and repair			diggins	20050322114339
PA14_00240	1746.26	1.22094	0.287987	0.192133	-1.49889	0.133902	0.299736	2281.76	1457.16	1454.85	2030.93	1530.12	2235.21	1444.1	1534.79	1747.37	3963	24022	24579	+		1	ATGATCAGCAGCTTTCGTGCGCAATGCGCCGCCCGGGTCGTCCGCGAGGGCGGCGTGATCGCCTATCCCACCGAGGCGGTATGGGGGCTCGGCTGCGACCCGTGGAACGAGGATGCGGTGTATCGCCTGCTGGCGCTGAAGGCGCGGCCGGTGGAAAAGGGCCTGATCGTGGTGGCGGCGAACATCCACCAGCTCGACTTCCTTCTCGAAGACCTGCCGGACGTCTGGCTGGACCGCCTGGCCGGTACCTGGCCGGGGCCGAACACCTGGCTGGTGCCGCACCAGGAGCGCCTGCCGGAGTGGGTCACCGGCGTCCACGACAGCGTCGCCGTGCGGGTCACCGACCATCCCCTGGTACAGGAACTGTGCCATCTCACCGGTCCGCTGATCTCCACCTCG…	MISSFRAQCAARVVREGGVIAYPTEAVWGLGCDPWNEDAVYRLLALKARPVEKGLIVVAANIHQLDFLLEDLPDVWLDRLAGTWPGPNTWLVPHQERLPEWVTGVHDSVAVRVTDHPLVQELCHLTGPLISTSANPAGRPAARTRLRVEQYFHDELDAILGGALGGRRNPSLIRDLVTGQVIRPA*	ACTIVE	PA14_00240	PA0022	FALSE	FALSE		putative translation factor	3	COG0009,pfam01300	PA0022			(26) Translation, post-translational modification, degradation			diggins	20050322130012
PA14_00250	1415.89	1.19643	0.258738	0.210806	-1.22738	0.219681	0.418146	1321.97	1324.34	1369.18	1212.43	1515.79	2057.47	1266.03	1342.67	1333.12	2171	25566	24589	-		1	ATGGCCAAGCGCATCCAGTTCGCTGCCTACGGCGGCCCCGAAGTCCTCGAATACCGCGACTACCAACCCGCCGAGCCGGGCCCCCGGGAAGTCCGCGTGCGTAATCGCGCCATCGGCCTGAACTTCATCGACACCTACTACCGTAGCGGCCTCTATCCAGCCCCCGGCTTCCCTTCGGGGCTGGGTAGCGAAGGGGCCGGCGAGGTCGAGGCGGTGGGCAGCGAAGTGACCCGTTTCAAGGTCGGCGACCGCGTCGCCTACGCCACCGGCCCGCTGGGCGCCTACAGCGAACTGCATGTGCTGGCGGAGGAGAAGCTGGTCCACCTGCCCGACGGCATCGACTTCGAACAGGCCGCCGCGGTGATGCTCAAGGGGCTCACCACCCAATACCTGCTGCGC…	MAKRIQFAAYGGPEVLEYRDYQPAEPGPREVRVRNRAIGLNFIDTYYRSGLYPAPGFPSGLGSEGAGEVEAVGSEVTRFKVGDRVAYATGPLGAYSELHVLAEEKLVHLPDGIDFEQAAAVMLKGLTTQYLLRQTYELRGGETILFHAAAGGVGLFACQWAKALGVQLIGTVSSPEKARLARQHGAWETIDYSHENVARRVLELTDGKKCPVVYDSVGKDTWETSLDCVAPRGLLVSFGNASGPVTGVNLGILSQKGSLYVTRPTLGSYADTPEKLQAMADELFGLIERGDIRIEINQRFALAEAARAHTELAARRTTGSTVLLP*	ACTIVE	PA14_00250	PA0023	FALSE	FALSE	qor	quinone oxidoreductase	2	COG0604				(12) Energy metabolism		1.6.5.5	diggins	20050322130249
PA14_00280	3359.39	1.28272	0.359202	0.256379	-1.40106	0.161197	0.34035	4946.08	2750.79	2639.85	4198.97	3077.6	3912.07	2569.77	3149.21	2990.14	2124	25757	26674	+		1	GTGACCGACCGTATCGCCGCTGTCAAAACCTACCTGCTCGACCTGCAAGACCGCATCTGCGCCGCCCTCGAGGCGGAGGACGGCAAGGCCCGCTTCGCCGAGGACGCCTGGGAGCGTCCGGCCGGTGGCGGCGGACGGACGCGGGTAATCGGCGACGGCGCATTGATCGAGAAGGGCGGGGTGAATTTTTCCCACGTCTTCGGCGATAGCCTGCCGCCCTCGGCCAGCGCCCATCGGCCGGAACTGGCCGGGCGCGGTTTCCAGGCGCTCGGCGTGTCGCTGGTGATCCATCCGGAAAACCCCCACGTGCCGACTTCCCATGCCAACGTGCGTTTCTTCTGCGCCGAGAAGGAAGGCGAGGAGCCGGTCTGGTGGTTCGGCGGCGGCTTCGACCTGACC…	MTDRIAAVKTYLLDLQDRICAALEAEDGKARFAEDAWERPAGGGGRTRVIGDGALIEKGGVNFSHVFGDSLPPSASAHRPELAGRGFQALGVSLVIHPENPHVPTSHANVRFFCAEKEGEEPVWWFGGGFDLTPYYAHEEDCVHWHRVARDACAPFGADVYPRYKEWCDRYFHLKHRNEPRGIGGLFFDDLNQWDFDTCFAFIRAIGDAYIDAYLPIVQRRKHTPFDERQREFQAYRRGRYVEFNLVFDRGTLFGLQSGGRTESILMSLPPQVRWGYDWKPEPGSEEARLTEYFLADRDWLAGQP*	ACTIVE	PA14_00280	PA0024	FALSE	FALSE	hemF	coproporphyrinogen III oxidase, aerobic	2	pfam01218,COG0408				(4) Biosynthesis of cofactors, prosthetic groups and carriers		1.3.3.3	diggins	20050322130901
PA14_00290	2421.67	1.32286	0.403659	0.197843	-2.0403	0.0413203	0.134319	2087.09	2135.07	2091.61	3402.05	2469.47	2944.37	1992.97	2536.32	2136.06	2895	26732	27556	+		1	ATGGACCGCTACTGCGTATTCGGCAACCCCATCGGCCACAGCAAGTCGCCGCTGATCCACCGCCTGTTCGCCGAGCAGACCGGCGAGGCGCTGGTCTATGACGCGCAGCTGGCGCCGCTGGACGATTTCCCCGGGTTCGCCCGGCGCTTCTTCGAGCAGGGCAAGGGCGCCAATGTCACCGTGCCGTTCAAGGAAGAGGCCTATCGTCTGGTGGACGAATTGAGCGAGCGGGCCACCCGGGCCGGGGCGGTGAACACCCTGATCCGCCTGGCCGACGGTCGCCTGCGCGGCGACAACACCGACGGCGCGGGCTTGCTGCGGGACCTGACGGCGAACGCCGGGGTCGAGCTGCGCGGCAAGCGGGTTCTCCTGCTCGGCGCCGGCGGTGCGGTGCGCGGG…	MDRYCVFGNPIGHSKSPLIHRLFAEQTGEALVYDAQLAPLDDFPGFARRFFEQGKGANVTVPFKEEAYRLVDELSERATRAGAVNTLIRLADGRLRGDNTDGAGLLRDLTANAGVELRGKRVLLLGAGGAVRGVLEPFLGECPAELLIANRTARKAVDLAERFADLGAVRGCGFAEVEGPFDLVVNGTSASLAGDVPPLAQSVIEPGRTVCYDMMYAKEPTAFNRWAAERGAARTLDGLGMLVEQAAEAFFLWRGVRPASAPVLETLRRQLATV*	ACTIVE	PA14_00290	PA0025	FALSE	FALSE	aroE	shikimate dehydrogenase	2	COG0169,pfam01488				(2) Amino acid biosynthesis and metabolism		1.1.1.25	diggins	20050322131138
PA14_00300	1947.46	-1.16987	-0.226344	0.405063	0.558787	0.576307	0.751573	2856.73	2026.05	3113.14	589.513	1773.83	2105.95	1599.13	1764.9	1697.94	1956	27667	28653	+		1	ATGAAAACCTTCGCCCGCCTGGCCGCCGGTCTCTGCATCTGCGCCATCGCCAGCCAGGCCAACGCCTGGTCGCAACCGACCCACAAGAACATCGTCAAGGACGCCCTGGCCTTCATGAACTCCTCCTACGCCACCGAGGAGATGCGTCAGGCCTACCGGTTCTACGTGAGCGCCGCCGGCAGCGAGGCGCAGGCCGGGGAGATCCTCGGCCAGGCGGCCTTCGACGTGGACGACTTCAAGGACACCCGTCTCGGGGGCTGGTGGGTCGGCTACGAACACGCGCCGCTGTGGGGCGCGGCTTCGGGCATCGTCAACTACACCTCGTACTGGCACTTCCTCAACCTGGCCCGCGACGGCGATTCCCATGGCAACCCCCACGGCGGCTACGACTACCGCTAC…	MKTFARLAAGLCICAIASQANAWSQPTHKNIVKDALAFMNSSYATEEMRQAYRFYVSAAGSEAQAGEILGQAAFDVDDFKDTRLGGWWVGYEHAPLWGAASGIVNYTSYWHFLNLARDGDSHGNPHGGYDYRYHKVDGGIADVDWYAMVYLYNRELKREDFDTTEAHYRQGTRSDWQEHYGDFQTAAFQPIDNLATYWFEQFRAAPSLQTIGYALHATGDVAQPHHVWITSANGHSSWEGWVDDHYASEKLNDPAAVANLVGRYDPSKSIRDLLTQTGQVAYARPEPLYDTSYETRLRVAKELIPESIALTVTVLTKGANSFDAQTAL*	ACTIVE	PA14_00300	PA0026	FALSE	FALSE	plcB	phospholipase C, PlcB	1		PA0026	9		(14) Hypothetical, unclassified, unknown			danlee	20050706115941	1
PA14_00310	1572.21	1.45072	0.536771	0.308769	-1.73842	0.0821367	0.217376	1700	1923.94	2905.41	1042.61	1543.7	1926.41	1022.32	1120.6	964.891	1342	28634	29920	+		1	ATGCACAGACTGCTCTCTGACCGCGCTCGGGGCTGGCGTCGCGCACTGTGCGGGGTCGCCTTCGGGCTGCTGGCGTGGAGCGCCCATGGCGTCCCCGCCAAGGCGCCGCAGGATCTGCGGATCGACGGCGAGGTGCTGCCGGGGAAAAGCGTCGACCTGCTCGAGCAGGCCTTGTCGCGGGTCAAGTTCAACACCGACCCGCAGCAGTTGCGCCGTGGCCTGGTGGAAAACCGCCTGCTGGCACGCGCGGTGGAAGACCAGCTCACCGCGCAGAGCCGCGCCGATCTCGACGCCAGCGTGGAGATCGAGGCCGGCAACCTGCTCGAACAGGTATACGGCAGGCGCTACCGCGAGGACCTCGGGCCATACCTGCGCCAGCCCCGGGCCCTGAGCGCGGAG…	MHRLLSDRARGWRRALCGVAFGLLAWSAHGVPAKAPQDLRIDGEVLPGKSVDLLEQALSRVKFNTDPQQLRRGLVENRLLARAVEDQLTAQSRADLDASVEIEAGNLLEQVYGRRYREDLGPYLRQPRALSAERLREVLAPRSRGLVENSLLLDETQRREAAGVELIGWQFPGQPAQVLDLLSLYEGDNVQGQVELQQGNLAYLARQVQTRIRRDYLWYRLARDGFGPAERQGVRTLVRDKLVRHRYLHQIGLYSDFHHESDALRELAGKVSDKDAEAYYRRNLERYRNVAQVQAAHIRLADQASADKVYAELRNGLAFDEAVRRYSLADDRDRDPPGDLGLIRPQDGRLDLLRKTALIQKADTVSQPMRIDGAFEIVRVRSREDRQLPLDDRSVRFEV…	ACTIVE	PA14_00310	PA0027	FALSE	FALSE		putative peptidyl-prolyl isomerase	3	COG0760	PA0027			(26) Translation, post-translational modification, degradation			diggins	20050322131746
PA14_00320	529.061	1.41108	0.496805	0.30589	-1.62413	0.104348	0.255904	608.922	596.53	1015.82	402.984	486.652	590.67	375.69	414.927	269.351	3958	29917	30519	+		1	GTGAAGCGCTGGCTCGGCGTTGCCCTCGGCTGCAGCGGGCTGGCGATCGCCCTGGCCTGCGCCGGCGTGTTGCTGGCGCCCGCCGATATGGCCGCTTCCTcgtCttCTCCGCCGCCAGCCAGGACGGTTGCGGCGCTGCCCGCGGTCGACGACCGTCCGCCGCCGCTGGCGCCGGTACGATCGCAAGCGGTGGCACCGGCGTACGAGGCGGAGCCGCCGGCGGCGGAACTGGATCGCGAGCAGGCGATCCAGTTCATGCAGATGCTGCGCGACGAGGGCGACCCGCGCAGCCCGCCGCTCGGCGGCCTGCAACCACGCCAGGGCGCGACGGCTCAGGAGCTGGCCGATCCGAAGCAGTACCAGGCCTTCGAGGAACGACAGACCCGCGAACTGGTACAG…	MKRWLGVALGCSGLAIALACAGVLLAPADMAASSSSPPPARTVAALPAVDDRPPPLAPVRSQAVAPAYEAEPPAAELDREQAIQFMQMLRDEGDPRSPPLGGLQPRQGATAQELADPKQYQAFEERQTRELVQAYTSGVQQIPEIRARIEAAEQGGERSAEEIDEARAALGQLEMMRDKLQRESPQLLPGDSAPTSPAAP*	ACTIVE	PA14_00320	PA0028	FALSE	FALSE		conserved hypothetical protein	4		PA0028			(14) Hypothetical, unclassified, unknown			diggins	20050322131921
PA14_00340	1001.67	1.23905	0.309232	0.259032	-1.1938	0.232557	0.43188	1036.75	1184.61	1479.12	849.121	811.086	1292.65	854.031	757.535	750.092	769	32076	30523	-		1	ATGTGGACGCGCCTGCTGCCGTTCCTCGCCTGGCTACCGGGGCTACGCCGGGGCACGCTCAGGCGCGAGGCCTGGGTCGGCCTGAATGGCGCGATCCTGGCACTGCCGCAATCGATGGCCTATGCGCTGATCGCCGGCCTGCCAGCGGAGTACGGCCTGTACGCGGCGATGCTGCCAGTGGCGATCGCCTGCCTGTGGGGCTCGTCGCGCTACCTGGTGAGCGGTCCCACCGCGGCGATCTCGGTGCTGCTGTTCAGTTCGGTGGCCCCCCTGGCGCCGCTGGGCAGCCCGCAATACGTCCAGGCCGTGCTGCTGCTGACCTTTCTCGCCGGCGCCTTCCAGTGGCTGCTCGGCGTCCTGCGCGTCGGGTCGCTGGTCAATTTCGTCTCGCATTCGGTG…	MWTRLLPFLAWLPGLRRGTLRREAWVGLNGAILALPQSMAYALIAGLPAEYGLYAAMLPVAIACLWGSSRYLVSGPTAAISVLLFSSVAPLAPLGSPQYVQAVLLLTFLAGAFQWLLGVLRVGSLVNFVSHSVMLGFTLGAALLIVLGQLPYLLGLAASGEGAAPGNGWRLLARFAEFDGPSLLVGGFSFALSLLVRRLRPRWPALLLGLLGGATLVWALPGTFASVAHVQALSSALPGWNPLVFDSRSILDLLPAAVACGMLGLVTSLSIARALAARQGDAFDANQEVRAQGLSNLLGPWLSASLSAGSFTRSGLNLEAGARSPLAGAFSALWVALLAVLGARLIEHVPLPAMAAGILLIAWGLIDRPALRALYRSGRAECLVAGLTALATLLLPLQN…	ACTIVE	PA14_00340	PA0029	FALSE	FALSE		putative sulfate permease	3	COG0659,pfam00916	PA0029			(27) Transport of small molecules			diggins	20050322132539
PA14_00360	262.749	1.26816	0.342733	0.290611	-1.17935	0.238257	0.438635	217.311	292.507	241.998	281.88	202.206	427.293	238.123	211.116	252.304	2311	33004	32081	-		1	ATGAACCGGCTTCCCACCTGCCTGCTGGCCGCCACCCTGTTCCTGGGCAGCGCCTCGCTATACGCCGAAGACCCCGCCTGTGCCCGCGTCAGGCTGGCCGATCCAGGCTGGAGCGATATCGCGGTGACCAACGCCACCGCCGCGTTTCTCCTGGAAAGCCTCGGCTACCAGGTGAAGATCGATACCCTGTCGGTGCCGATCATCTATGGCGGCCTGCGCGACGGCCAGGTGGACGCCTTCCTCGGCGGCTGGATGCCCGCGCACCAGGACTATCACGACAAGTTCGTCGCCAGCGGCCAGGTCGAACGCCTCGCTCGCAACCTCGATGGCACCCGCTTCACCCTGGCGGTGCCGCGCTACGTCTGGGACGCCGGCGTACACCGCTTCGAAGACCTCGCC…	MNRLPTCLLAATLFLGSASLYAEDPACARVRLADPGWSDIAVTNATAAFLLESLGYQVKIDTLSVPIIYGGLRDGQVDAFLGGWMPAHQDYHDKFVASGQVERLARNLDGTRFTLAVPRYVWDAGVHRFEDLAAQGQRFNRKLYGIGSGAPANQSIQKMIDANQFGLGDWKLVESSEQAMLAELGRAEKRQRWLVFLGWTPHPMNIRHDLRYLEGGEQYFGDRGQVYTLARKGYAAQCPNPARLLANLRFDLDMENRLMSDALEGTATPASATRAWLKANPRVLEAWLQGVTSRDGGDALAAVRGQP*	ACTIVE	PA14_00360	PA0030	FALSE	FALSE		putative glycine betaine/L-proline ABC transporter, periplasmic substrate-binding protein	3	COG2113,pfam04069	PA0030			(27) Transport of small molecules			diggins	20050322132925
PA14_00380	767.052	1.06869	0.0958433	0.177782	-0.539106	0.589814	0.761882	753.796	726.277	745.269	696.001	742.427	991.033	785.597	677.179	785.892	681	34532	33021	-		1	ATGAAGACCTCGCCGAACATCCTGTTCATCATGGCCGACCAGATGGCCGCGCCGCTGCTGCCGCTTCACGATCCGCGCTCGGTGCTGCGCATGCCTCACCTCTCGCGCCTCGCCGAACGGGCCGTGGTGTTCGACTCGGCGTACTGCAACAGCCCGCTCTGCGCGCCGTCGCGCTTCACCCTGGTCAGCGGTCGCTTGCCTACTCGCATCGGCGCCTGGGACAACGCCGCCGACTTCGCCGCCGATACCCCCACCTACGCCCACTACCTGCGCAACCTCGGCTATCGCACGGCGCTGTCGGGCAAGATGCACTTCTGCGGTCCCGACCAGTTGCACGGCTACGAGGAACGCCTGACCAGCGACATCTATCCGGCGGACTATGGCTGGGCGGTGAACTGG…	MKTSPNILFIMADQMAAPLLPLHDPRSVLRMPHLSRLAERAVVFDSAYCNSPLCAPSRFTLVSGRLPTRIGAWDNAADFAADTPTYAHYLRNLGYRTALSGKMHFCGPDQLHGYEERLTSDIYPADYGWAVNWDEPEVRPSWYHNMSSVLQAGPCVRTNQLDFDEEVVFKARQYLYDHVRQHAGQPFCLTVSMTHPHDPYSIPASYWNLYRDEDIPLPRQRFAQEEQDPHSQRLLKVIDLWDKPLPEERIRAARRAYFGACSYVDAQIGALLATLEECGLADDTIVVFSGDHGDMLGERGLWYKMHWFEMAARVPLLVHAPARFAPRRIGASVSTVDLLPTLVELAGGQVDPRLPLEGRSLLPHLRDGSGHDEVIGEYTAEGTLSPLMMIRRGDYKFIY…	ACTIVE	PA14_00380	PA0031	FALSE	FALSE	betC	choline sulfatase	2	COG3119				(1) Adaptation, protection		3.1.6.6	diggins	20050322133441
PA14_00400	1709.48	-1.1066	-0.14613	0.207388	0.704622	0.481045	0.679123	1915.05	1593.82	1652.58	1523.55	1805.52	1518.87	1807.92	2110.43	1457.57	2445	34645	35559	+		1	ATGGGAGAACGCCTCATGCCGCCATCCCTCGACCTGCTCCGGGTATTCGAGTCCGCCGCCCGCCAACTCAGCTTCACCGCTGCCGCCGAGGAGCTGGGGACCACCCAGCCTGCGGTCAGCCAGCAGATCAAACGCCTGGAGAAGGAGCTGGCGACCCCTCTGTTCCAGCGCGTTCATCGAGGCATCGTGCTCACCGACGCCGGCCAGCTCCTGCTCCGCCACGTGGCCGCCGGCCTCGAGACGATCGATGCCGGCATCGCCGCGCTGGGCGCGCGCCAGCGCCACGAGGTGCTCCAGGTGGCCACCGACTACGCCTTCGCCGCCTACTGGCTGATGCCGCGCCTTCCGCGCTTCCACCAGGCCCATCCGCACCTGGACGTGAGCCTGGTGACCAGCGAG…	MGERLMPPSLDLLRVFESAARQLSFTAAAEELGTTQPAVSQQIKRLEKELATPLFQRVHRGIVLTDAGQLLLRHVAAGLETIDAGIAALGARQRHEVLQVATDYAFAAYWLMPRLPRFHQAHPHLDVSLVTSERGLAGQRGDIDVAILFGDGRSKHGEAHRLFREEVFPVCSPRLVEGLQLPLAKAHLARLPMLHLKPAQHARWFDWPALFEALAIDRQPIPAVLSFDNYTLLIQAAIAGQGVAIGWRHLVDGLLEQGLLCRPIGESCLSRYGYYAVLPERKRRQRLVDGFVDWLQAELQAGGA*	ACTIVE	PA14_00400	PA0032	FALSE	FALSE		putative transcriptional regulator, LysR family	3	COG0583	PA0032			(25) Transcriptional regulators			diggins	20050322133705
PA14_00410	822.617	1.32086	0.40148	0.262915	-1.52703	0.126754	0.28959	1326.5	827.618	902.318	759.337	848.057	876.131	543.982	786.024	533.588	6996	35570	35947	+		1	ATGAACGAGTATTCCACCCCCCGCATCCAGGGCTTCCATGCTCACGTCTATTTCGATGCGCAGAGCATCGAGCGAGCCCGCGCCCTTTGCGAAGAGGCGGCGCGGCGCTTTCCGCTGAAGATGGGGCGGATCCATGAGCGGCCGGTAGGGCCGCATCCGGACTGGAGCTGCCAGCTGGCATTCGCTCCCGAGGTGTTCGGCGAGCTGGTGCCCTGGCTGGCCATCCATCGGCAGGACCTGGTGGTGTTCATCCACCCGGTCACCGGCAACGATCTGCTCGACCATCGCGACCGGGCCATCTGGATGGGAGCCATTCGCCCGCTGGACCTGTCGATCCTGGACGAAGGCCCGCAACGCTATGACTTCGCCGTGCCTTGA	MNEYSTPRIQGFHAHVYFDAQSIERARALCEEAARRFPLKMGRIHERPVGPHPDWSCQLAFAPEVFGELVPWLAIHRQDLVVFIHPVTGNDLLDHRDRAIWMGAIRPLDLSILDEGPQRYDFAVP*	ACTIVE	PA14_00410		FALSE	FALSE		putative dioxygenase	3	COG3805				(4) Biosynthesis of cofactors, prosthetic groups and carriers			danlee	20060503151624
PA14_00420	825.737	1.10613	0.145523	0.228234	-0.637606	0.52373	0.711212	1233.69	842.205	919.451	641.713	842.775	856.382	739.508	742.194	613.712	4906	36291	35926	-		1	ATGCGAACGTTCGACCTGACCGCCGCCCTGGGCGACCGCGCCAACCAACCGGAAATCAGCCGCCTGCTCGTCGCGCAGCTGATGACCAGCAACAACGAAGACACCCGCAAGCTGCGGCGCGCCCAGGAGCGCGAGCAGACCCAGGAACTCAACGAGCTGGCGCACCGCCTGGCGGGCATGGCCTCGCTGATCCACGCCCACGCCGTGGAACGCGCCTGCCACCAACTGGAGATCGCCTGCGGCGAAAGCTCCGTGCGCAAGCTCGCCGATGCCGTCGACGACCTGGTGACGGCACTGGGCGAGCTGCAATGCGAACTGCACGACTGGATGACGATGACCGCGCCTCAAGGCACGGCGAAGTCATAG	MRTFDLTAALGDRANQPEISRLLVAQLMTSNNEDTRKLRRAQEREQTQELNELAHRLAGMASLIHAHAVERACHQLEIACGESSVRKLADAVDDLVTALGELQCELHDWMTMTAPQGTAKS*	ACTIVE	PA14_00420	PA0033	FALSE	FALSE		putative histidine phosphotransfer domain	3	COG2198	PA0033			(28) Two-component regulatory systems			diggins	20050322142752
PA14_00430	2107.75	1.35136	0.434414	0.337939	-1.28548	0.198625	0.390944	5054.73	2357.71	2439.26	1911.22	1499.19	1867.16	1102.63	1680.89	1056.95	3890	36922	36299	-		1	ATGAGTAAGGTGCTGATCGTCGATGATCATCCCGCTATCCGCCTGGCCGTGCGCTTGCTGTTCGAGCGCGACGGTTTCACCATCGTCGGCGAGGCCGACAACGGTGCCGAAGCCCTGCAGGTAGCCCGCAAGAAGTCTCCCGACCTGGCCATCCTGGACATCGGCATCCCCAAGATCGACGGTCTCGAAGTGATAGCCCGCCTGAAGTCCCTGAAGCTGGACACCAAGGTCCTGGTCCTGACCCGGCAGAATCCGGCGCAGTTCGCCCCGCGCTGCCTGCAGGCCGGCGCCATGGGCTTCGTCAGCAAAAGGGAAAACCTCTCCGAGCTGCTGCTCGCCGCCAAGGCCGTGCTGGCCGGCTACATCCACTTCCCCACCGGGGCGTTGCGCAGCATCAAC…	MSKVLIVDDHPAIRLAVRLLFERDGFTIVGEADNGAEALQVARKKSPDLAILDIGIPKIDGLEVIARLKSLKLDTKVLVLTRQNPAQFAPRCLQAGAMGFVSKRENLSELLLAAKAVLAGYIHFPTGALRSINQQSRDNEARMLESLSDREMTVLQYLANGNTNKAIAQQLFLSEKTVSTYKSRIMLKLNAHSLAGLIDFARRHELI*	ACTIVE	PA14_00430	PA0034	FALSE	FALSE		putative two-component response regulator	3	COG2197	bvga			(28) Two-component regulatory systems			diggins	20050322142920			virulence factors transcription regulator
PA14_00440	4976.4	1.25705	0.33004	0.417525	-0.790467	0.429255	0.63587	13581.9	5645.92	7132.88	2362.23	3635.17	4493.76	2335.14	3895.79	1704.75	3015	37914	37108	-		1	ATGAGCCGCCTGCAGACCCGCTTCGCCCAGCTCAAGCAGGAAAACCGCGCCGCCCTGGTGACCTTCGTCACCGCCGGCGACCCGGACTACGCGTCTTCCCTGGAAATCCTCAAAGGCCTGCCGGCGGCCGGAGCCGACGTGATCGAACTGGGCATGCCGTTCACCGATCCGATGGCGGACGGCCCGGCCATCCAGTTGGCCAACATCCGCGCCCTCGACGGCGGCCAGACCCTGGCCAGGACGTTGCAGATGGTCCGCGAATTCCGCAGCGGCGACAGCGAGACACCCCTGGTGCTGATGGGCTACTTCAACCCGATCCACCACTACGGCGTCGAGCGCTTCATCGCCGAGGCGAAGGAGGTGGGGGTGGACGGCCTGATCGTGGTCGACCTGCCGCCG…	MSRLQTRFAQLKQENRAALVTFVTAGDPDYASSLEILKGLPAAGADVIELGMPFTDPMADGPAIQLANIRALDGGQTLARTLQMVREFRSGDSETPLVLMGYFNPIHHYGVERFIAEAKEVGVDGLIVVDLPPEHNEDLCHPAQAAGLDFIRLTTPTTGDQRLPTVLEGSSGFVYYVSVAGVTGANAATLEHVEEAVARLRRHTDLPIGIGFGIRSAEHAAAVARLADGVVVGSALIDRIAKARDNAQAVKDVLALCGELAEGVRNAR*	ACTIVE	PA14_00440	PA0035	FALSE	FALSE	trpA	tryptophan synthase alpha chain	1	COG0159,pfam00290,cd00346				(2) Amino acid biosynthesis and metabolism		4.2.1.20	diggins	20050322143426
PA14_00450	6780.82	1.17147	0.22832	0.455793	-0.50093	0.61642	0.777152	20257.4	7139.93	8835.44	2532.05	4858.22	6540.46	3512.49	5049.99	2301.42	1401	39119	37911	-		1	ATGACTTCCTATCGCAACGGCCCCGACGCCAAGGGCCTGTTCGGCCGCTTCGGCGGCCAGTACGTCGCCGAGACCCTGATGCCGCTGATCCTCGACCTCGCCCGCGAGTACGAGAAGGCCAAGGACGACCCGGCGTTCCAGGAGGAACTGGCCTACTTCCAGCGCGACTACGTCGGCCGGCCGAGCCCGCTGTACTTCGCCGAGCGCCTGACCGAGCACTGCGGCGGGGCGAAGATCTACCTCAAGCGCGAGGAGCTGAACCATACCGGCGCGCACAAGATCAACAACTGCATCGGCCAGATCCTCCTGGCCCGGCGCATGGGCAAGAAACGCATCATCGCCGAGACCGGCGCCGGCATGCACGGCGTGGCCACCGCCACCGTCGCCGCGCGCTTCGGC…	MTSYRNGPDAKGLFGRFGGQYVAETLMPLILDLAREYEKAKDDPAFQEELAYFQRDYVGRPSPLYFAERLTEHCGGAKIYLKREELNHTGAHKINNCIGQILLARRMGKKRIIAETGAGMHGVATATVAARFGLQCVIYMGTTDIDRQQANVFRMKLLGAEVIPVTAGTGTLKDAMNEALRDWVTNVDSTFYLIGTVAGPHPYPAMVRDFQAVIGKETREQLAEKEGRLPNSLIACIGGGSNAMGLFHPFLDDAGVQIVGVEAAGHGIDTGKHAASLNGGVPGVLHGNRTFLLQDADGQIIDAHSISAGLDYPGIGPEHAWLHDTGRVEYTSITDDEALEAFHTCCRLEGIIPALESSHALAEVFKRAPSLPKEHIMVVNLSGRGDKDMQTVMHHMQQE…	ACTIVE	PA14_00450	PA0036	FALSE	FALSE	trpB	tryptophan synthase beta chain	1	COG0133				(2) Amino acid biosynthesis and metabolism		4.2.1.20	diggins	20050322143609
PA14_00460	3395.46	2.5289	1.33851	0.278273	-4.81006	1.50882e-06	3.48082e-05	5498.41	4007.57	4823.55	5373.82	3184.74	3080.82	1531.39	1693.31	1365.51	2617	39223	40110	+		1	ATGAGCCGCGACCTGCCCTCCCTGAATGCCCTGCGCGCTTTCGAAGCCGCTGCCCGGTTGCACAGCATCAGCCTGGCGGCCGAGGAACTGCACGTTACCCATGGCGCCGTGAGCCGGCAGGTGCGGTTGCTCGAGGACGATCTCGGGGTGGCCCTATTCGGCAAGGATGGACGCGGCGTAAAACTCACCGATTCCGGCGTTCGCCTGCGTGACGCCTGCGGCGATGCGTTCGAGCGACTGCGTGGCGTCTGTGCCGAGCTGCGCCGGCAGACCGCCGAGGCCCCGTTCGTCCTCGGCGTACCCGGCAGCCTGCTGGCGCGCTGGTTCATCCCGCGGCTGGACCGGCTCAACCGTGCCCTCCCCGACCTGCGCCTGCAACTGTCCACCAGCGAGGGCGAG…	MSRDLPSLNALRAFEAAARLHSISLAAEELHVTHGAVSRQVRLLEDDLGVALFGKDGRGVKLTDSGVRLRDACGDAFERLRGVCAELRRQTAEAPFVLGVPGSLLARWFIPRLDRLNRALPDLRLQLSTSEGEFDPRRPGLDAMLWFAEPPWPADMQVFELAPERMGPVVSPRLAQETGLAQAPAARLLQEPLLHTASRPQAWPAWAASQGLAAEALRYGQGFEHLYYLLEAAVAGLGVAIAPEALVRDDLAAGRLAAPWGFIETDARLALWVPARLHDPRAGRLAHWLREQLAG*	ACTIVE	PA14_00460	PA0037	FALSE	FALSE	trpI	trpBA operon transcriptional activator	1	COG0583				(25) Transcriptional regulators			diggins	20050322143730
PA14_00470	2400.47	1.57466	0.655041	0.367269	-1.78355	0.0744974	0.202131	3117.05	2869.02	3269.48	1270.9	3613.29	2651.73	1891.02	1646.56	1275.16	5388	40211	40426	+		1	ATGTCCAATCACCACACCTACAAGAAGATCGAACTGGTCGGCTCGTCCAAGACCAGCATCGAGGACGCCATCAACAACGCCCTCGCCGAAGCGGCGAAGAGCATCCAGCATCTGGAATGGTTCGAGGTGGTGGATACCCGCGGGCACATCGAGAACGGCGCCGTCGGCCATTACCAGGTGACCCTGAAAGTAGGGTTCCGTATCGCCAATAGCTGA	MSNHHTYKKIELVGSSKTSIEDAINNALAEAAKSIQHLEWFEVVDTRGHIENGAVGHYQVTLKVGFRIANS*	ACTIVE	PA14_00470	PA0038	FALSE	FALSE		conserved hypothetical protein	4		PA0038			(14) Hypothetical, unclassified, unknown			diggins	20050322144114
PA14_00480	5064.6	1.23284	0.301982	0.399787	-0.755357	0.450035	0.653159	4556.73	6464.33	6896.59	2351.79	7615.91	5280.12	4913.3	3576.56	3926.05	5374	40610	40837	+		1	GTGTTCATGAAGAAGTTGATGTTGGCAGTCGGCCTGTTTGCCGTGGCGGGCAGCGCATTCGCCGCCAAGCCCTGTGAGGAACTGAAAGCCGAGATCGATGCGAAGATCAAGGCCAACGGCGTTCCTGCCTACACCCTGGAAATCGTCGACAAGGGCAGCGTCACCGACAAGAAGGTAGTCGGCACCTGCGACGGCGGCACCAAGGAAATCGTCTACCAGCGCGGCTGA	MFMKKLMLAVGLFAVAGSAFAAKPCEELKAEIDAKIKANGVPAYTLEIVDKGSVTDKKVVGTCDGGTKEIVYQRG*	ACTIVE	PA14_00480	PA0039	FALSE	FALSE		conserved hypothetical protein	4		PA0039			(14) Hypothetical, unclassified, unknown			diggins	20050322145432
PA14_00490	2084.7	-1.18307	-0.242538	0.16385	1.48024	0.138808	0.30736	2363.25	2166.55	2191.55	1787.33	1740.63	1955.14	2045.34	1803.62	2708.86	556	41133	42821	+		1	GTGGCTCTCCATCGCCTGGCCTTTATCTTCCTGTGCCTGCCGCTCATGGCCAGCGCCGCCCCCTTCACCTCCCCCGGCGACCGCGACCTGATCCGCGACCGCCAGCAGCGCCTGCTGGACGAACAGCGCAAGCGCCTGGAGGAACTCCAGCAACTGCCCGGCAAGGGAGCGCCCGCCGCTGCGGATGCCTCCGGCGACGACGAGCGCTGCTTCGAGATCCGCCGCATCGAGATGGAAGGCGCCGGGCACCTCGGCGAAAGCGCGCGTCGCCAACTGCTGGCGCCCTACCAGGGGCGCTGCCTGGGCGTCGGCCAGCTCAATGCGCTGCTCAAGGCCGTCACCGACCATTACCTGGATCGCGGCTACGTCACCACCCGCGCCTACCTGCCACAGCAGGAC…	MALHRLAFIFLCLPLMASAAPFTSPGDRDLIRDRQQRLLDEQRKRLEELQQLPGKGAPAAADASGDDERCFEIRRIEMEGAGHLGESARRQLLAPYQGRCLGVGQLNALLKAVTDHYLDRGYVTTRAYLPQQDLASGTLRIIVVEGRLEGLDSSALASPRELAMSFPGRTGELLDLRELEQLVDQLSRLPSRQAQLELVPGSEVGGSRVRLKGERDKPWRVSATRNNDGDVSTGEQQMGLGLDWDSPLGLADQLNLRANRDAVTDRWRHSDSQSLFYSLPWGWWTFTYGYSQSDYRTRNEASGFPFKLDGDSRSHQFRAERVLHRDGVSKTAMSLGLSHQRTNNYVEDTRLEDQSTRITETQLGFNHGRRIGSGFVNLDLGWQQGIGALGAQGRGHPQA…	ACTIVE	PA14_00490	PA0040	FALSE	FALSE		putative hemolysin activation/secretion protein	3	COG2831,pfam03865	PA0040			(19) Protein secretion/export apparatus			diggins	20050322154158
PA14_00510	5333.97	-1.5169	-0.601128	0.160857	3.73704	0.0001862	0.00210297	3522.24	4561.88	4276.73	4953.44	4486.25	4723.57	7524.27	6776.9	7180.43	6998	42934	53265	+		1	ATGGACATCCGCAGCCCGCTGAACCAGTGCATCGCCCTGTCCCTGGCCGGCATCCTGTTCCTCAACCCGATCGTCGCCGCGGCGGCGGGGCTGGCGCTGGACAAGGCCGCCGGCGGCAACACCGGCCTGGGCCAGGCGGGCAACGGCGTGCCCATCGTCAATATCGCCACGCCCAACGGCGCCGGGCTGTCGAACAACCATTTCCGCGACTACAACGTCGGCGCCAACGGGCTGATCCTCAACAACGCCACCGGCAAGACCCAGGGTACCCAGCTCGGCGGGATCATCCTCGGCAACCCCAACCTCAAGGGCCAGGCGGCGCAGGTGATCCTCAACCAGGTCACCGGCGGCAACCGCAGCACCCTGGCCGGCTACACCGAGGTGGCCGGGCAGTCGGCG…	MDIRSPLNQCIALSLAGILFLNPIVAAAAGLALDKAAGGNTGLGQAGNGVPIVNIATPNGAGLSNNHFRDYNVGANGLILNNATGKTQGTQLGGIILGNPNLKGQAAQVILNQVTGGNRSTLAGYTEVAGQSARVIVANPHGITCQGCGFINTPRATLTTGKPIMDGQRLERFQVDGGDIVVEGAELNVGNLEQFDLITRSAKLNAKLYAKNLNIVTGRNDVQADSLQATPRAADGSEKPQLAIDSSALGGMYAGAIRLVGTEQGVGVKLAGDMAASGGDIRIDASGKLSLAQASSQGDLKIAAQAVELNGKTYAGGSAEIRSAEELVNRQSLAARERIALEAAHIDNAGVIEAGVEPDERRNARGDLELRSGTLRNAGSLVASRALEAKASQALDNQG…	ACTIVE	PA14_00510		FALSE	FALSE		putative hemagglutinin	3	pfam05860				(15) Membrane proteins			diggins	20050322154424
PA14_00520	1027.23	-1.03339	-0.0473784	0.525654	0.0901322	0.928182	0.967337	1915.05	565.82	703.151	187.224	1003.48	2100.56	876.377	769.953	1123.43	6999	54577	54699	+		1	ATGGTCCAGCGGGGACACAATCGGCAAGTGGTATTCGCCGAGGACGAGGACTACCAGCGTTACCTCTCCGATCTACGGGACCTCGAGGATGCCTTCGATAACAAGCTCCATGCATTTTGCTGA	MVQRGHNRQVVFAEDEDYQRYLSDLRDLEDAFDNKLHAFC*	ACTIVE	PA14_00520		FALSE	FALSE		conserved hypothetical protein	4					(14) Hypothetical, unclassified, unknown			diggins	20050322154529
PA14_00530	2914.57	1.23946	0.309713	0.292749	-1.05795	0.290079	0.497422	2530.76	2467.5	2690.54	2026.75	4075.8	4193.94	2724.1	2937.36	2584.41	4734	54909	55304	+		1	ATGCCGGTACTGGCTCTGAGACTCACCGCCCTGGCGGCCCTTGCGATCAGCGTGTCGGGGTGCGTCATGGAGGCCTATGGCAGTCGCGCGCGTAGCGATGCGCAGTCCTGGATCGGCTTGCCGATCCAGGACGTGATCAAGCGCTTCGGCGAGCCGGAACGTGTGACGGGGGATGCCGCCAGGCAGAAGTACGTGTGGAAGGAGTACGAGAACTATAGCCACGACTACGACTACACCTACTACGAGCAGGGCCATGGCAATACGCCCAACAGCTCGGTCCTGAACCAGAAGACCGGCACGGCCAACCAGAGCGGCTATTACACCTGCATCTACGAGTTCTTTGCCGACGCCTCGGGCAGGGTGGTCGATGCGACCGCGCGGGGTGAGTGCCGCTAG	MPVLALRLTALAALAISVSGCVMEAYGSRARSDAQSWIGLPIQDVIKRFGEPERVTGDAARQKYVWKEYENYSHDYDYTYYEQGHGNTPNSSVLNQKTGTANQSGYYTCIYEFFADASGRVVDATARGECR*	ACTIVE	PA14_00530	PA0042	FALSE	FALSE		hypothetical protein	4		PA0042			(14) Hypothetical, unclassified, unknown			diggins	20050322154626
PA14_00550	3379.43	1.02525	0.0359696	0.17113	-0.210188	0.833521	0.917536	2630.36	3038.69	2903.98	4157.91	3274.52	3605.06	4056.47	3599.2	3148.68	1255	56984	55575	-		1	GTGCGCCTACACCGGGGCGGAGAACCCGATGGATACCGGCGGCAGCGCCGGCCTCATGGCGGACGGCGTACCACCGTGCAGGCACCTCGGGGTCGTCTGCTGCTATGGTGCGCACAGGCACGTCGCCATCCTCTCTCCCGGCGAATGGAATCGAGCATGACGCTTTCCCTGGATCTGTTGTTGAGCCTGTGCACGGCCCTGGCCATCGGCCTTCTGATCGGCGCCGAGCGCGGCTGGCAAGAGCGCGACCACGAAGATGCGCGGCAGATCGCCGGAATCCGCACCTTCAGCCTGGCCGGCCTGCTCGGCGGCTTCGCCACCCTGCTCGCGGGCGAACTGGGCAGCGCAGTCTGGGTAGCCTTGCTGCTGGCCCTCGCGGCGCTGGCCGTGGCCGGCTAC…	MRLHRGGEPDGYRRQRRPHGGRRTTVQAPRGRLLLWCAQARRHPLSRRMESSMTLSLDLLLSLCTALAIGLLIGAERGWQERDHEDARQIAGIRTFSLAGLLGGFATLLAGELGSAVWVALLLALAALAVAGYVSDVRRGGDQGMTTEIALLMTFLLGSLALTEQRLLAAAGGIVLTLLLSLKDKLHALLKRLTAEELSGTLKLLFISVVLLPVLPNQGYGPWAFFNPYLTWWMVVLIAALGFSAYLAIRLIGSRKGLLLTAVLGGLVSSTVMTLTLARLRERMPDALLACALLATSALMFPRILVEIGAIHPALLKELVLPFAATTLVYLGGTLFHALRGGRASQEAPDEPGLRNPFELLPALRFAALLSAILLLVEVGRRLFGDAGIYAVALLSGLA…	ACTIVE	PA14_00550	PA0043	FALSE	FALSE		putative membrane protein	3	COG3174	PA0043			(15) Membrane proteins			diggins	20050322154819
PA14_00560	1833.43	1.34995	0.432905	0.261689	-1.65427	0.0980719	0.245056	3368.31	1563.11	1682.57	1978.73	1212.48	2561.96	1297.46	1274.73	1561.56	7001	57148	58476	+		1	ATGCATATTCAATCATCTCAGCAGAACCCGTCTTTCGTGGCTGAGTTGAGCCAGGCCGTGGCCGGGCGCCTGGGACAGGTCGAGGCCCGCCAGGTGGCCACTCCCCGGGAGGCGCAACAACTGGCCCAGCGCCAGGAAGCACCGAAGGGCGAGGGCCTGCTCTCCCGCCTGGGGGCTGCCCTCGCGCGTCCCTTCGTGGCGATCATCGAGTGGCTGGGCAAACTGCTGGGGAGCCGTGCCCACACCGCCACCCAGGCGCCGCTCTCCCGTCAGGACGCGCCGCCTGCCGCCAGTCTCTCGGCCGCCGAGATCAAGCAGATGATGCTGCAAAAGGCACTGCCCCTGACCTTGGGCGGACTTGGCAAGGCGAGCGAGCTGGCGACTTTGACAGAGGAGAGA…	MHIQSSQQNPSFVAELSQAVAGRLGQVEARQVATPREAQQLAQRQEAPKGEGLLSRLGAALARPFVAIIEWLGKLLGSRAHTATQAPLSRQDAPPAASLSAAEIKQMMLQKALPLTLGGLGKASELATLTEERLAKDHTRLASGDGALRSLATALVGIRDGSRIEASRTQAARLLEQSVGGIALQQWGTAGGAASQHVLSASPEQLREIAVQLHAVMDKVALLRHAVESEVKGEPVDKALADGLVEHFGLEAEQYLGEHPDGPYSDAEVMALGLYTNGEYQHLNRSLRQGRELDAGQALIDRGMSAAFEKSGPAEQVVKTFRGTQGRDAFEAVKEGQVGHDAGYLSTSRDPGVARSFAGQGTITTLFGRSGIDVSEISIEGDEQEILYDKGTDMRVLLS…	ACTIVE	PA14_00560	PA0044	FALSE	FALSE	exoT	exoenzyme T	1				secreted factor/toxin	(23) Secreted Factors (toxins, enzymes, alginate)	Type III secretion		danlee	20031210152515
PA14_00570	4819.13	-1.14419	-0.194333	0.184901	1.05101	0.293254	0.500099	11370.3	4839.03	3789.16	2351.09	2774.29	5755.89	3126.33	2707.25	6658.77	3568	59018	59704	+		1	ATGAGTCACAGCGCCAACAAAGCACTACTGCCGCTCCTCGCCGTCGCCACCCTGGCCGGCCTGGCGGGCTGCGCCACCGAGACCTCCACCGCATTGCCGGTACAGCAGGTTGAGAGCGTCAACCGACCCTACAGCGGCGTGCGTTCGCCGATTGCGGTAGGCAAGTTCGACAACCGCTCCAGCTACATGCGCGGGATCTTTTCCGATGGCGTCGACCGCCTCGGCGGCCAGGCCAAGACCATTCTCATCACCCACCTGCAGCAGACCAATCGCTTCAACGTGCTGGACCGCGACAACATGAGCGAGATCCAGCAGGAAGCGGCGATCAAGGGCCAGGCCCAGCGCCTGAAGGGTGCCGACTACGTGGTGACCGGCGACGTCACCGAGTTCGGCCGCAAG…	MSHSANKALLPLLAVATLAGLAGCATETSTALPVQQVESVNRPYSGVRSPIAVGKFDNRSSYMRGIFSDGVDRLGGQAKTILITHLQQTNRFNVLDRDNMSEIQQEAAIKGQAQRLKGADYVVTGDVTEFGRKEVGDRQLFGILGRGKSQIAYAKVALNIVNISTSEVVYSTQGAGEYALSNREVIGFGGTASYDSTLNGKVLDLAMREAVNKLVNAVDSGAWKPQNQ*	ACTIVE	PA14_00570	PA0045	FALSE	FALSE		putative lipoprotein	3	COG1462,pfam03783	PA0045			(7) Cell wall / LPS / capsule			diggins	20050322155140
PA14_00580	1204.73	-1.07824	-0.108682	0.193705	0.56107	0.574749	0.750674	2406.26	1172.33	969.421	830.329	690.366	1430.89	814.926	690.328	1837.73	4920	59735	60088	+		1	ATGAGCAAGACGATCACATGGACGGCGGCGCTGCTGGGGAGCATGGCGCTGGCCGGGTGCAGCGGACCGAAGACGCTGTACCAGTGGGAGGGCTACCAGGCCCAGGTCCACGAATACTTCAAGGGTGAATCCAAGGAGGCCCAGGCGCAGGCGCTGGAAGCCGACCTCGAGAAGATCCGGGCGAAGAACGGCGCGGTGCCGCCGGGCTACCACGCCCAGCTGGGGCTGCTCTATTCCAGCATCGGCAAGGACGACCAGATGGTCCGCGAGTTCGAGACCGAGAAGGCGCTGTTTCCCGAGTCGGCGACCTACATGGACTTCCTCCTGAACAACGCCCGTGGAGGTGCCCGTTGA	MSKTITWTAALLGSMALAGCSGPKTLYQWEGYQAQVHEYFKGESKEAQAQALEADLEKIRAKNGAVPPGYHAQLGLLYSSIGKDDQMVREFETEKALFPESATYMDFLLNNARGGAR*	ACTIVE	PA14_00580	PA0046	FALSE	FALSE		putative lipoprotein	3		PA0046			(13) Fatty acid and phospholipid metabolism			diggins	20050322155233
PA14_00590	2037.18	1.05848	0.081993	0.350643	-0.233836	0.815112	0.909308	2870.31	2397.64	1729.68	2699.79	1097.8	1935.39	1559.32	1490.96	2553.72	4309	60241	60750	+		1	GTGAAGGCGACCTACAGCATGCTCTCGCAGGTCACCTTCCCGCTGGCCGAGGCCGGCTACTACGTGGTGCCGGTGGCGCTGGCCGACGAGACCTTCCGCCAGAACGGCCTGACCAGCGCCGGCGACGTGCACCAGGTGTCCCCGGCCAAGCTGCGCGAGATCTATGGCGCCGACGCGGCGCTGTACGTCACGGTGAGCGACTACGGCACGCGCTACATGGTGATCAGCAGCGCGACCATCGTCACCGCCAGCGCCAAGCTGGTCGACCTGCGATCCGGCACCACCCTGTGGACCGGCTCGGCGACCGCCTCCAGCGAGGAAGGCAACGGCGGCAACAACGGCGGCCTGGTGGGCATGCTGATCACCGCGGCGGTCAAGCAGATCATCAACAGTTCGGTG…	MKATYSMLSQVTFPLAEAGYYVVPVALADETFRQNGLTSAGDVHQVSPAKLREIYGADAALYVTVSDYGTRYMVISSATIVTASAKLVDLRSGTTLWTGSATASSEEGNGGNNGGLVGMLITAAVKQIINSSVEDAGYPIAGMTSARLLSAGQPGGLLYGPRSPRYGSD*	ACTIVE	PA14_00590	PA0047	FALSE	FALSE		putative lipoprotein	3		PA0047			(13) Fatty acid and phospholipid metabolism			diggins	20050322155317
PA14_00600	1039.37	1.20156	0.264909	0.441652	-0.599815	0.54863	0.731342	1374.04	1029.53	744.555	1920.96	537.958	901.266	875.679	860.536	1109.8	4869	61148	60765	-		1	ATGAGCTTCGCGCAGAATCTCCTACGCCTACGCCAGCAGAACGCCCTGACCCAACGGCAGATGGCCGAGCGACTGGGCGTCACCGTGAGCCAGTTGCGGCACTTCGAAACCAAGGGCGGGCACCCGTCGCTGGTGGTGCTGCAAACCATCGCCGGACGTTTCGCGGTGCCCCTCGACTGGCTGGTCTGCGAGCGCAGCGAGCGGCAGGCGCTACCGGAAGACCTGCGCCTGCAGTTCGAGGCCATCGGCCGCCTGCGGCTGGACGAGCGGCGCGCCATCCGGGCGTTGCTCGACGACCTGATCCGCCAGTACATGGCCAAGCGCAACGCAGCGGCCAAGCCCCTCCCGGCGGCTTGCGCCGAGGCCACGGAGACGTCCCCGTAG	MSFAQNLLRLRQQNALTQRQMAERLGVTVSQLRHFETKGGHPSLVVLQTIAGRFAVPLDWLVCERSERQALPEDLRLQFEAIGRLRLDERRAIRALLDDLIRQYMAKRNAAAKPLPAACAEATETSP*	ACTIVE	PA14_00600	PA0048	FALSE	FALSE		putative transcriptional regulator	3	cd00093	PA0048			(25) Transcriptional regulators			diggins	20050322155441
PA14_00620	1831.27	-1.44995	-0.536005	0.23507	2.28019	0.0225963	0.0871159	900.933	1273.67	820.224	2012.14	1739.12	1705.58	3147.28	2916.91	1965.58	558	63091	61430	-		1	ATGCGCTACGCCCGTCACGCAAGCCGATACTCCCTCTTCACCCTGGCCGTCTCGGCAGCCCTGCTGCCCGGCGCCGGCTGGGCCGCCAACGGCGACCTCGCCGGCGCCCGCAAGCCGCCCAGCGTCGCCTGCTCCTGGAACCGCGAGGCAGCGTTGTCCTACGAGGAGCGCCGGCTCGACACGCCGCTGCCGTTCAGCGGCGCCAACGTCGTCACCCACGACCAGACGCCGCTGGCCGAGCGCATCGTCAAGGGCGCCGGCTTCGACGGCTTCGAACCGGCCTTCGCCAAGCGCCTGTGCGCCGCCGACGGCCGCACCCCGGTCACCAGCTACGCCAAGGCACTGAAGCTGGTCACCGAAGAGGGCCGCGCGCTGTGGCGCGCCGCCGTCGACCGGGCC…	MRYARHASRYSLFTLAVSAALLPGAGWAANGDLAGARKPPSVACSWNREAALSYEERRLDTPLPFSGANVVTHDQTPLAERIVKGAGFDGFEPAFAKRLCAADGRTPVTSYAKALKLVTEEGRALWRAAVDRAQGRRAIPAGALPASDDRMLYWTRLYMTRTLRQWAPSFRLGKAQAQALQWRFERASRGQLDIDLPRRYAADGSRYRRMIISGFDVFTLGTPGTANTGLRNGNPSGATALALDGREFRLADGSLLRIEAYLLPVSYDPFNRGMQEDTLGPWFRPGPRRVDASVTISQGGANQFWLEAWNGRFHGSSAGNDGIVYCPADSALPNYVLPLGSVTNPGTAPISLRGSGCNINPPRRWLGYDSASRWRQNLPAQFSKASLPVRQLLAADTWR…	ACTIVE	PA14_00620	PA0049	FALSE	FALSE		conserved hypothetical protein	4					(14) Hypothetical, unclassified, unknown			diggins	20050322155612
PA14_00630	910.668	-1.42012	-0.506009	0.270703	1.86924	0.0615897	0.177264	226.365	451.428	473.289	1606.37	1069.12	386	1671.75	1466.13	845.558	5492	63701	63841	+		1	ATGAAAAGGAAGATGCTGGCGGCTTCGCTGCTGCTGTGGATGTTCTCGCTCACGGCGCAGGCGGACTGCGCGGTGCTCGGGCCGGGGGAAGATCCCTGCGCGGGCCCGGTGCTGGGACCGACCGTCTGCGAGTGCCCGTGA	MKRKMLAASLLLWMFSLTAQADCAVLGPGEDPCAGPVLGPTVCECP*	ACTIVE	PA14_00630	PA0050	FALSE	FALSE		hypothetical protein	4		PA0050			(14) Hypothetical, unclassified, unknown			diggins	20050322155707
PA14_00640	2408.68	-2.15979	-1.11089	0.162491	6.83664	8.1074e-12	6.34595e-10	941.679	1325.11	1217.84	2315.59	1928.5	1500.91	4997.09	4312.91	3138.45	443	64665	66497	+		1	ATGTGCGGTCTCGCGGGTTGGGTGGATTACACGCGCAAGCTCGACGACGAATTTCCGGCGATCTTCGCCATGACCGATACGCTCGCCTTGCGCGGGCCGGATGCCGAGGGCATCTGGAAGCACCGCAACGCCCTGCTGGGTCACCGGCGGCTGGCGGTCATCGACCTCAGCGGCGGCGTGCAGCCGATGTCCTATCGCTTTCCCACCGGCCAGGAGGTCACCCTCGTCTATACCGGCGAGGTGTACAACCACGATGCCCTGCGCGAGCGGTTGCGCCGGGCCGGACATGAGTTCCGCACCCGCAGCGATACCGAGGTGGTCCTGCACGCCTATCTGCAATGGGGCGAGCGTTGTTGCGAGTACCTGACCGGGATGTTCGCCTTCGCCGTCTTCGATGGC…	MCGLAGWVDYTRKLDDEFPAIFAMTDTLALRGPDAEGIWKHRNALLGHRRLAVIDLSGGVQPMSYRFPTGQEVTLVYTGEVYNHDALRERLRRAGHEFRTRSDTEVVLHAYLQWGERCCEYLTGMFAFAVFDGRDGHLLLVRDRLGIKPLYYARHREGLLFGSEIKSILAHPEFAARLDAVGLVDLLTLSRGTSQTPFREVQELLPGHLLSWRPNSQAKLRRYWEVRRQEHADDLQSTVQRTRELVTRALGSQLHADVPVCSLLSGGLDSTALTGIAQRIAKAEHGGDINSFSVDFVGQAEQFRSDDLRPDQDQPFALLAAQYIGSRHRTVLIDNAELVCERAREEVFRAKDVPFTFGDMDTSLHLMFGEIRRHSTVAISGEGADELFGGYGWFRDPQA…	ACTIVE	PA14_00640	PA0051	FALSE	FALSE	phzH	potential phenazine-modifying enzyme	2		alt GeneProduct name: probable glutamine amidotransferase			(20) Putative enzymes	Phenazine biosynthesis.		danlee	20031112163622
PA14_00650	793.688	-2.10333	-1.07267	0.208103	5.15453	2.54274e-07	7.10535e-06	611.186	509.008	496.846	641.017	585.491	551.172	1407.79	1348.51	992.167	4584	66978	66550	-		1	ATGGACCTTCGCCCCAGCCACGTGCATGTGTTCCCACCCAGCCGCGACCTCCCGGCCGCAACCAGTCCGCACCGCGAAACCCTGCTGCGCAGCGGCTGCGCCTGGAACGGCTCGCTCTACCTCGGCTATCCCCTCGGCCAGCCGCAGCTCACCGTGCAGCGCCTGAGCCTGGCCGCCCACGAACGCCTGGACTGGCAGGTCCATCCGATGCCCAGCGCGCTTTACGTGCTCAAGGGCGAACTGCGCCTGGAGACCCGCGACGGAGCCCAGAGCACGCGGGTGCTGGAAGGCGAGGCGGCGGGTTGCCTGATGAACATCATCCATCGCCTGATAGCCGGGGCCGAACCGGTGGAAGCCCTGCTGTTCCATGCCGGCGTGGAAGGCATGCCGGTGGGGCTC…	MDLRPSHVHVFPPSRDLPAATSPHRETLLRSGCAWNGSLYLGYPLGQPQLTVQRLSLAAHERLDWQVHPMPSALYVLKGELRLETRDGAQSTRVLEGEAAGCLMNIIHRLIAGAEPVEALLFHAGVEGMPVGLGERGEMPDA*	ACTIVE	PA14_00650	PA0052	FALSE	FALSE		conserved hypothetical protein	4		PA0052			(14) Hypothetical, unclassified, unknown			diggins	20050322155809
PA14_00660	1326.96	-1.44547	-0.531536	0.328368	1.61872	0.105508	0.257792	1131.83	884.43	1186.43	666.073	1550.49	1368.06	1770.91	1831.38	1553.03	4104	67735	67187	-		1	ATGGATCGGAAAACCCTCGACGACACCAGCAAGTTCCTCAGCTATGTCCTTCGCCACCAGCCCGAGGCCATCGGCCTGAAGCTGGACGGCGAAGGCTGGGCCGACATCGACGCCCTGATCGCCGGCGCGGCGCGGGACGGCCGCGCCCTCGACCGCGCGCTGCTCGGCGCGGTGGTCGAGAACAACGACAAGAAGCGCTTCGCCCTCTCCGCCGATGGCCAGCGCATCCGCGCCGTGCAAGGCCACTCGCATGCCGCGGTGGCCATCGCCTACGCCCCCGCGGTCCCGCCCGCAGTGCTCTACCACGGCACCGCCAGCCGCTTCCTCGACTCCATCCGCGAGCGCGGCCTGGTCCCCGGCAGCCGCCACCACGTCCATCTCTCCGCCCGCCGCGCCACC…	MDRKTLDDTSKFLSYVLRHQPEAIGLKLDGEGWADIDALIAGAARDGRALDRALLGAVVENNDKKRFALSADGQRIRAVQGHSHAAVAIAYAPAVPPAVLYHGTASRFLDSIRERGLVPGSRHHVHLSARRATALEVGRRYGSPVLLEIDARDMHLAGHLFHQAENGVWLTERVPVRFIREA*	ACTIVE	PA14_00660	PA0054	FALSE	FALSE		putative RNA 2'-phosphotransferase	3	COG1859,pfam01885	PA0054			(20) Putative enzymes			danlee	20060329172232
PA14_00670	2130.1	-1.19696	-0.259376	0.252315	1.02798	0.303957	0.511349	2424.37	1342	1731.11	1531.9	2341.96	2387.82	2477.6	2479.34	2454.85	4322	68280	67774	-		1	ATGTCCCTGTCGATCTACCAGGCTTCGATCCCGACCTTCCTGCGCACTCTCGGCAACCTCTCGGCGATCCTGAAGAAAGCCGCCGCCCACGCCGAAGCGAAGAACATCGATCCGCGCATCTTCATCGACGCCCGGCTGGCGCCGGACATGTTCCCCCTGGCGCGCCAGGTGCAGATCGCCAGCGACGCCGCCAAGGGCGCCGGCGCGCGGCTGGCCGGGCTGGAAGTGCCGAGCTACGCGGATACGGAAACCACCTTCGACGAACTCCAGGCACGCATCGCCCGCACCGTCGAGTTCCTCGAGGGCATCCGCGAGGAACAACTGGACGGCGCCGAAGAGCGCAACGTGACCCTCAAGGTGCGCGGCCAGGAGATCAGCTTCAACGGCCGCGACTTCCTC…	MSLSIYQASIPTFLRTLGNLSAILKKAAAHAEAKNIDPRIFIDARLAPDMFPLARQVQIASDAAKGAGARLAGLEVPSYADTETTFDELQARIARTVEFLEGIREEQLDGAEERNVTLKVRGQEISFNGRDFLFGFALPNFFFHVTTAYAILRHNGVELGKMDFLGGA*	ACTIVE	PA14_00670	PA0055	FALSE	FALSE		conserved hypothetical protein	4		PA0055			(14) Hypothetical, unclassified, unknown			diggins	20050322160113
PA14_00680	460.211	1.31921	0.399672	0.191378	-2.08839	0.0367627	0.124892	477.631	354.693	360.499	593.689	439.118	648.121	381.975	420.771	465.398	2510	69266	68346	-		1	ATGGACCGCCTGACCGCCACCCGCGTCTTCGTCGAGGTCATCGACAGCGGCAGCCAGACCGCCGCCGCCGAGCGTCTGGACATGTCCCGGGCGATGGTCTCGCGCTACCTCGCCGAGTTGGAGGAGTGGGTCGGCGCACGCCTGCTGCACCGCAGCACCCGCCGCCTGAGCCTGACCGACGCCGGCGCGGAGCTGTTGCCGCAGTGCCGCGAGATGCTCGCCGTGGCCGACGCCATGCAGGCCACCGGCCAGACCCGCCGCGACAGCCCGCGCGGCACCCTGCGCATCACCAGCAGCCTGTCCTTCGCCCAGGCCTGGCTGACCCGTGCCGCCGCCGCCTTCGTCGAGCGCTACCCGGGCACCGCCATCGACCTGCAGGTCAACAGCCAGGTGGTCAAC…	MDRLTATRVFVEVIDSGSQTAAAERLDMSRAMVSRYLAELEEWVGARLLHRSTRRLSLTDAGAELLPQCREMLAVADAMQATGQTRRDSPRGTLRITSSLSFAQAWLTRAAAAFVERYPGTAIDLQVNSQVVNLVEERIDLALRIANQLDPNLIARRLGECRSVICAAPDYLRGHGTPRRPEDLALHNCLTYSYFGRSLWQFERDGEPTSVPVGGSLSANESTVLLEAAAAGAGISQQPLYSAAPLIRSGRLVALLPEWSPQVLGIHAVYASRRQMPPALRALLDFLVERMAADPHWDEAGPLALA*	ACTIVE	PA14_00680	PA0056	FALSE	FALSE		putative transcriptional regulator, LysR family	3	COG0583,pfam03466	PA0056			(25) Transcriptional regulators			diggins	20050322164842
PA14_00690	751.507	1.59219	0.671016	0.252775	-2.65459	0.00794038	0.0416765	421.039	544.324	561.807	1564.61	869.183	786.363	771.631	734.889	509.722	2646	69374	70261	+		1	ATGTCGCGCCATGGATTGCTTCGTTCCCTGTTCGCCGCCGCCGCCCTGCTGGGTGCCGCCGGCGTCTTCGCCGCCAGCGCCGAACCGCTGCGGCTGGAGGTCTACAACCCCGGCGAGAAGGCGATCTTCGCCGTGTCCTCGGAACTGCTGGTGGGCCAGCGCGAGGCGATGCTGATCGACGCGCAGTTCTCCCGCGCCGACGCCGAGCAACTGGTCAAGCGTATCCAGGCCAGCGGCAAGACCCTCAGCACTATCTACATCAGCCACGGCGACCCGGACTTCTACTTCGGCCTCGACGTGCTGAAGGCCGCCTTCCCCGAGGCGAAGATCCTCGCGACGGCGCAGACCGTCGCACACATCCAGGCGACCAAGGACGCCAAGCTGGCCTACTGGGGGCCG…	MSRHGLLRSLFAAAALLGAAGVFAASAEPLRLEVYNPGEKAIFAVSSELLVGQREAMLIDAQFSRADAEQLVKRIQASGKTLSTIYISHGDPDFYFGLDVLKAAFPEAKILATAQTVAHIQATKDAKLAYWGPILKDNAPTSLVVPEPLKGDQLKLEGHALKVVDLKGPSPDRTVLWIPSLKTVVGGVLVESGSHVWTADTQTQASRQAWVAMLDRIEALQPRRVVPGHFTGEEPKGLDGVRFTRDYLKALEAELPKARDSAALVEAMKRRYPNLPGEEGLELSAKVLKGEMQWP*	ACTIVE	PA14_00690	PA0057	FALSE	FALSE		putative metallo-beta-lactamase	3	COG0491,pfam00753	PA0057			(20) Putative enzymes			diggins	20050322165050
PA14_00700	597.878	1.20901	0.273832	0.241714	-1.13288	0.257266	0.459145	432.358	613.42	527.542	928.465	553.802	599.647	583.087	661.838	480.741	3365	70324	71028	+		1	ATGAACGACCTCACCCTGCATTACCTCTACGATCCGCTCTGCGGCTGGTGCTACGGCGCCTCGCCGCTGCTCGCCGCCGCCCGCGAGGTGACGGGTCTGGACGTACGCCTGCATGGCGGCGGCATGATGACCGATGCCAACCGCCAGCCGGTCGGCGCCGGTCTGCGCCACTACGTGATGCCCCATGACCTGCGGATCGCCCAACTGACCGGCCAGCCGTTCGGCAAGGACTACTTCGACGGCCTGCTGCGCGACACCAGCGCGGTATTCGACTCGGCCCCGCCGACCGCCGCCGTGCTTGCCGCCGAAGCGCTCGACGGCCTCGGCGCGGCGATGCTGGCGCGGATCCAGCGTGCCCACTACGTCGAGGGCCGGCGTATCGCCGAGCGTCCGGTGCTG…	MNDLTLHYLYDPLCGWCYGASPLLAAAREVTGLDVRLHGGGMMTDANRQPVGAGLRHYVMPHDLRIAQLTGQPFGKDYFDGLLRDTSAVFDSAPPTAAVLAAEALDGLGAAMLARIQRAHYVEGRRIAERPVLLELGAELGLGEGFAEAFDACSGEPLRAHFADSRRLMNRLGAAGFPTFALERDGRLQVLDTGRYLGQPDDWRAFLETQLRLAGGSGALGGAAAPLCRIDGCA*	ACTIVE	PA14_00700	PA0058	FALSE	FALSE		putative protein-disulfide isomerase	3	COG3531	PA0058			(4) Biosynthesis of cofactors, prosthetic groups and carriers			diggins	20050322165218
PA14_00710	1572.32	2.16453	1.11406	0.228785	-4.86945	1.11907e-06	2.67498e-05	1342.35	1822.6	2245.8	1781.76	2574.35	1565.55	1080.98	1168.08	569.388	4530	71112	71567	+		1	ATGTCCATCCACAGCTCCGGAGGAGTCGACATGAAGAAGACGGCATCGGCGGTCTGGCAAGGCGGCCTGAAAGACGGCAAGGGCACCCTTTCCACCGAAAGCGGCGCGCTCAAGGACAACCCCTATGGCTTCAATACCCGCTTCGAGGGCGCACCGGGAACCAACCCGGAAGAGCTGATCGGCGCGGCCCACGCCGGCTGCTTCAGCATGGCCCTGTCGATGATGCTCGGCGAGGCCGGCCTGACCGCCGAACGTATCGAGACCCGCGCCGAGGTCACCCTCGACAAGCAGTCCGACGGTTTCGCCATCACTGCCGTGCACCTGGTGCTCAGGGCGCGCGTGCCGGGGGCGGACGCGCAGACCTTCGAGCAGATCGCCAACAAGGCCAAGGCCGGTTGC…	MSIHSSGGVDMKKTASAVWQGGLKDGKGTLSTESGALKDNPYGFNTRFEGAPGTNPEELIGAAHAGCFSMALSMMLGEAGLTAERIETRAEVTLDKQSDGFAITAVHLVLRARVPGADAQTFEQIANKAKAGCPVSKVLNAKISLDASLDG*	ACTIVE	PA14_00710	PA0059	FALSE	FALSE	osmC	osmotically inducible protein OsmC	2	COG1764,pfam02566				(1) Adaptation, protection			diggins	20050322165426			putative disulfide bond regulator
PA14_00720	1183.57	1.69504	0.761318	0.186853	-4.07442	4.61295e-05	0.000668037	887.352	1028	1312.79	1879.9	1578.41	1226.22	930.845	976.686	831.92	5363	71678	71911	+		1	ATGAAAACCATCGGGCTGGGGATTGCCACCTTGCTGTTCAGCGCCACGGCGCTGGCCGCGCCGAAGCCGTGCGAGGAACTCAAGGCGGAGATCGAGACCAAGATCCAGTCGGCCGGGGTGACCTCCTACACCCTGGAGATCGTGCGCAACGACGAAGTCAGCGACCCGAACATGGTGGTCGGCAGTTGCGAGAACGGCACCAAGAAGATCATCTACCAGAAGAACGACGACTGA	MKTIGLGIATLLFSATALAAPKPCEELKAEIETKIQSAGVTSYTLEIVRNDEVSDPNMVVGSCENGTKKIIYQKNDD*	ACTIVE	PA14_00720	PA0060	FALSE	FALSE		conserved hypothetical protein	4		PA0060			(14) Hypothetical, unclassified, unknown			diggins	20050322165723
PA14_00730	1842.94	1.2839	0.360533	0.170009	-2.12067	0.0339495	0.11803	1389.88	1884.02	2182.98	2014.23	2409.87	1800.74	1838.65	1833.57	1232.54	4531	72360	71923	-		1	ATGCGTCCACTCACCCGTCTCGTCCCGCTCGCGCTGCTGCTCCTCGCCGGCTGCGCCGGACCGCTGCCGCAGCCGGACCCGCAGATGGCCTGGGTCGAGCTGCGCAGCGCGCCGGCCAACACCCTGCTGGCCGAGCGCCTGGACGGCGAGCGGTTGAGCGACGGGCGCTACTTCCAGGTCACTCCGGGACGCCATGTGCTGGAGGTGCGCTTCCAGTACGAACTCTATGGCGGTTCCGGCGGCGGGGGCGGCGGCTTCGGCGAGCCGGTGCAGATCAACTGCTACCAGCAGGTGGTCTATGACGGCTTCGAGGCGGGCCGGCGCTATCGCCTGGAGGTGCGCCCGCAATTGCGCAGGGCGCTGGCGCTACTGAGCGACGAGCGTGGCGAGGTGGTCGCC…	MRPLTRLVPLALLLLAGCAGPLPQPDPQMAWVELRSAPANTLLAERLDGERLSDGRYFQVTPGRHVLEVRFQYELYGGSGGGGGGFGEPVQINCYQQVVYDGFEAGRRYRLEVRPQLRRALALLSDERGEVVARSNFQTSRCPPY*	ACTIVE	PA14_00730	PA0061	FALSE	FALSE		conserved hypothetical protein	4		PA0061			(14) Hypothetical, unclassified, unknown			diggins	20050322165924
PA14_00740	1109.12	1.47135	0.557141	0.181398	-3.07138	0.00213072	0.0151337	885.088	1172.33	1362.04	1617.51	1248.7	1026.94	1032.1	1001.52	635.874	4604	72833	72417	-		1	ATGCGTACGCTGCTGCTTGCCGGTGGCCTGCTCGTCCTGAGCGGCTGCTCACTGCTGATGCCCACCCCCGACCCGAACCGCGCCTGGGTCGACCTCGATACCCAGCCCGACGCCGATCTCGCCGCCGTGGAAGTCGACGACAAGAGCTGGGACCGCACGCGCTACTTCGAGGTCGATCCCGGCACCCGCGAACTCACGGTGCGCTACCAGTTCACCGTCGACCCGACCAACATCGGCCCCGTGGACAGCCCGCTCTGGCGCGATTGCCAGCTCAACCTCAAGTTCAAGGACTTCAGCGCCGGCCAGCGCTACCGCCTGGAGGCCGGGCACATCGGCTTCCGTCCCTGGGcGAAGCTCTACGACCAGGACAACAGGGAATTGGCGCGCGGCCGCAAGGGG…	MRTLLLAGGLLVLSGCSLLMPTPDPNRAWVDLDTQPDADLAAVEVDDKSWDRTRYFEVDPGTRELTVRYQFTVDPTNIGPVDSPLWRDCQLNLKFKDFSAGQRYRLEAGHIGFRPWAKLYDQDNRELARGRKGRCAKV*	ACTIVE	PA14_00740	PA0062	FALSE	FALSE		putative lipoprotein	3		PA0062			(13) Fatty acid and phospholipid metabolism			diggins	20050322170048
PA14_00750	2446.51	1.02103	0.0300214	0.223169	-0.134523	0.892989	0.948104	2594.15	2232.57	2554.19	1997.52	2826.35	2569.15	2310	2854.82	2079.8	1668	72925	74052	+		1	GTGCTGGTAGGGCGGCGGGCGGTCCGCGTGCTGTGCTATGTTCCGCCCATGCCACGCCGCCTTCGCCATCCGCTTGCTGACCTTCGACTGCCCCGTTGGGTTCCCTGCCTGGCGCTGTTGGCGCTGAGCGGTTGCTCGACCGTCTCCTACTACGGGCAACTGGCCAGCGGCCAGTTCGCCCTGCTGCGCGCCCGCGAGCCGGCCGCCGCGGTGATCGCCGACCCGCAGCGCGACGCGCGCTTGCGCGAACGCCTGGCGAAGGCGGAAAAGGCCCGGCAATTCGCCAGCGAACGCCTCGGCCTGCCGGACAACCGCAGCTATCGCCTGTACGCCGATATCGGCCGGCCCTACGTGGTATGGAACGTGTTCGCCACCCCGGAGCTGTCGCTGCAGCCGGTC…	MLVGRRAVRVLCYVPPMPRRLRHPLADLRLPRWVPCLALLALSGCSTVSYYGQLASGQFALLRAREPAAAVIADPQRDARLRERLAKAEKARQFASERLGLPDNRSYRLYADIGRPYVVWNVFATPELSLQPVTHCFPIAGCVAYRGYYSEAAARAEAARQRALGDDVYVGGVQAYSTLGWFDDPILSSMLRWDDERLATLIFHELAHQKFYLRDDTAFNESFATFVEQEGTRQWREYRGLPPADGREEKRREQFTALVLASRARLEALYAGPLDDAAKRAGKAAEFQRLRREYTALSQREWGGESPFKAWIDAPFNNAKLLPFGLYDQWVAAFAALFRQVGGNWPAFYARVRALGQLPLAERQAALQRLAAAAP*	ACTIVE	PA14_00750	PA0063	FALSE	FALSE		putative aminopeptidase	3	COG4324	PA0063			(20) Putative enzymes			diggins	20050322170206
PA14_00760	2303.24	-1.05452	-0.0765913	0.146919	0.521317	0.602146	0.768897	2290.82	2005.32	2246.52	2411.64	2249.16	2244.19	2344.92	2587.45	2349.15	2133	75043	74060	-		1	ATGACCGACAATCCCTTCGCCACCCCCACCGCCCCGGTGCAGCCGCCGGCCAGAGAGGTGCCCGCCACCACCCAGCCCTATGCGTTCATCGCGGTGCTGGCGCTGGTCACCTGCCTGTCCTTCGCCGTGAGCCTGGGCATCCAGTGGTACAACGACATCGGCGAGATCCGCCAGCGTTTCTCCGAGCACCTGCAACTGATGGCGCCGCACTGGTTCACCGGCCTGGTGTTCTACGCGGCGGCCAACCTGCTGGTGCTGCATGCCTACCGCGAGAAGCGGCAGCTCGTCGAGTTCCGCCCGCTGGCGCTGCTGCTGATCGGCTACGGCCTACTCAACCTGGTCTGCGGCATGCTCGCCGGGATCGGCCTGGCACCGCTGACGCTGCCGTTCTACCAGTGG…	MTDNPFATPTAPVQPPAREVPATTQPYAFIAVLALVTCLSFAVSLGIQWYNDIGEIRQRFSEHLQLMAPHWFTGLVFYAAANLLVLHAYREKRQLVEFRPLALLLIGYGLLNLVCGMLAGIGLAPLTLPFYQWVTAQSSYGVWLMAFNEAMSWVYLLLGSLLPLGLVLLGSRVNSPRLAEGEEARVAAWQVALGAALCFATLCFKLMQFLPYALLRYDEPWLYGLYLSGVALPAALLFGAVCTRLPARLQRFAAGRALLLAVVAMLLWSVALLAVGGGLALLMILGLAPAGIGYTLLVALLGVGLLALLWPIGRLATRWCYADQLAA*	ACTIVE	PA14_00760	PA0064	FALSE	FALSE		hypothetical protein	4		PA0064			(14) Hypothetical, unclassified, unknown			diggins	20050322170256
PA14_00770	1132.38	-1.0987	-0.135803	0.176103	0.771158	0.440613	0.645308	1240.48	875.217	940.153	909.673	1017.82	1517.07	1155.7	1208.99	1326.3	3491	75741	75076	-		1	ATGCGTGACGCCACGCTGCGCTACCCGAACATCCTCTTCGATCTCGACGGCACCCTCACCGACCCGCGCGAGGGCATCACCCGCTCGGTGCAGTTCGCCCTCGCCCGCCTGGGCATCGACGAGCCGGACCTGGCGCGCCTGGAACACTTCATCGGCCCCCCGCTGTTGCAGTGCTTCATGCAGACCTACGGCTTCGACGAAGCGCGCGCCTGGGAGGCGGTGAACCACTACCGCGAGCGCTTCAGGGTCACCGGTCTCTACGAGAACCGCGTGTTCGACGGCATTCCCGAGCTGCTCGAAGCCCTGGTCGGACGCGGCCACACGCTCTACGTCGCGACCAGCAAGCCCGGCGTGTTCGCCCGCGAGATCGCCCGCCACTTCGCCTTCGACCGTCACTTC…	MRDATLRYPNILFDLDGTLTDPREGITRSVQFALARLGIDEPDLARLEHFIGPPLLQCFMQTYGFDEARAWEAVNHYRERFRVTGLYENRVFDGIPELLEALVGRGHTLYVATSKPGVFAREIARHFAFDRHFKAIYGSELDGTRTHKDELIRHLLDSEGLAAEHCLMIGDRMHDLLGASRNGVACIGVGYGFGSEDELRAHQPTHYCADLAALRQVLESH*	ACTIVE	PA14_00770	PA0065	FALSE	FALSE		putative phosphatase	3	COG0546	PA0065			(20) Putative enzymes			diggins	20050322173755			putative hydrolase
PA14_00780	888.363	1.04393	0.0620206	0.178775	-0.34692	0.728651	0.855242	878.297	770.038	820.938	746.113	923.506	1168.77	846.35	878.068	963.187	4103	76276	75734	-		1	GTGACCATTCGTTCCTACCAGGGCAAAACGCCACTGCTCGGCGAGCGGGTCTTCGTCGATCCCTCGGCCGTGCTCGTCGGCGACATCGAGATCGGCGCCGACAGCTCGGTCTGGCCGCTGGTGGTGATCCGCGGCGACATGCACCGCATCCGCATCGGCCAGCGCAGCAGCATCCAGGACGGCAGCGTGCTGCACATCACCCACGCCGGCCCCTTCAACCCGGACGGTTTTCCGCTGAGCATCGGCGACGAAGTGACCGTCGGGCACAAGGTCCTGCTGCACGGTTGCAGCATCGGCAACCGGGTGCTGGTGGGGATGGGCTCGATCGTCATGGACGGCGCGGTGATCGAGGACCAAGTGATCCTCGGCGCCGGCAGCCTGGTGCCGCCGGGCAAGGTG…	MTIRSYQGKTPLLGERVFVDPSAVLVGDIEIGADSSVWPLVVIRGDMHRIRIGQRSSIQDGSVLHITHAGPFNPDGFPLSIGDEVTVGHKVLLHGCSIGNRVLVGMGSIVMDGAVIEDQVILGAGSLVPPGKVLESGFLYVGSPAKKARPLSDKERGFFTYTAGNYVKLKDLHIAEDYHA*	ACTIVE	PA14_00780	PA0066	FALSE	FALSE		putative carbonic anhydrases	3	COG0663	PA0066			(27) Transport of small molecules			diggins	20050322173929			putative acetyltransferase
PA14_00790	9315.74	1.10675	0.146332	0.297407	-0.492027	0.6227	0.781099	11958.9	5737.28	7680.41	5954.29	11163.6	14088.1	7781.95	9516.3	9960.88	316	76354	78399	+		1	GTGAGCGCGAATCCCCTTCTGCAGGCCTACGACCTGCCGCCTTTCTCCTCCATTCGCCCGGAACACGTGAAGCCGGCCATCGAGCGGATCCTCGCCGATAACCGCGCCGCCATCGCCCGCCTGCTGGAAACCCAGCGCGAGCAGCCGACCTGGAAGGGCCTGGTGCTGGCGATGGACGAACTCAACGACCGTCTGGGCGCCGCCTGGAGTCCGGTCAGCCACCTCAACGCGGTGTGCAACAGCGCCGAGCTGCGCGAGGCCTACGAGGCCTGTCTGCCGGAGCTGTCGGCCTACTCCACCGAGCTGGGGCAGAACCGCGCCCTGTTCGAGGCCTACGAGGCGCTGGCGAAGAGCCCCGAGGCGGCCGGCTTCGACGTGGCCCAGAAAACCATCCTCGAA…	MSANPLLQAYDLPPFSSIRPEHVKPAIERILADNRAAIARLLETQREQPTWKGLVLAMDELNDRLGAAWSPVSHLNAVCNSAELREAYEACLPELSAYSTELGQNRALFEAYEALAKSPEAAGFDVAQKTILEHALRDFRLSGIDLPADKQKRYAEVQSRLSELGSRFSNQLLDATQAWTKHVTDEAALAGLTDSAKAQMKQAAEAKGLDGWLISLEFPSYYAVMTYADDRALREEVYAAYCTRASDQGPNAGQNDNGPVMEEILDLRQELAGLLGFANYAELSLATKMAESSDQVLSFLRDLAVRSKPFAARDLEQLRAYAAEQGCTELQSWDAGYYAEKLREARYSVSQEALRAYFPVDKVLSGLFAIVERLYGIQIRELHDFERWHADVRLFEILE…	ACTIVE	PA14_00790	PA0067	FALSE	FALSE	prlC	oligopeptidase A	2	COG0339,pfam01432				(26) Translation, post-translational modification, degradation		3.4.24.70	diggins	20050322174228
PA14_00800	1080.98	1.37898	0.463604	0.202237	-2.29238	0.021884	0.0852588	1115.98	700.174	930.159	1172.76	1299.25	1588.88	830.288	1044.62	1046.72	5174	78396	78671	+		1	ATGAGCCCGGCGATCACCAGGAAGCGCTTCATCGCCGGGGCGGTCTGCCCGGCGTGCAGCGAACAGGACAAGATCCAGATGTGGGAAGAGGACGGCGTGCCGCACCGCGAATGCGTGGCCTGCGGCTACGCCGACACGCTCAACGCCCAGGGCCAGTCGATCCCGAAGGAGCTGGGTACGCGGGTCAACCAGAACGCGCCGAAGCCGGCCAACCCGAAGGTGCAGTCGGTGCAGTTCTTCCCCAATCCCAAGCTGAAGAAGAAGCCCGACGCCTGA	MSPAITRKRFIAGAVCPACSEQDKIQMWEEDGVPHRECVACGYADTLNAQGQSIPKELGTRVNQNAPKPANPKVQSVQFFPNPKLKKKPDA*	ACTIVE	PA14_00800	PA0068	FALSE	FALSE		putative nucleic-acid-binding protein	3	COG3529	PA0068			(18) Nucleotide biosynthesis and metabolism			diggins	20050322174421
PA14_00810	3120.29	-1.26501	-0.339151	0.196382	1.727	0.0841675	0.221372	3626.37	2241.79	2378.58	2477.07	2520.78	3901.3	3272.97	3867.3	3796.49	1853	78760	79818	+		1	ATGAGCGCTCCCCTGCCCCCGCGCGGTCGCGGTACCGCCAGCAACCCCCTCAACCGCTTCGCCCCGACCCACAGCGAGGCCTTCGACGATGGCTGGGAGCAGGACGTGCCGCCGATCCAGCTCACCGAGGTGCGCGAGGAGATCGCCCGCACGGTGATCTCCCGCAACCAGTCGCCGGACCTCCCTTTCGATCGCTCGATCAATCCCTACCGTGGTTGCGAGCATGGTTGCATCTACTGCTATGCGCGGCCCAGCCATGCCTATTGGGACCTCTCGCCGGGGATCGATTTCGAGACCCGGTTGATCGCCAAGAGCAACGTCGCCAGCGCGCTGGAGCAGGAACTGAGCAAGCCCGGCTATCGCTGCGCGCCGATCAACCTGGGCGCCAATACCGACCCC…	MSAPLPPRGRGTASNPLNRFAPTHSEAFDDGWEQDVPPIQLTEVREEIARTVISRNQSPDLPFDRSINPYRGCEHGCIYCYARPSHAYWDLSPGIDFETRLIAKSNVASALEQELSKPGYRCAPINLGANTDPYQPLERERRLTRQVLEVLLRFRHPLTIVTKGSLILRDLDLLRELAEQNLVAVMISLTTLDDELKRILEPRAAAPSARLRAIRTLSGNGIPVGVLCSPMIPMVNDMELERLLQAARDAGARSAAYMLLRLPREVGPLFEEWLAAHYPQRAEHVMSLVRQCRGGEVYDSRFGHRFRGQGPFADLLAQRFAVAMKRLGLDRREGFGLDCSRFAVPGAQMALF*	ACTIVE	PA14_00810	PA0069	FALSE	FALSE		putative DNA repair photolyase	3	COG1533	PA0069			(11) DNA replication, recombination, modification and repair			diggins	20050322174551
PA14_00820	6093.31	-2.57163	-1.36268	0.264349	5.15486	2.53815e-07	7.10535e-06	3857.26	4821.37	4822.12	2577.29	4493.79	4515.3	10162.5	9472.47	10117.7	2603	80963	80049	-		1	ATGAGCCAACCCAGCGAAAACCGTTTGATCACCTCGGCGCGCTACGCGCTCTGCCTGTTGACCGCCAGCGGCGTGCTGCTCAGCGGCTGCGCCAGCAGCGGCGTCGGCTCGGTCGCCCAGACCACCCGCGCGGAATACTACCCGTCCTGCTACGAGCCGGTGTCGCACCTGCGCAGCACCGATAACGCGGTGCGCAACTCGGCCATCACCGGCGCCATCACCGGCGGCCTCCTGGGCGGCCTGGCCGGCGGCCTGGCCAGCGACGAGAACCGCGGCCGCAATGCCGCCCTCGCTGCCGCAGGCGGCGCCCTGGCCGGCGGCGCGGCGGGCTACTACATGGAGAAGCAGAAGCAGATCAGCGACGACCGCGCGCGCATCGGCTCCTACGCTACCGACGTC…	MSQPSENRLITSARYALCLLTASGVLLSGCASSGVGSVAQTTRAEYYPSCYEPVSHLRSTDNAVRNSAITGAITGGLLGGLAGGLASDENRGRNAALAAAGGALAGGAAGYYMEKQKQISDDRARIGSYATDVDRSTVEINRSVAYAKSAQSCYQSQFKALLDGRKNKSINEAEGRKRLAEIVSGLQETNALLVAANGRAGENINNYTQAYEKDLQQVGVPRTEVTKVAEAENRASTTKGGSKPKTGSNPKVPKEAVATEQTIRKAQDAQSEGNKVASRGQGMIQEVCNSPDMGDWAPPSCAKA*	ACTIVE	PA14_00820	PA0070	FALSE	FALSE		conserved hypothetical protein	4		PA0070			(14) Hypothetical, unclassified, unknown			diggins	20050322174640
PA14_00830	4509.12	-2.08814	-1.06222	0.208917	5.08441	3.68772e-07	9.93181e-06	3682.96	3438.68	3683.51	2480.55	3726.47	3441.69	7231.68	6621.31	6275.2	570	82737	81025	-		1	ATGTTTGAGAAAGCCATTCTTCCGCTCGCCCTCGGCGCCTGCCTGGCATTTGCCGCGCCGGCCTGGGCCGAAGGCGACTCGCCGGACAATCCCAAGCCGCTGGCCGACGACGTCGCCCTGCCGCTGCCGTGTGGCGGCGAGATGGTCTTCCGGCATGTCTACGTACTCGCCGAAGGCGCCCTCGACGATCGCGAGGTCAACCTCGGCTACGCCTTCAACGAAGGCGAGGCGGGCTACCAGCAGTCGTTCATCTCCGGCTACCGGCGCGACTACGTGAACGGCCAGTTCAGCCTCGCCGACCTGGCACCGGCCTGGCAGCAGAAGCTCTCCGCCAGCCTGCCGAAGCCCGCCGCCGGCACCCCGCTGAAGCCGATGCTGTACTTCATCGGCAAGTACGAG…	MFEKAILPLALGACLAFAAPAWAEGDSPDNPKPLADDVALPLPCGGEMVFRHVYVLAEGALDDREVNLGYAFNEGEAGYQQSFISGYRRDYVNGQFSLADLAPAWQQKLSASLPKPAAGTPLKPMLYFIGKYEVTARQYAAVMSQAAALSGQGEAPACDVPGGMAARLPKVDLSRFDAERFGAVYSAWLLKNHPDLLPVSGRGKNPEDGGIGFVRLPTEVEWEFAARGGQAVSRQELEGRLFPRKVEGSDQEGPLGDWAVYNQVAGGTGQAARLLPVGMKRPNPLGLFDVIGNAAEMVQESFQLVHAGRRQGTYGGFVVKGGNYLEGEMTLFTGMRREYPLFAADGSEQRNETTGFRVAIGALSAPRSRYPELFAQWQKEGRLAALTDAIDDAQDPTKQ…	ACTIVE	PA14_00830	PA0071	FALSE	FALSE		conserved hypothetical protein	4		PA0071			(14) Hypothetical, unclassified, unknown			diggins	20050322174729
PA14_00850	951.068	-2.04144	-1.02959	0.282709	3.64186	0.000270678	0.00285147	335.02	452.963	482.569	1087.85	595.3	666.075	1700.38	2199.55	1039.9	1656	83929	82730	-		1	ATGCGCGCCGGCCTGCTGCTCTCGCTGGCCTGGGCCGACTATCGCGGCGAGGCGCGCCTGTCGCTCTGCGCGATCTTCGCCCTGGCGGCGGTGATCACCCCGCTGCTGGTGCTGTTCGGCCTCAAGTACGGCCTGGTCAGCACCCTCACCGAGCGGCTGGAGCGCGCGCCTTCGGTGCGCGAGATCATTCCGGTCGGCGGCGCCCGCTACCGTGCCGAGGACATCGCCGCCCTGGCCGCACGCGCGGATGTCGCCTTCGCCGTGCCGCGCACCCGGCAGATCGCCGCCACCGCCGACCTCAGCGGCGGCGGCGAGACCGCCCTGAGCGTCGAGATGATTCCCAGCGCCGCCGGCGACCCGCTGCTGGCCGGCCTGCCGCAACCCGACCGGCCGACCCGC…	MRAGLLLSLAWADYRGEARLSLCAIFALAAVITPLLVLFGLKYGLVSTLTERLERAPSVREIIPVGGARYRAEDIAALAARADVAFAVPRTRQIAATADLSGGGETALSVEMIPSAAGDPLLAGLPQPDRPTRVVLSHGAAEKLGAQPGERIVARIGRRMDGQAQSQRLELEVLAVLPQERFARDALFAPLALLEAAEDYRDGRAVAAYGWPGKAGETPRARIYPGFRLYARDLDAVEGLRRHFVASGVEVATQAEAIAQVRSLSRNLGLVFWIVAALAIGGAFAAIAASSLAAVERKRRALAVLRLLGFPTAALVGFVMFLALFSAVFGLFLAGLLYAATAGALNHLFDNQSGEFVCRLLPSHYLTALLATLLCSVLAAASGGWRAARIEAAEGLRDV*	ACTIVE	PA14_00850	PA0072	FALSE	FALSE		putative permease	3	pfam02687	PA0072			(27) Transport of small molecules			diggins	20050322174932
PA14_00860	593.323	-1.73703	-0.796626	0.323165	2.46507	0.0136986	0.0614887	237.683	276.384	276.977	853.297	400.639	398.568	933.638	1325.14	637.578	3402	84648	83929	-		1	ATGATCCTGCGCCTGCACGAGGTCGCCCGCAGCCACGGCGCCGGTCGCCAGCGCTACCGCCTGCGGGTGCCGGCGCTGGAATTGCGCGCGGGTCGCCAGCTGGCCATCGTCGGCCCCAGCGGCTGCGGCAAGAGCACCCTGCTCGACCTGCTGGCGCTGGCCCTGGCGCCGGACCCGGGCGGGCGCTTCGAATTCCTCGCCGGGGAACGCCCGCAGGACATCGCCGCGCTCTGGCGCGACGGCCGCCAGGACCGCTTGGCGGCGCTGCGCCGGCAGCACTGCGGCTACGTGCTGCAAAGCGGCGGGTTGCTCGAGTTCCTCGATGTGCGGCGCAACATCGGACTGCCCTGCGCGTTGCTCGGCGCCCCGTCCGCCGAGCGCGTGCAGGCGCTGGCCGAG…	MILRLHEVARSHGAGRQRYRLRVPALELRAGRQLAIVGPSGCGKSTLLDLLALALAPDPGGRFEFLAGERPQDIAALWRDGRQDRLAALRRQHCGYVLQSGGLLEFLDVRRNIGLPCALLGAPSAERVQALAERLEIGDQLDKKPAALSVGQRQRVAIARALAHAPRLLLADEPTAALDPLNAERVMRLLVEQARERGACTVVATHDERLARAAGLEVLAIRWQREADDSVGACLEDVG*	ACTIVE	PA14_00860	PA0073	FALSE	FALSE		putative ATP-binding component of ABC transporter	3	COG1136	PA0073			(27) Transport of small molecules			diggins	20050322175113
PA14_00875	3580.95	-2.28069	-1.18947	0.193217	6.15614	7.45405e-10	3.96129e-08	1738.48	1498.62	1643.3	2792.35	2585.67	2956.94	6151.4	7488.42	5373.39	7401	87743	84645	-		2	atggacatagaacttccgggattcgacatcgaacgcgagctgggcgaaggcgccatggccacggtctacctggccacccagcgctcgctgcagcgcaaggtggcgctgaaggtgatggccgcggcgctggccgccgacccgagcttcgccgaacgcttcctgcgcgaaggtcggaccctggcgcggctgtcgcacccgaacacggtgaccatccacgacatcggcaacgtcggcagttgctactacatggccatggaatacctgcccaacggcacgctcaaggagcgcatccagcagggcctcgatcccgagcagggcctggcctacgtacggcaggtggccgccgcgctcggctacgcgcactcccagggcctggtgcatcgcgacgtgaagccggcc…	MDIELPGFDIERELGEGAMATVYLATQRSLQRKVALKVMAAALAADPSFAERFLREGRTLARLSHPNTVTIHDIGNVGSCYYMAMEYLPNGTLKERIQQGLDPEQGLAYVRQVAAALGYAHSQGLVHRDVKPANILFRADGTAVLSDFGIAKSIEDNTQFTQVGFAVGTPSYMSPEQARGQEIDGRADLYALGVVLYEILTGKLPYNGKDSLSTALAHLTEPLPELPIEQGRYQDILRQLLAKDPAERFPTAGALIAALDRLAPSALEATQIRPLATPQGSPRASNPPPAEPAPLPPADLGGLQPVSIQLPPVTPSAGGATPPPPPPSQAAKPPSPPPPPLPPAKPRAGGSRTPLIAAAAAAVLLAIGGGAWWLLGSDDAPSPVDPAPLGQTPTDKPQQ…	ACTIVE	PA14_00875	PA0074			ppkA	serine/threonine protein kinase PpkA	1	smart00220, cd00180				(26) Translation, post-translational modification, degradation			danlee	20060306172705	5
PA14_00890	912.377	-2.01823	-1.01309	0.18308	5.5336	3.1372e-08	1.10489e-06	434.621	454.499	493.277	904.105	716.019	640.94	1512.54	1775.13	1280.27	3377	88479	87751	-		1	ATGGTGCCCAACTCAGTCAGCTACTACAGGTCGGCCAGCTACAGCCACGTCGGCATGGTCCGCAAGGTCAACGAAGACGCCAGTCTCGACGCCCCAGAGTCGGGACTCTGGGTGGTCGCCGACGGCATGGGCGGCCACGCCGCCGGCGACTTCGTCAGCAGCCTGATCGTCGATACCCTGCGGCGCATCCCGGCGGCCTCCTCGCTACCGGCCTACGTCGGCGCGTTGCGCACCGGCCTCGCCCAGGTCAACGAGCGGGTTCGCCAGGAGGCCGGCCTGCGTGGCGTCAGCGTGATGGGCAGCACCCTGGTACTGCTCGCCGCGCGCGGCAACCAGGCGAGCTGCCTGTGGGCCGGCGACAGCCGCCTGTACCGCCTGCGCGGCGGCGTGCTGGAAGCC…	MVPNSVSYYRSASYSHVGMVRKVNEDASLDAPESGLWVVADGMGGHAAGDFVSSLIVDTLRRIPAASSLPAYVGALRTGLAQVNERVRQEAGLRGVSVMGSTLVLLAARGNQASCLWAGDSRLYRLRGGVLEAISRDHSYVQELLDNALISEEEARHHPRANVVTRAVGVHEQLELSEAALHVLPGDSFLLCSDGLNKTADDSELRDVLSHSDPYAVVRSLVHLGLTRGAPDNITALVVRAF*	ACTIVE	PA14_00890	PA0075	FALSE	FALSE		putative serine/threonine phosphoprotein phosphatase	3	COG0631,cd00143	PA0075			(20) Putative enzymes			diggins	20050322175649
PA14_00900	695.478	-1.62129	-0.697145	0.266879	2.61221	0.00899581	0.0458025	321.439	406.132	427.602	917.329	552.293	491.926	896.628	1303.22	942.729	3425	89169	88489	-		1	TTGAACAGCGTCGGTTTCTACGGCAAGCTGGCCGGCCGCGGCGATTTCGTCAGCCGCGGCCTGCCGAACACCTTCGTCGAACCCTGGGACGCCTGGCTGGCCAGCGGCATGCGCGCCAGCCAGGACGAACTCGGCGCGGCCTGGCTCGACGCCTACCTGACCAGCCCGCTGTGGCGCTTCGCCATCGCCCCCGGCCTGCTCGGCGGCGAAGCGGTGGCCGGGGTGGTGATGCCGAGCATCGACCGGGTCGGTCGCTATTTCCCGCTGACCGTCGCCTGCCTGCTGCCGGCGAACGCCGACCTCGGCGGGCTGGTCGGCGGCGACGACGGCTGGTTCGAGCAGGTCGAGAGCCTGCTGCTCTCCACCCTCGAACCGGAGGCCGAGGTCGAGGCCTTCGAG…	MNSVGFYGKLAGRGDFVSRGLPNTFVEPWDAWLASGMRASQDELGAAWLDAYLTSPLWRFAIAPGLLGGEAVAGVVMPSIDRVGRYFPLTVACLLPANADLGGLVGGDDGWFEQVESLLLSTLEPEAEVEAFEQAVAQLPAPPCGPRIEQSLISGNLLRSEAVTPAQRLAALAQHACDGASHWWGRGSARISAGLMRYQGLPPAPAFGRFLTGEGEVIPLFPGIPG*	ACTIVE	PA14_00900	PA0076	FALSE	FALSE		conserved hypothetical protein	4		PA0076			(14) Hypothetical, unclassified, unknown			diggins	20050322175235
PA14_00910	3352.7	-2.31217	-1.20925	0.187717	6.44186	1.18018e-10	7.23739e-09	1819.98	2128.16	1871.03	2472.19	2034.13	2859.99	5180.75	5583.99	6224.06	48	92474	89166	-		1	ATGCAGAGTCTCGCCGAGGTCAGCGCGCCGGACGCCGCCAGCGTCGCCACCGCCGAAGAGCTGGCGACCCTCAAGCAACGCATGGACGAGGCCCTGGCCCTGCTCAAGCGGGCCAAGCTGGGCGGCAGCGAGCGGCGCAACCTGTACGAGTTGCCCTGGTACGTGATCATCGGCCCGCCCGGTTCGGGCAAGACCACCGCGCTGATGAACTCCGGCCTGGACTTCCCGCTCGCCGCACAGATGGGCGCCGGGGCGATCCGCGGGGTCGGCGGCACGCGCAACTGCGACTGGTGGTTCACCGACGAAGCGGTGCTGCTGGACACCGCCGGCCGCTATACCACCCAGGACAGCCACGCCCAGGTGGACAAGGCCGCCTGGCTGGGCTTCCTCGACCTGCTC…	MQSLAEVSAPDAASVATAEELATLKQRMDEALALLKRAKLGGSERRNLYELPWYVIIGPPGSGKTTALMNSGLDFPLAAQMGAGAIRGVGGTRNCDWWFTDEAVLLDTAGRYTTQDSHAQVDKAAWLGFLDLLKTQRKRRPIDGAFIAISLSDLLLGSDAERAAHAQAIRARIQELYQQLGVRFPIYVMLTKFDLVPGFMEFFDSLNREERAQVWGMTFALDDGKSAEGPLAVFDSEFALLEQRLTARLVERLQQERDPARRDLVYGFPQQFAALRECLGEFLNGVFKPNPYEERPLLRGLYFTSGTQEGSPIDRLIGSMAQSMNLDRQHLARQTGTGRSYFIERLFREVAFGERGLVGTNPKVERRRKWLTIGALSATALVVLAVTAVWIASYRANQS…	ACTIVE	PA14_00910	PA0077	FALSE	FALSE		conserved hypothetical protein	4	pfam06761	PA0077			(14) Hypothetical, unclassified, unknown			diggins	20050322180039
PA14_00925	1394.67	-1.94236	-0.957814	0.276544	3.46352	0.000533158	0.00491993	758.323	843.74	823.08	1446.29	740.918	1256.74	1992.27	2421.63	2269.03	7367	94045	92696	-		2	atgcctcccatcgacgatcccttcggcaccccggccggcggcggcaacggaagcccgcccgacgaccgcaccatgatcatgccgcgtcccggcggccgcgccccggaaccggccggcggcccccgcggcggcgatccctacacgccgccgccgatggccagcctggcgccgctgagcggccgcggcgacggcctcaacccgctggagcaggccgccggcccactgctggcgatgctcacccgcctgcgcaacaccatcgcccatccggcgccggccagcctgcgcgcgcaactgctcggctacctgcgccagttcgaggagaaggcacgccaggccggcgtggcgccggacgaagtgatgctggcgcgctacgtgctctgcaccgccctcgacgaagcg…	MPPIDDPFGTPAGGGNGSPPDDRTMIMPRPGGRAPEPAGGPRGGDPYTPPPMASLAPLSGRGDGLNPLEQAAGPLLAMLTRLRNTIAHPAPASLRAQLLGYLRQFEEKARQAGVAPDEVMLARYVLCTALDEAVLSTPWGSTSDWGKQSLLITLHNEAWGGEKVFQLLEHCLQNPHQRLHLLELLYLCTSLGFEGRYRVMHDGRSQLEALRERTAAVIRSTRGEYEHELSPHWRGLSVMRDRLSQYLPPWVGIAIGLALLLALLFGLRMKLAADAEPVFKRIHAIGEIPVQAIDRPAVQPRVIERPRLARFLADDIKAQRVAVEDAVDRSVVTIRGDELFASASASVRDEFQPLLLRIADALRKVKGQVLVTGHSDNRPIATLRYPSNWKLSQARAQEV…	ACTIVE	PA14_00925	PA0078				hypothetical protein	4	COG3455, COG1360, COG2885	PA0078			(14) Hypothetical, unclassified, unknown			danlee	20051130154746	5
PA14_00940	1581.79	-2.08691	-1.06137	0.215738	4.91971	8.6671e-07	2.10557e-05	842.078	1064.85	1092.2	1443.51	1011.78	1186.73	2249.95	2806.6	2538.38	1145	95386	94052	-		1	ATGTCCTGGAATAACCGCGTGGTGTGGTCCGAAGGCATGTTCCTGCGGCCACAGCATTTCCAGCAGCACGACCGCTACCTGGAAACCCTGGTGGATGGCCGCTGCCGCTCGCTCCTGGCGGGCGGCTGGGGCTTTTCCGAGCTGAAGCTGGACGATGCCCTGCTGACCCAGGGCAAGCTGGCCATCGTCAGCGCCCGCGGCGTGCTGCCGGATGGCACGCCGTTCAACATCCCCGCCGACGATCCGGCGCCGGCGCCGCTGAATGTCGAGGAAAGCCTGCGCGATGGCATCGTCTACCTCGGCCTGCCGCTGAAGCGCGTCGGCACCCGCGACACGGTAGAGGAGGGCGAGGCCCTCGGCGGCGCCCGCTACGTCAGCCAGGTGCAGGAAGTGCGCGAC…	MSWNNRVVWSEGMFLRPQHFQQHDRYLETLVDGRCRSLLAGGWGFSELKLDDALLTQGKLAIVSARGVLPDGTPFNIPADDPAPAPLNVEESLRDGIVYLGLPLKRVGTRDTVEEGEALGGARYVSQVQEVRDDNAAFESRAPVALGSQAFRLLTERDGLGEYAAVGVARVREKRADQALSLDEDYLPPVLDIAAAPPLASFAKELLGLLHQRGEALAGRVVASSAGGASEIADFLLLQLVNRAEALTGHLSRVRPLHPQELYRELVALAGEFCTFTASQRRPEEYPVYNHDDLAASFAPVMLALRQALATVIDAKAIAIPIVEKAYGVHVAMLSDRSLIDNASFVLVVRADVPGESLRGHFPQQAKVGSVEHIRDLVNLQLPGIGLLPMPVAPRQIPY…	ACTIVE	PA14_00940	PA0079	FALSE	FALSE		conserved hypothetical protein	4		PA0079			(14) Hypothetical, unclassified, unknown			diggins	20050322180732
PA14_00960	653.819	-2.97559	-1.57318	0.160223	9.81867	9.35665e-23	2.65194e-20	450.467	363.906	399.047	333.384	376.495	466.791	1006.96	1118.4	1368.92	4468	95866	95402	-		1	ATGCAGAAACTGATCGTCGCGCTGTTCGGGCTGCTGCTCGCCGCCTGTTCGTCCAGCCCGCCGGAAACCCCGCCGACCCGGGTGGTGATCTGGCTCCACGCCGCACCGAACCTCAACCCGTCCGCCGCCGGCCAGGCGGCGCCGCTGCGCCTGCGGCTGTACGAGCTGAAGAAAGACACCGCGTTCGGCCGCGCCGACTACTTCGCCCTCACCGACAACGCCCAGTCGACCCTCGGCGGCGACCTGGTGGAGCAGGACGAGTTCCTCCTGCGTCCGGGCGAGGAACGGCGCATCGAACGCACGCTCGACGAGCAGACCCGCCAGCTCGGCTTCGTCGCCGCCTACCGCGACCTCGACCGCGCCACCTGGCGCCAGGTCCTCGACGTGCCGGGGCAACGC…	MQKLIVALFGLLLAACSSSPPETPPTRVVIWLHAAPNLNPSAAGQAAPLRLRLYELKKDTAFGRADYFALTDNAQSTLGGDLVEQDEFLLRPGEERRIERTLDEQTRQLGFVAAYRDLDRATWRQVLDVPGQRTSHLDITLGAQAIGIVARPAP*	ACTIVE	PA14_00960	PA0080	FALSE	FALSE		putative lipoprotein	3		PA0080			(13) Fatty acid and phospholipid metabolism			diggins	20050322180903
PA14_00970	854.276	-1.7991	-0.847272	0.249632	3.39408	0.000688599	0.00601841	421.039	588.852	607.494	975.793	599.827	606.828	1178.05	1409.88	1300.73	7009	96453	95911	-		1	GTGAaggtcgacCCGGCCGGCGCCGAAGCGCagatggaaGccatccgacgcacctatcgctgtctggtggaAGGACTGgtgGACgtgctgcgcacGctggacaaCCTgaagggCGAGTTCCGCATGGCGCAGACCATGATCCagcctgtgCAGAACAACCCGCTgaagTTCGCGCCGAACGTCGACGaAGCCATGCTGCTCCTGCTGCGCCGCGACAACCAGGCGTTCATGGCGCCGGATCGCGCGGTGGCCGACAGCTTCGAAGACCTCAAGGCGCACCAGTTGGCGGTGATGGCCGGCGTGCAGGCCGCCATCCGCCACCTGCTGGCGCGCTTCGAACCGGCCGCGCTGGAAGCCCGCTTCGGCAAGCCGGCCGGGCTTTCCGGCCTGCTGCCGGGG…	MKVDPAGAEAQMEAIRRTYRCLVEGLVDVLRTLDNLKGEFRMAQTMIQPVQNNPLKFAPNVDEAMLLLLRRDNQAFMAPDRAVADSFEDLKAHQLAVMAGVQAAIRHLLARFEPAALEARFGKPAGLSGLLPGARQAQNWDSFTELYAKILREAEDDFQELFGREFSRAYEEHSARLRRS*	ACTIVE	PA14_00970		FALSE	FALSE		conserved hypothetical protein	4					(14) Hypothetical, unclassified, unknown			danlee	20060313123502
PA14_00980	3071.29	-1.45882	-0.544806	0.242192	2.24947	0.0244823	0.0925787	3578.83	2664.81	3061.03	1690.59	2974.99	2798.95	3375.62	3509.35	3987.42	7010	97409	96450	-		1	ATGCCGCTGCGATTGACCATCACCAGCTACCACAAGCTGACCCCCGGTCAGTGTTCGGAAAAGGTACTGGACCAGGGACAGCTGACCATCGGTCGGGGCCCGGACAACGACTGGGTCCTGCCGGACCCGGAGCGCCTGGTCTCCAGCCGCCACTGCACCATCCTCAACCGCGACGGGGTGTACTACCTCACCGACACCAGCACCAACGGCGTGCTGCTGGTCAATGCCGGGCACCGCCTGCGCCGCGGCAACAGCGAGCCGCTGCAGGACGGCGAGACCGTCCGCCTCGGCGAATACGACATCCTCGTCCAGCTCGGCCACGACATCGCCCTGCCCGGCAGCGGCAATCCGCAGACCGATCCGTTCACCAGCTTCGACGCACTGATGAGCCGGCAGGCC…	MPLRLTITSYHKLTPGQCSEKVLDQGQLTIGRGPDNDWVLPDPERLVSSRHCTILNRDGVYYLTDTSTNGVLLVNAGHRLRRGNSEPLQDGETVRLGEYDILVQLGHDIALPGSGNPQTDPFTSFDALMSRQAAGSAPAFAEPAPTPHPAVTAHFQGGSPLDTKPDLFDFLTPPPPGAAPRPDHVPAEQHDFRPPEPVIPLPPATTPAPPPAGGAPLIPADWDPFAELLGNTPAPSATPVVQPQPAAEPTPLAMPFADPGITQQPQPQPQPQPQPQPQPQPQPQPQPASVAAPTPPASAAATAGGDLLQAFLRGAGMTQ*	ACTIVE	PA14_00980		FALSE	FALSE		conserved hypothetical protein	4					(14) Hypothetical, unclassified, unknown			danlee	20060313123441
PA14_00990	3753.21	-2.49549	-1.31932	0.221962	5.94391	2.78305e-09	1.29412e-07	2426.63	2214.15	2956.09	3021.34	2326.12	2154.42	5652.81	6117.99	6909.37	2125	97777	98811	+		1	GTGCTGGATGTACCCGTTTTGCTGGCCGCCGTATCCCCGGACTCGCCCTGTGGCGACGATCTGGAGTACGACGCCGCGTTCCTCGAACTCGAACGCATCGCCCAGGGCCAACCCGAGCGCCAGATGGGCGATGCCGTGCTGCCCGCCGAACCGCCGGAGTGGCCGCGCGTACGCGCGCTGGCCAGCGAGCTGTTCGGCCGTAGCAAGGACCTGCGGGTAGCCAACCTGCTGCTGCAGAGCAACGTCGCCCTCGACGGCCTGGACGGGCTCGCCGAAGGCCTGCTGCTGGTCCGCGAGCTGCTCGGCCAGTACTGGGACGGCGTCTATCCGTTGCTCGACGCCGATGACGACAACGACCCCACCTTCCGTATCAACGCCCTCACCGGCCTGGTCGCCGAA…	MLDVPVLLAAVSPDSPCGDDLEYDAAFLELERIAQGQPERQMGDAVLPAEPPEWPRVRALASELFGRSKDLRVANLLLQSNVALDGLDGLAEGLLLVRELLGQYWDGVYPLLDADDDNDPTFRINALTGLVAEPLLQLVWAIPLVRSRAFGPVNLRAALNAAGLQRFASETLSPEQIAGAFADADADALAATRRALDGAQEHALAIESGVAERVGSAQGLDLGPLRQLLRQALQVFDLYGPQGAGEPLAPGAEAATGEQGGAAPVAAVAAPAPRASGEIANREDVLRQLDRLLEYYVRHEPSSPVPVLLKRAKTLVTADFAEIVRNLIPDGISQFETLRGPESE*	ACTIVE	PA14_00990	PA0082	FALSE	FALSE		conserved hypothetical protein	4		PA0082			(14) Hypothetical, unclassified, unknown			diggins	20050322181138
PA14_01010	1597.05	-3.60563	-1.85025	0.265529	6.96817	3.2109e-12	2.65434e-10	604.395	911.301	1171.44	803.881	797.505	935.377	2735.97	3206.92	3206.64	4284	98900	99418	+		1	ATGGGAAGCACTACCAGCAGTCAGAAGTTCATCGCCAGGAACCGGGCGCCACGCGTGCAGATCGAGTACGACGTGGAGCTGTACGGTGCCGAGAAGAAGGTCCAGTTGCCCTTCGTCATGGGCGTCATGGCCGACCTCGCCGGCAAGCCCGCCGAACCCCAGGCGGCGGTCGCCGACCGCAAGTTCCTGGAGATCGACGTGGACAACTTCGATGCCCGGCTGAAGGCGATGAAGCCGCGGGTGGCCTTCAACGTACCGAACGTGCTGACCGGCGAAGGCAACCTGAGCCTGGACATCACCTTCGAGAGCATGGACGACTTCAGCCCCGCCGCGGTGGCGCGCAAGGTCGATTCGCTGAACAAGCTGCTTGAGGCGCGTACCCAGCTGGCCAACCTGCTG…	MGSTTSSQKFIARNRAPRVQIEYDVELYGAEKKVQLPFVMGVMADLAGKPAEPQAAVADRKFLEIDVDNFDARLKAMKPRVAFNVPNVLTGEGNLSLDITFESMDDFSPAAVARKVDSLNKLLEARTQLANLLTYMDGKTGAEEMIMKAIKDPALLQALASAPKPKDDEPQA*	ACTIVE	PA14_01010	PA0083	FALSE	FALSE		conserved hypothetical protein	4		PA0083			(14) Hypothetical, unclassified, unknown			diggins	20050322181226
PA14_01020	5017.92	-4.4075	-2.13996	0.241911	8.84605	9.06681e-19	1.54188e-16	3171.38	2818.35	3351.57	1480.39	2191.06	3017.98	8161.13	9027.59	11941.8	740	99431	100927	+		1	ATGGCCGAATTGAGCACCGAGAACCTGGCCCAGGGCCAGACCACCACCGAGCAGACCAGCGAGTTCGCCAGCCTGCTGCTGCAGGAGTTCAAGCCCAAGACCGAGCGCGCCCGCGAAGCGGTGGAGACCGCCGTGCGGACCCTCGCCGAGCATGCCCTGGAGCAGACCAGCCTGATCTCCAACGACGCGATCAAGTCGATCGAGTCGATCATCGCGGCGCTTGACGCCAAGCTCACCGCGCAGGTCAACCTGATCATGCACCACGCCGACTTCCAGCAACTGGAAAGCGCCTGGCGCGGCCTGCACTACCTGGTCAACAACACCGAGACCGACGAGCAACTGAAGATCCGTGTGCTGAACATCTCCAAGCCGGAGCTGCACAAGACCCTGAAGAAATTC…	MAELSTENLAQGQTTTEQTSEFASLLLQEFKPKTERAREAVETAVRTLAEHALEQTSLISNDAIKSIESIIAALDAKLTAQVNLIMHHADFQQLESAWRGLHYLVNNTETDEQLKIRVLNISKPELHKTLKKFKGTTWDQSPIFKKLYEEEYGQFGGEPYGCLVGDYYFDQSPPDVELLGEMAKISAAMHAPFISAASPTVMGMGSWQELSNPRDLTKIFTTPEYAGWRSLRESEDSRYIGLTMPRFLARLPYGAKTDPVEEFAFEEETDGADSSKYAWANSAYAMAVNINRSFKLYGWCSRIRGVESGGEVQGLPAHTFPTDDGGVDMKCPTEIAISDRREAELAKNGFMPLLHKKNTDFAAFIGAQSLQKPAEYDDPDATANANLAARLPYLFATCR…	ACTIVE	PA14_01020	PA0084	FALSE	FALSE		conserved hypothetical protein	4		PA0084			(14) Hypothetical, unclassified, unknown			diggins	20050322181337
PA14_01030	2459.49	-4.544	-2.18396	0.288752	7.56347	3.92456e-14	3.95915e-12	1127.3	1355.05	1546.93	696.697	1207.2	1378.83	4352.56	5077.02	5393.84	4311	101003	101491	+		1	ATGGCTGTTGATATGTTCATCAAGATCGGCGACGTCAAGGGTGAGTCCAAGGACAAGACTCACGCCGAGGAAATCGACGTGCTGGCATGGAGCTGGGGCATGTCCCAGTCCGGGTCGATGCACATGGGCGGTGGCGGCGGCGCCGGCAAGGTCAACGTGCAGGACCTGTCGTTCACCAAGTACATCGACAAGTCCACGCCCAACCTGATGATGGCCTGCTCCAGCGGCAAGCACTATCCGCAGGCGAAGCTGACCATCCGCAAGGCCGGCGGCGAGAACCAGGTCGAGTACCTGATCATCACCCTGAAGGAAGTCCTGGTGTCCTCGGTGAGCACCGGCGGCAGCGGTGGCGAGGATCGCCTGACCGAGAACGTGACCCTGAACTTCGCCCAGGTCCAG…	MAVDMFIKIGDVKGESKDKTHAEEIDVLAWSWGMSQSGSMHMGGGGGAGKVNVQDLSFTKYIDKSTPNLMMACSSGKHYPQAKLTIRKAGGENQVEYLIITLKEVLVSSVSTGGSGGEDRLTENVTLNFAQVQVDYQPQKADGAKDGGPVKYGWNIRQNVQA*	ACTIVE	PA14_01030	PA0085	FALSE	FALSE		conserved hypothetical protein	4		PA0085			(14) Hypothetical, unclassified, unknown			diggins	20050322183248
PA14_01040	1565.27	-3.0523	-1.6099	0.251927	6.39033	1.65532e-10	9.56549e-09	808.124	1093.25	1191.43	1051.66	735.636	928.196	2257.63	3048.4	2973.09	2837	101659	102504	+		1	ATGGCCGACCCTTCATTCGCATCCGGGCGCCTGGGCTCCCGGCTACAGGGAAGTATCGCGATGATCGCCGAAGAACTGTTGCGCGCCGGGCGCCTGGACGATGCCTTGAAAGCCTTGCAGGAACAGGTGCGCAGCCAGCCGTCGAACGCCACCCTGCGGATCTTCCTGTTCCAGCTGCTGGCCGTGATGGGCCAGTGGGCGCGGGCGCAGAACCAGCTCAAGGTGGTCGGCGAACTGGATGCCTCGGCGCTGCCGATGGTACAGACCTACTCCACCGCCATCGACTGCGAGGCGCTGCGCCGCGAGGTGTTCGCCGGGCGCCTGACGCCGGTGATCCTCGGCCAGCCGGCGGAATGGATCGCGCCGCTGTTGCAGGCCCTGAGCCTGGACGCCGAGGGC…	MADPSFASGRLGSRLQGSIAMIAEELLRAGRLDDALKALQEQVRSQPSNATLRIFLFQLLAVMGQWARAQNQLKVVGELDASALPMVQTYSTAIDCEALRREVFAGRLTPVILGQPAEWIAPLLQALSLDAEGHGEAAQALREQAFDAAPAVPGRIGEAPFAWLADADTRLGPVLEVIVNGRYAWLPMSNLRSLKVEAPSDLRDLVWLPAELTLANGGATVALLPARYAETVEHGDDAARLGRKTEWLDSGLPVGQRLFVTDAGETALFDLRELDFEPTDA*	ACTIVE	PA14_01040	PA0086	FALSE	FALSE		putative secretion protein	3	COG4455,pfam07024	PA0086			(19) Protein secretion/export apparatus			diggins	20050322183525
PA14_01060	653.465	-3.30316	-1.72385	0.208524	8.26691	1.3748e-16	1.70475e-14	344.075	433.77	442.593	377.928	301.799	405.749	1108.91	1300.3	1166.05	4310	102506	103015	+		1	ATGGCTGAACTGACCCTCCAGGAGCGCCTGCAGCCGTCGCTGCTCGACCGCCTCACCGACGACGAGCCGGGCAACCTCAAGGAAGCCGCGGAGCGCCGGGTGCTGACCCTGAGCCAGCTGAAGGCCTCGGTGCTGCGCGACCTGGCGTGGCTGTTCAACACCACTTCGCTGTTCGACCACGGCCCCGCCGCACGGATGCCGGCCGGCAACTCGGTGCTCAACTACGGGCTGCCGGCGCTGGCCGGGCACACCGCGTCGAGCGTCGACGTGCATGCCATCGAGGCGCTGCTCACCGAGACCATCGCCACCTTCGAGCCGCGCATCATCCGTTCTTCGTTGCGGGTGCGCGCGCAACTGCTGCCCGGCGAGATGGACCACAACGCCCTGAGCTTCGAGATC…	MAELTLQERLQPSLLDRLTDDEPGNLKEAAERRVLTLSQLKASVLRDLAWLFNTTSLFDHGPAARMPAGNSVLNYGLPALAGHTASSVDVHAIEALLTETIATFEPRIIRSSLRVRAQLLPGEMDHNALSFEIEGDLWAEPAPLRLLLTTNLDLETGHVRVAQGERRRT*	ACTIVE	PA14_01060	PA0087	FALSE	FALSE		conserved hypothetical protein	4		PA0087			(14) Hypothetical, unclassified, unknown			diggins	20050322183614
PA14_01070	1942.29	-3.53744	-1.8227	0.211403	8.62196	6.58188e-18	9.55496e-16	1086.55	1297.47	1174.3	957.001	826.931	1308.81	3411.24	3657.64	3760.69	432	103012	104871	+		1	ATGAACCCGCGCCTGCTCGAGTACTACAACCAGGAATTGCAACACATCCGCGAAAGCGCCGCGGAGTTCGCCGAGGAGTTCCCGAAGATCGCCGGGCGCCTGTCGCTGTCCGGCTTCGAGTGCGCCGACCCCTACGTCGAGCGCCTGCTGGAAGGCTTCGCCTATCTCACCGCGCGGGTCCAGCTGAAGCTCGACGCGGAGTACCCGACCTTCACCCACAACCTGCTGGAAATCGCCTACCCGCACTACCTGGCGCCGACTCCGTCGATGACCGTGGTGCAGCTGCGCCCGGACCCCAACGAAGGCGCCCTGAGCAGCGGCTTCAGCGTCGAGCGCGGGGCCTCCCTGCGCGGCCAGCTCGGCCCCGATGACCAGACCGCCTGCGAATACCGCACCGCC…	MNPRLLEYYNQELQHIRESAAEFAEEFPKIAGRLSLSGFECADPYVERLLEGFAYLTARVQLKLDAEYPTFTHNLLEIAYPHYLAPTPSMTVVQLRPDPNEGALSSGFSVERGASLRGQLGPDDQTACEYRTAHPVTLWPLEVAQADYFGNPAAVLGRLAASEPRAKAGLRIRLRSGAGIPFDSLSLDALPLYLHGADEQPYRLYEQLLGNACAVFVRAPDNAWVERLPTSSLRARGFDDEDALLPVVPRAFQGYRLLQEYFALPARFLFVEFSGLNRALRRCHGEELELVVLFGKHDQRLEGTVDAEQLVPFCTPAINLFPRRCDRIHLSDRVNEHHVIVDRTRPLDFEVHSLQQVSGHGSGPEQPFQPFYAVRDPARYGREQAYFSVRREPRVLSSK…	ACTIVE	PA14_01070	PA0088	FALSE	FALSE		conserved hypothetical protein	4		PA0088			(14) Hypothetical, unclassified, unknown			diggins	20050322183653
PA14_01080	847.404	-3.63738	-1.8629	0.219538	8.48556	2.14681e-17	2.97158e-15	380.294	518.221	418.322	439.872	378.004	549.377	1611.7	1697.7	1633.16	1788	104835	105881	+		1	ATGGCAGGCGAAGCCGGGCAGCCGTCCGAACCTCTGAACCTGCTCGCCGGGATGGCGGCGGCGCCCTGGGATTACGACTTCTTCCAGGCGCTGCGGCGCATCGAGTGCGAGTCGCCGCAACTGCCGCGCCTTGGTCATTCGGTGCGGCTGGCGGACGACCCGCTGCGTCTCGGGCAGAAGCCCGACTGCACCTTCGCGCCCTCGACCCTGGCCTCGGTGAGCCAGGCCGGCACCGCTGCGGTGCCGCGCCTGGACCAGTTCTTCTTCGGCCTCACCGGCCCCAACGGGCCGCTGCCGCTGCACCTCACCGAATACGCCCGAGAACGCCAGCGCAACGTCAACGACGCGACCTTCAAGCGCTTCATGGACGTCTTCCACCACCGCCTGCTGACCCTGTTC…	MAGEAGQPSEPLNLLAGMAAAPWDYDFFQALRRIECESPQLPRLGHSVRLADDPLRLGQKPDCTFAPSTLASVSQAGTAAVPRLDQFFFGLTGPNGPLPLHLTEYARERQRNVNDATFKRFMDVFHHRLLTLFYRAWAEARPEISHDRIDDDYWSARLAALSGRGMPSLRGREPLADTARYYYTGHLAAQTRYPDGLRVILAEYFEVPVAVEEYVGQWLELPERSRLGVDSTSLGMDVCLGTHVWDRQHKFRLRLGPLDLDQYQRFLPDGDHFVELAAWVAEYLGEELDWDVNLVLQRHEVPPLGLQGGGRLGFNTWLGDPGQDARDLLLARQYATARPHEHKEKEHE*	ACTIVE	PA14_01080	PA0089	FALSE	FALSE		conserved hypothetical protein	4		PA0089			(14) Hypothetical, unclassified, unknown			diggins	20050322183729
PA14_01100	3745.41	-3.49088	-1.80359	0.159695	11.294	1.40532e-29	5.60297e-27	1401.2	1928.55	1811.77	2249.47	2059.78	2000.02	7821.05	8506.01	5930.84	130	105874	108582	+		1	ATGAGTGAGATCAGTCGCGTTGCGCTGTTCGGCAagCTGAACAGCCTGgcctacaaggccatCGAGGCCGCCACGGTATTCTGCAAGCTGCGCGGCAATCCCTATGTCGAGCTGGTGCACTGGTTCCACCAGATCCTCCAGTTGCCGGACTCGGACCTGCACCAGATCGTCCGCCAGTCCGGGATCGACCCGGCGCGCCTGGCCAAGGACCTGACCGAGGCCCTCGACCGTCTGCCGCGCGGCTCGACCTCGATCACCGACCTGTCCTCCCATGTCGAGGAAGCGGTGGAGCGCGGCTGGGTCTACGGCAGCCTGATGTTCGGCGAGAGCCAGGTGCGCACCGGCTACCTGGTGATCGGCATCCTCAAGACGCCGAGCCTGCGCCATGCCCTCACCGGG…	MSEISRVALFGKLNSLAYKAIEAATVFCKLRGNPYVELVHWFHQILQLPDSDLHQIVRQSGIDPARLAKDLTEALDRLPRGSTSITDLSSHVEEAVERGWVYGSLMFGESQVRTGYLVIGILKTPSLRHALTGLSAEFAKLKVEALTERFDEYVGASPENGLSASDGFNAGAAPGEASGALAPSAMGKQEALKRFTVDLTEQARSGKLDPIVGRDEEIRQLVDILMRRRQNNPILTGEAGVGKTAVVEGFALRIVAGDVPPALKDVELRALDVGLLQAGASMKGEFEQRLRQVIEDVQSSEKPIILFIDEAHTLVGAGGAAGTGDAANLLKPALARGTLRTVAATTWAEYKKHIEKDPALTRRFQVVQVDEPSEHKAILMMRGVASTMEKHHQVQILDE…	ACTIVE	PA14_01100	PA0090	FALSE	FALSE		putative ClpA/B-type chaperone	3	COG0542	clpB			(26) Translation, post-translational modification, degradation			diggins	20040726174820
PA14_01110	3207.08	-2.83971	-1.50575	0.202151	7.44861	9.43298e-14	9.35751e-12	1231.43	2003.02	2019.51	2461.06	1885.49	1693.01	6094.14	7512.52	3963.56	351	108629	110560	+		1	ATGCAACTGACCCGCCTGGTCCAGGTGGATTGCCCGCTGGGGCCGGACGTGCTGCTGTTGCAGCGCATGGAGGGACGCGAGGAACTGGGACGGCTGTTCGCCTACGAGCTGCACCTGGTATCGGAAAATCCCAACCTGCCGCTGGAGCAGTTGCTCGGCAAGCCGATGAGCCTGTCGCTGGAGCTGCCCGGCGGCAGCCGGCGCTTCTTTCACGGTATCGTCGCGCGCTGTAGCCAGGTGGCCGGGCACGGCCAGTTCGCCGGCTACCAGGCCACCCTGCGGCCCTGGCCGTGGCTGCTGACGCGCACCTCGGACTGCCGCATCTTCCAGAACCAGAGCGTGCCGGAGATCATCAAGCAGGTGTTCCGCGACCTCGGCTTTTCCGATTTCGAGGATGCC…	MQLTRLVQVDCPLGPDVLLLQRMEGREELGRLFAYELHLVSENPNLPLEQLLGKPMSLSLELPGGSRRFFHGIVARCSQVAGHGQFAGYQATLRPWPWLLTRTSDCRIFQNQSVPEIIKQVFRDLGFSDFEDALTRPYREWEYCVQYRETSFDFISRLMEQEGIYYWFRHEQKRHILVLSDAYGAHRSPGGYASVPYYPPTLGHRERDHFFDWQMAREVQPGSLTLNDYDFQRPGARLEVRSNIARPHAAADYPLYDYPGEYVQSQDGEQYARNRIEAIQAQHERVRLRGVVRGIGAGHLFRLSGYPRDDQNREYLVVGAEYRVVQELYETGSGGAGSQFESELDCIDASQSFRLLPQTPVPVVRGPQTAVVVGPKGEEIWTDQYGRVKVHFHWDRHDQ…	ACTIVE	PA14_01110	PA0091	FALSE	FALSE		Hypothetical protein	4		PA0091			(14) Hypothetical, unclassified, unknown			danlee	20060202130627
PA14_01120	710.44	-2.16126	-1.11187	0.218321	5.09283	3.5276e-07	9.58735e-06	434.621	502.098	481.141	615.961	509.287	434.475	1136.85	1495.35	784.187	5394	110959	110675	-		1	ATGTCCCCCGTGAACTATGTCGAACGCGCCCTGGCGCTGGTCGCCGAGCGGCTGGCCCGGCATCCGCAATGCGGGATGCTGCTCTCCGTGGAAAAGCAGTTGCTGTACCTGAAAGCCGTGCTGCTCGACCGCAGCCTGGACCGTTCCGCGTTGCACCGGCTGAGCTTCGGCGGCATCGCCGGGAAAGAGTTCGAGGAGACCGACCCGGAACTCGCCAGGGCCCTCAAGGACGCATTCTACGTCGGCATACGCACTGGCCGCGGCCTGAAGGTCGACCTACCCTGA	MSPVNYVERALALVAERLARHPQCGMLLSVEKQLLYLKAVLLDRSLDRSALHRLSFGGIAGKEFEETDPELARALKDAFYVGIRTGRGLKVDLP*	ACTIVE	PA14_01120		FALSE	FALSE		Hypothetical protein	4					(14) Hypothetical, unclassified, unknown			danlee	20051021121928
PA14_01130	229.148	-2.44319	-1.28877	0.30167	4.2721	1.93643e-05	0.000317511	210.52	191.166	193.456	89.7841	180.325	157.991	363.819	387.168	288.104	7014	111205	110972	-		1	ATGGCAATTGAAAAGGGCGAAGCGTTCGCCAGGCGCGATATCTACATCGACTACGACTTCGAAGACGTCACCTACCGCTGGGACCATCGGCAGGGCACGATCCACGTGCGCTTCTACGGCGAAGCCGAATCCCCCGAGCCGGTTGAGCACGACAACCGCCTGTTCAACGATGCGCTGCGTTTCGGCCGGGAAATCACCCGCGAGGAGTACGAGACGGGCTTTCCCAAGGGCTGA	MAIEKGEAFARRDIYIDYDFEDVTYRWDHRQGTIHVRFYGEAESPEPVEHDNRLFNDALRFGREITREEYETGFPKG*	ACTIVE	PA14_01130		FALSE	FALSE		hypothetical protein	4					(14) Hypothetical, unclassified, unknown			diggins	20050322183959
PA14_01140	1470.53	-1.96882	-0.977332	0.259075	3.77239	0.000161689	0.00187598	914.515	1589.98	1338.49	1460.91	838.248	881.517	2106.1	2202.48	1902.51	7015	112514	111195	-		1	ATGGTCGCCGGAGCCGTGGCCGGAGCCCTGATCGGCGCCGCCGTGGTCGCCGCCACCGCCGCCACCGGCGGCCTGGCCGCGGTGATCCTGGCCGGTTCGATCGCCGCCGGCGGGCTGTCGATGTTCCAGATCGTCAAGGGCCTGACCACCATCTTCGAGCTACCCGAGCCGACCACCGGGGTGCTCATACGCGGCAGCTTCAACGTCTACGTGAACAGTCGCAACGCGATGCGCGCCGGCGACGACGTCTCCGCCACCTGCAGCGGCCTGCCGCTGAACCATCCGCTGTGGCCGTTCCCGGTGCTGATCGCCGAAGGCAGCGCCACCGTGTACATCAACGGCAAGCCGGCGGCGCGCCTGCAGAGCAAGATGGTCTGCGGCGCGCACATCAAGACCGGC…	MVAGAVAGALIGAAVVAATAATGGLAAVILAGSIAAGGLSMFQIVKGLTTIFELPEPTTGVLIRGSFNVYVNSRNAMRAGDDVSATCSGLPLNHPLWPFPVLIAEGSATVYINGKPAARLQSKMVCGAHIKTGSQNTFIGGPTERVAFVLDLEEWLHTGLEALGLAALAGGLLLAAMAGVAALVGVVAIGGLMMGGMALLGDLGDRLGPGYRDLFQGVAGMALLGFGPKMARLGNAPKGAPKTQVPKGFEKVYGKAPAAKAEIDAVADGLAAKHGGRVAKAPIKSRERAMQKINNDYKGDPTKIKDLARNTIIVEGDKVNTVAAELANRGAKVKVIDGNADPLGYSGVNSTMNTKAGIPGEIQVNSPEMIYAKESEDMARILLGNDTYDAVAAKAGVPG…	ACTIVE	PA14_01140		FALSE	FALSE		conserved hypothetical protein	4					(14) Hypothetical, unclassified, unknown			danlee	20051021122702
PA14_01150	1009.59	-1.95005	-0.963511	0.2814	3.42399	0.000617089	0.00553984	1344.61	1025.69	992.264	379.32	778.643	789.954	1259.05	1064.35	1452.45	4536	113027	112593	-		1	GTGACGCTCTATCGCCTCCACGAAGCCGATCTCGAGATTCCCGATGCCTGGCAGGACCAGAGCATCAACATCTTCAAGCTCCCCGCCAGCGGCCCCGCCCGCGAAGCCAGTTTCGTCATCAGCCGCGACGCCAGCCAGGGCGACGCGCCGTTCGCCGACTATGTCGCCCGCCAACTGGAAAACGCCGAGAAGCAATTGCCCGGCTTCAAGCTGCACAAGCGCTGGGACATCAACATCCACGGCCACGCCGCCGTGCTCCTCGACTACCAGTGGCAGCGCGAGGGCCGCGACCTGATGCTGCGCCAGGTATTCATCGAGCGCCGCCCGGCGGTGCTGATCACCACCCTGACCACCACCCCGGCTGACCTGCCGCACCACGAGCCGGCCTGGAAGCAGGCG…	MTLYRLHEADLEIPDAWQDQSINIFKLPASGPAREASFVISRDASQGDAPFADYVARQLENAEKQLPGFKLHKRWDINIHGHAAVLLDYQWQREGRDLMLRQVFIERRPAVLITTLTTTPADLPHHEPAWKQAMQTLVPRPTPS*	ACTIVE	PA14_01150	PA0094	FALSE	FALSE		hypothetical protein	4	COG5435	PA0094			(14) Hypothetical, unclassified, unknown			danlee	20060202131354
PA14_01160	3400.97	-1.83164	-0.873137	0.219239	3.98258	6.81718e-05	0.000932779	2290.82	2967.29	3695.65	2972.62	2662.63	2087.99	4725.45	4262.5	4943.79	238	113281	115506	+		1	ATGGCACTTGCGCAACAGACCCGCCTGGTCCGGGTCGACAGTCCGCTCGGCGCGGAGGTCCTGCAATTGCAGCGAATGGAGGGTCGCGAAGAGCTCGGCCGGCCGTTCGCCTACGAGCTGGAACTGATCTCGGAAAACCCCGACCTGCCACTCGACGGGCTGCTGGGCAAGCCGGCCAGCCTGGCGCTGGAACTGCACGACGGCAGCCGGCGGCATTTCCACGGCATCGTCGCCGCTTGCAGCCAGGGATCCGGCAACGGCCAGTTCGCCAGCTACCAGGTCACCCTGCGCCCCTGGCTGTGGCTGCTGACGCGCACCTCCGACTGCCGCATCTTCCAGAACCAGAAGGTCCCGGACATCATCAAGCAGGTGTTCCGCGACCTCGGCTTCTCCGACTTC…	MALAQQTRLVRVDSPLGAEVLQLQRMEGREELGRPFAYELELISENPDLPLDGLLGKPASLALELHDGSRRHFHGIVAACSQGSGNGQFASYQVTLRPWLWLLTRTSDCRIFQNQKVPDIIKQVFRDLGFSDFEDALSRSYREWEYCVQYRETSFDFVSRLMEQEGIYYWFRHERNRHILVLSDAYGAHQSPPNYASVPYYPPTLEQRERDHFYDWHMAREVQSGSLSLNDYDFQRPGARLEVRSNIARSHAAADYPLYDYPGEYVQSQDGEQYARTRIEALQARYERVRLRGRARGLGSGHLFKLSGYPREDQNREYLVVGADYRVVQELYETGGGGVGAQFESELDCIDAGQAYRPLPTTPLPIVRGPQTAVVVGPKGEEIWTDQYGRVKVHFHWDR…	ACTIVE	PA14_01160	PA0095	FALSE	FALSE		conserved hypothetical protein	4		PA0095			(14) Hypothetical, unclassified, unknown			diggins	20050322184106
PA14_01170	231.106	-2.29265	-1.19701	0.392887	3.04672	0.00231354	0.0162193	52.064	207.288	175.609	159.384	149.391	188.512	400.829	366.714	380.16	4624	115534	115983	+		1	ATGAGTGTCGAGATCCATCTACCTGGGGCCACGACGGCCCTTCCCGCGCGCCTGGACGGCGTGGTCATCGGCGTCCTCCTCGACGTGCCGGACGCCGCCGCTCCGGTGGTCGCCTATCCCGGTTGCCCGAGCGAGCACGGCCTGGCGGCGGCCACCACCACTCAGCTCAGTCGCGCCGACATCGGCGCCCAGGTAGCGCTGATGTTCGTCGCCGGCGATCCGCGCCAGCCGCTGCTGATCGGCCGCATCCAGCGCCTGCCGCAGGAAGCGCTGGCGCAACTGGACGGCGAGCGCcTGGAGTTCAGTGCCGAACGCGAGATCGTCCTGCGCTGCGGCAAGGCCAGCATCACCCTGACCCGCGCCGGCAAGGTGATCATCCATGGCGCCTACCTCTCCAGC…	MSVEIHLPGATTALPARLDGVVIGVLLDVPDAAAPVVAYPGCPSEHGLAAATTTQLSRADIGAQVALMFVAGDPRQPLLIGRIQRLPQEALAQLDGERLEFSAEREIVLRCGKASITLTRAGKVIIHGAYLSSRSTGVNRIKGGSVQIN*	ACTIVE	PA14_01170	PA0096	FALSE	FALSE		conserved hypothetical protein	4		PA0096			(14) Hypothetical, unclassified, unknown			diggins	20050322184157
PA14_01180	618.499	-1.71201	-0.775692	0.296161	2.61915	0.00881479	0.045229	366.712	490.582	486.138	625.705	340.279	585.284	819.116	1085.53	767.14	1443	115913	117112	+		1	ATGGCGCCTACCTCTCCAGCCGCTCCACCGGGGTCAACCGGATCAAGGGCGGTTCGGTGCAGATCAACTGAGCGCGGCGGGCCGGACATGGAACTGTTGAACGCCACCCCGCTGGCCGCCGCCTACAACCAGGGGCTCGACGCCGAAGGCCGGGAGTCGCTGGTGGTGATCGCCAAGGGCAGTTTCGACCTGCCGCTGGACGGTCGCGAGGCGCGCCTGCTGGACGAGCAGCAGGCGCTGCTGATGGTCGATGAATTCTATGGCGAGCCGGGGCTTTCCGCGCCGCGCCGGGAGTGCGAGTTCGTTCCCTTCAAGCCGTTCTGCGATGTGCTGGTGCTGGGCAGCGCCCAGGCGCCCGGCGGGCGGCCGGTACAGCAGTTGACCGCGGGCATCCGCGTC…	MAPTSPAAPPGSTGSRAVRCRSTERGGPDMELLNATPLAAAYNQGLDAEGRESLVVIAKGSFDLPLDGREARLLDEQQALLMVDEFYGEPGLSAPRRECEFVPFKPFCDVLVLGSAQAPGGRPVQQLTAGIRVGRVSKALAVHGPRQWEPGLLGAGAGVAQPFQRQDISYASAFGGSHASPDNPDFMDCYMANPAGCGWFPRSADTAEIVGTPMPATEKLGEPVDSPHGRFTPMALGPLGRHWQARVGFAGRYDDAWLAERFPFLPADFDERYFQSAPADQWTDHLRGGEEVLLLNLTGEERAAFRVPRREVPVTFFLKKGGHETAQARIDTLLVDCDARRVEVTWRIRRPLKRNLFEIAQVLVGSKSAAWWRARELGKDYYPSLAALARSRQAEEDEA*	ACTIVE	PA14_01180	PA0097	FALSE	FALSE		conserved hypothetical protein	4		PA0097			(14) Hypothetical, unclassified, unknown			diggins	20050322184253
PA14_01190	792.75	-1.33155	-0.413106	0.318855	1.29559	0.195117	0.386211	457.258	627.239	598.214	1135.18	483.634	723.526	976.235	1088.45	1045.01	1996	117109	118146	+		1	ATGAGCCAGGCCCTGAGCATCGTCGCCTCCGGCATGGTCAGCGCGGTCGGCCTCAGCGCGCCGGCCAGCTGCGCGGCGATCCGCTGCGCCCTGGACAACTTCCAGGAAACCCGTTTCATCGACCAGGGCGGCGAATGGTTGCTTGCCGCCAGCGTGCCGCTGGAGCAGCCCTGGCGCGGCCGCGCCAAGCTGCTGAAGATGGCTGCGCGAGCCATCGACGAGGCCTTGCGCGGCCAGCCCGATCTCGATTGCACGGAGCTGCCGCTGCTGCTCTGCGTCGCCGAGGGCGACCGTCCCGGACGCTGCGCGGGGCTCGACGAGTCTTTCCTGCGTGACCTGGAAGGCGAGCTGGGACGACGCTTCCATCCCTCCTCGGCACTCATCGCCCGTGGCCGGGTC…	MSQALSIVASGMVSAVGLSAPASCAAIRCALDNFQETRFIDQGGEWLLAASVPLEQPWRGRAKLLKMAARAIDEALRGQPDLDCTELPLLLCVAEGDRPGRCAGLDESFLRDLEGELGRRFHPSSALIARGRVGGAVALLNARKLIQGGCRQVLVAGVDSFVSGPTLAAYEARERLLTSQNSNGFIPGEGAAAVLVAAPLHEEAPQLLCIGLGFGIEKATVESEDLPLRADGLTQAVRAALAEAGCGLEQMDYRLTDISGEQYYFKEASLTLSRNLRVLKPKFDLWHPADCIGECGAAIGPALLAVALAASCKGYGDGPNVFCHLGNDAGERAAALLSYRRVRAA*	ACTIVE	PA14_01190	PA0098	FALSE	FALSE	PA0098	Putative 3-oxoacyl-(acyl-carrier-protein) synthase	3	COG0304	PA0098			(13) Fatty acid and phospholipid metabolism			ericdeziel	20040308172241
PA14_01200	1168.79	-2.10529	-1.07402	0.26689	4.0242	5.71693e-05	0.000804425	701.732	872.147	862.342	594.385	962.74	1053.87	1957.36	1552.33	1962.17	3945	118146	119237	+		1	ATGGCCAACGAGGTGTACGCCAACAACATGGAGATCTCCTGCAAGGCGGCGAGCGGCAAGTCCATCGCGGCCTTCCCGGATGTCTGCTTCACCCCGCCGCAGGCGCCGCCGACGCCGTTGGGGGTACCGATCCCCTACCCCAATACCGGCCTGTCCAAGGACACCACCAAAGGCACCCGGACCATTCGCATCACCCGCAAGGAGGTGATGCTGAAGAACAAGAGCTACTACAAGACCAGCTACGGCGACGAGCCGGGGCGGGCGCCGAAGAAGGGCATCGTCACCAGCAAAATCAAGGGCAAGGTGTACTTCACCTCCTGGTCGATGAACGTCAAGTTCGAAAGCAAGAACGTGGTTCGCCACCTCGACCTGACCACCCACAACCACGCGTCCTTTCCC…	MANEVYANNMEISCKAASGKSIAAFPDVCFTPPQAPPTPLGVPIPYPNTGLSKDTTKGTRTIRITRKEVMLKNKSYYKTSYGDEPGRAPKKGIVTSKIKGKVYFTSWSMNVKFESKNVVRHLDLTTHNHASFPGNTPPWIYSDKQTMALHKDCEEDVQKEKTACAGKKTKAEKCADDGCKKARKCLLVSYNQGKRKSGIGCCPGEQPHHLIEAHCFYEVGKRGEGDSMFFNAPAGKQPYKDTESPCVCAEGPRHAGEHGQYHAFQQALEAKHHEKSGGWTYADARNAGVKANKAVNEQCNDKCTAAQLDSYHKERCGVTDSTPLRTDPQAGTRSVGTLDAKQTAALQAEIGAMSGMSAAGGSL*	ACTIVE	PA14_01200		FALSE	FALSE		Hypothetical protein	4					(14) Hypothetical, unclassified, unknown			danlee	20051021123632
PA14_01220	1023.39	-1.76526	-0.819884	0.205044	3.99858	6.37233e-05	0.000880319	611.186	687.122	730.992	702.265	951.423	938.968	1619.38	1642.91	1326.3	7016	119248	120168	+		1	GTGTCGTTCGAGAAAAATCATTTCAGCTATCTGCATGGCGTGGTGCAGAGCCGCACGACGATCCGCGCGGTGGCCCAGATCGATCAGTTGACCGAACAGGGAGCGGCCAACGCCACCCTGATCAAGTGGAATCTCTCGTCGCCGCCGCCAGCGGCGTTCAACCTGGCTTGGTACTGCACGCGCATGGCGATCCAGAAGGTTCCGCGTGGTGGCGGCATCGAGCTGATCTACATGGGGCCGGATGGGCACATGGGCTACGGCACCGCCAACGGCGATAGCGAGGCGCCGATCTGGCCGGCCGGTGAAGGGCCGGATGTGTACGGCGTCCTGCGCGACCTGCAGGGCATCGGCGATGGCGTCTATGCGGTGGGCATGGGCCGTCAGGTCTACCGTCGCGAC…	MSFEKNHFSYLHGVVQSRTTIRAVAQIDQLTEQGAANATLIKWNLSSPPPAAFNLAWYCTRMAIQKVPRGGGIELIYMGPDGHMGYGTANGDSEAPIWPAGEGPDVYGVLRDLQGIGDGVYAVGMGRQVYRRDPSGAWQRKDAGTLQDRELMDVVGFNAIHGLDEADLYAVGYAGEVWRCGNGRWEHLDSPTNVILNAVHMLPDRRVVVAGKNGFLMIGSASAWKVVETGLDAQIWDVQYFNDDIYLATSNALYRLDAHHVPQQVDMRLCGPVTCGQLHAGDGILLSTGRKHQCWSDDGSVWHDLT*	ACTIVE	PA14_01220		FALSE	FALSE		Hypothetical protein	4					(14) Hypothetical, unclassified, unknown			danlee	20051021123921
PA14_01230	1167.38	-1.43548	-0.521534	0.201039	2.59419	0.0094814	0.0475744	747.005	758.522	810.944	1319.62	969.531	1070.03	1506.25	1899.32	1425.18	1427	120178	121410	+		1	ATGCTGACTTCCGTGGTGCTCGACCAGCACGCCGAGGAAGCCGCCTTCCTTGCCCTGCTCCGCGACTACGCCGTGCGTGCGCCCCATTACGACCTGGAGGAGCTCGCCGAGCTCGATCAGCGCATCGAGGCGCACCTGGACGGCCTGGCGATCGCCGGCCAGGCCGGCCATGACGCCCTGCTCGAGCAACTCGACGCGCACGCCCAGGGCGAGGCGTTCGCCCTCGCGGTGCTGGCCATGCAGGCAGGAGACGATGCGTTGATCGGACGGATGCGCGCCTGTCTTGCGGCGTCTCCGGAAGCCCGGCGCGGTTTCGCCGCAGCCCTCGGCTGGCTCGACTGGGGCCAGGCGCGGCCCTGGGTGGAGCGCCTGCTGGCCTCGCCCGAGCCGCTGTTCCGC…	MLTSVVLDQHAEEAAFLALLRDYAVRAPHYDLEELAELDQRIEAHLDGLAIAGQAGHDALLEQLDAHAQGEAFALAVLAMQAGDDALIGRMRACLAASPEARRGFAAALGWLDWGQARPWVERLLASPEPLFRAIGLAACGMHRHDPGPALLSALGHADPAVLARAARTAGELRRRDLMANIRAYRAHDDPSLRFWANWATAQMGDEEALGPLRAFAGQPGPFQLPATMVLLAWQPRDTSMAWIRQLMQAADTRRIGIQATGLFGDPVAVPWLIQQMRDESLARVAGEAFSLITGADLALLDLELEALPDYDPGPNDDPDDDNVALDDDENLTWPEAERVSAWWRDNGARFVAGRAYLLGEPLGEARCRQVLRNGQQRQRMAAACLLARFVPNLPLFPT…	ACTIVE	PA14_01230	PA0101	FALSE	FALSE		Hypothetical protein	4		PA0101			(14) Hypothetical, unclassified, unknown			ericdeziel	20040308182330
PA14_01240	4014.53	-2.00756	-1.00544	0.311737	3.22529	0.00125846	0.00993418	3676.17	5308.88	6588.21	1462.3	2730.53	2576.33	4890.95	4974.75	3922.64	3245	121786	122514	+		1	ATGCCAGACCGTATGCGGGGCGTTAAGTCCGATTCTCCAGAGCAGGAAAGCGCTGACGACGCATTGAAAAGGATTGTCGATGGATTCCAGCATTTCCGCCGGGAGGTCTTTCCCGAGCAGCAGGCGCTGTTCAAGAAGCTCGCCAATAGCCAGCGGCCGCGGGCGATGTTCATCACCTGCGCGGATTCGCGCATCGTTCCCGAGCTGATCACCCAGAGTTCCCCCGGCGACCTGTTCGTCACCCGCAACGTCGGCAACGTGGTGCCGCCCTACGGGCAGATGAACGGCGGCGTCTCCACCGCCATCGAATACGCCGTGCTGGCGCTGGGCGTGCACCACATCATCGTCTGCGGCCACTCCGACTGCGGGGCGATGCGCGCCGTGCTCGACCCGCAGACC…	MPDRMRGVKSDSPEQESADDALKRIVDGFQHFRREVFPEQQALFKKLANSQRPRAMFITCADSRIVPELITQSSPGDLFVTRNVGNVVPPYGQMNGGVSTAIEYAVLALGVHHIIVCGHSDCGAMRAVLDPQTLERMPTVKAWLRHAEVARTVVADNCDCGASHDTLGVLTEENVVAQLDHLRTHPSVASRLASGQLFIHGWVYDIESAQIRAYDAKQGRFLPLDGEHPVPMATPAPRYLNS*	ACTIVE	PA14_01240	PA0102	FALSE	FALSE	PA0102	probable carbonic anhydrase	3	COG0288				(1) Adaptation, protection			ericdeziel	20040308175753
PA14_01250	2202.59	-1.27211	-0.347225	0.250852	1.38418	0.166303	0.348047	2279.5	2742.35	2797.61	1602.19	1312.83	2412.95	2271.6	2002.32	2402	770	122725	124296	+		1	ATGCATGTTTCAAAGGTGTTTCCGTCCCTCCGGGACACGTTGCCGCGGGACCTGATGGCCTCCGTGGTGGTGTTCCTCGTCGCCCTGCCGCTGTGCATGGGCATCGCCATCGCCTCCGGGATGCCGCCGGCCAAGGGCCTGCTCACCGGCATCGTCGGTGGCCTGGTGGTCGGCTTCCTGGCCGGCTCGCCGCTACAGGTCAGCGGCCCGGCGGCCGGCCTCGCGGTGCTGGTCTTCGAACTGGTGCGTACCTACGGGGTGGCCATGCTCGGGCCGATCCTGCTGCTCGCCGGCGCCATCCAGCTGCTCGCCGGGCGGCTGCGCCTGGGCTGCTGGTTCCGGGTCACCTCGCCGGCGGTGGTATACGGGATGCTCGCCGGCATCGGCATCCTCATCGTC…	MHVSKVFPSLRDTLPRDLMASVVVFLVALPLCMGIAIASGMPPAKGLLTGIVGGLVVGFLAGSPLQVSGPAAGLAVLVFELVRTYGVAMLGPILLLAGAIQLLAGRLRLGCWFRVTSPAVVYGMLAGIGILIVLSQLHVMLDLAPKASGLDNLLAFPQAAFAALGSLGMDSGLDAALLGLGTIAVMWGWDKLRPQRLRFLPGALLGVSLATLASLWLALDVRRVEVPANLGEAIDWLRPVDLLALADPSLLLAAVVVAFIASAETLLSAAAVDRLHDGPRSDMDRELSAQGVGNMLCGLLGALPMTGVIVRSSANVNAGARTRASAIFHGLWLLAFVLLLGSLLRQIPVASLAGVLVYTGVKLVDFKALGNLSRYGRMPMLVYAATALAIVFTDLLTGV…	ACTIVE	PA14_01250	PA0103	FALSE	FALSE		putative sulfate transporter	3	COG0659,pfam00916	ychM			(27) Transport of small molecules			diggins	20050322184550
PA14_01270	917.605	-1.03329	-0.0472509	0.194656	0.242741	0.808206	0.905239	1070.71	958.133	900.176	705.745	765.062	1170.57	916.18	711.513	1060.36	3946	124433	125029	+		1	ATGGTGGACGGCTTCGTCCAGCCGGTTGGCGAAGGGCTCGCCGATCAACTGGTGGGCCACCAGGTTGGCCACGGTGGTGTCCAGTGGGATCAGCGCCTGGCCGAAGTGGGCGATGTAGCGGTCGTTCACTTCTTCCACCAGGCGGTGCGCCAGGTAGGCCTCATCGAGCAGGGCGTCGAGGCCGTCGTGGCCGGCGAGCAACGCCGGCGGGGTGAGGAAGAACTGCTCGGCGACCTTCAGCACCGGCTTGATCCGTTCCTCGATGCCGGCTTCGCGGGCCACGCTGTTGGCGGCGTCGAGCAGGTCCGGTACCTGTTCGACGTAGGCGTGGACGAAGCGGGTGAGTATGTCTTCCGTGTTCTCGCCTTGCGGCTGGATGGTGCGATGCAGGCGGGGCAG…	MVDGFVQPVGEGLADQLVGHQVGHGGVQWDQRLAEVGDVAVVHFFHQAVRQVGLIEQGVEAVVAGEQRRRGEEELLGDLQHRLDPFLDAGFAGHAVGGVEQVRYLFDVGVDEAGEYVFRVLALRLDGAMQAGQAAGYQISQVTVAGFAEVRLLDEFTEGSGVHGFSHTTGMVKKRRNIAGGARRLRRDCHNRFVVMRG*	ACTIVE	PA14_01270	PA0104	FALSE	FALSE		conserved hypothetical protein	4		PA0104			(14) Hypothetical, unclassified, unknown			diggins	20050322184732
PA14_01290	3383.43	1.55356	0.635574	0.274627	-2.31432	0.0206502	0.0818307	2931.43	5123.09	5192.61	5251.32	3742.31	1789.96	2393.1	2112.62	1914.44	1564	125293	126417	+		1	ATGCTGCGACATCCACGAGTCTGGATGGGCTTCCTTTTGCTCTCGGCGATCAGCCAGGCGAATGCCGCCTGGACGGTCAACATGGCCCCGGGCGCTACCGAGGTGAGCCGGTCCGTCTTCGACCTGCACATGACCATCTTCTGGATCTGCGTGGTGATCGGCGTGCTGGTCTTCGGCGCGATGTTCTGGTCGATGATCGTCCACCGCCGCTCCACCGGCCAGCAGCCGGCGCATTTCCACGAGAGCACCACGGTGGAAATCCTCTGGACGGTGGTGCCGTTCGTGATCCTGGTGGTGATGGCGGTGCCCGCCACCCGCACCCTGATCCACATCTACGACACTTCCGAGCCGGAGCTGGACGTGCAGGTCACCGGCTACCAGTGGAAGTGGCAGTACAAG…	MLRHPRVWMGFLLLSAISQANAAWTVNMAPGATEVSRSVFDLHMTIFWICVVIGVLVFGAMFWSMIVHRRSTGQQPAHFHESTTVEILWTVVPFVILVVMAVPATRTLIHIYDTSEPELDVQVTGYQWKWQYKYLGQDVEYFSNLATPQDQIHNRQAKDEHYLLEVDEPLVLPVGTKVRFLITSSDVIHSWWVPAFAVKRDAIPGFVNEAWTKVDEPGIYRGQCAELCGKDHGFMPIVVDVKPKAEFDQWLAKRKEEAAKVKELTSKEWTKEELVARGDKVYHTICAACHQAEGQGMPPMFPALKGSKIVTGPKEHHLEVVFNGVPGTAMAAFGKQLNEVDLAAVITYERNAWGNDDGDMVTPKDVVAYKQKQQ*	ACTIVE	PA14_01290	PA0105	FALSE	FALSE	coxB	cytochrome c oxidase, subunit II	2	COG1622,pfam00116	coxII, ctaC			(12) Energy metabolism		1.9.3.1	diggins	20050322185309
PA14_01300	1123.66	1.17826	0.236655	0.239245	-0.989177	0.322576	0.528414	701.732	1656	1664.01	1119.17	1309.81	863.563	1172.46	899.983	726.226	601	126427	128019	+		1	ATGAGTGCTGTGATCGATACGCCCGACCACCATGCCGGCGACCACCACCACGGACCGGCCAAGGGCCTGATGCGCTGGGTGCTGACGACCAACCACAAGGACATCGGCACCCTCTACCTGTGGTTCAGCTTCATGATGTTCCTGCTCGGCGGCTCGATGGCCATGGTGATCCGCGCCGAGCTGTTCCAGCCCGGCCTGCAGATCGTCGAGCCGGCGTTCTTCAACCAGATGACCACCATGCACGGCCTGATCATGGTCTTCGGCGCGGTGATGCCGGCCTTCGTCGGCCTGGCCAACTGGATGATCCCGCTGATGATCGGCGCGCCGGACATGGCCCTGCCGCGGATGAACAACTTCAGCTTCTGGCTGCTGCCGGCGGCCTTCGGCCTGCTGGTCAGC…	MSAVIDTPDHHAGDHHHGPAKGLMRWVLTTNHKDIGTLYLWFSFMMFLLGGSMAMVIRAELFQPGLQIVEPAFFNQMTTMHGLIMVFGAVMPAFVGLANWMIPLMIGAPDMALPRMNNFSFWLLPAAFGLLVSTLFMPGGGPNFGWTFYAPLSTTFAPHSVTFFIFAIHLAGISSIMGAINVIATILNLRAPGMTLMKMPLFVWTWLITAFLLIAVMPVLAGVVTMMLMDIHFGTSFFSAAGGGDPVLFQHVFWFFGHPEVYIMILPAFGAVSAIIPTFARKPLFGYTSMVYATASIAFLSFVVWAHHMFVVGIPVTGELFFMYATMLIAVPTGVKVFNWVTTMWEGSLTFETPMLFAVAFVILFTIGGFSGLMLAIAPADFQYHDTYFVVAHFHYVLV…	ACTIVE	PA14_01300	PA0106	FALSE	FALSE	coxA	cytochrome c oxidase, subunit I	2	COG0843,pfam00115	ctaD			(12) Energy metabolism		1.9.3.1	diggins	20050322185650
PA14_01310	493.936	1.47092	0.55672	0.264997	-2.10085	0.0356541	0.122313	239.947	688.658	701.724	524.784	777.888	375.228	480.436	395.934	260.828	4033	128030	128584	+		1	ATGAGCGATGCCAAGGTCGATACCCGCCGCCTGGTCGGCCGCCTGCTGCTGGTGACCGTGCTGATGTTCGCCTTCGGCTTCGCCCTGGTGCCGCTCTACGACGTGATGTGCCGCGCCCTGGGGATCAACGGCAAGACCGCCGGCAGCGCCTACAGCGGCGAACAGCAGGTGGATGTCGGGCGCGAGGTGAAGGTGCAGTTCATGACCTCGAACAATATCGACATGGTCTGGGAGTTCCGCTCCGCCGGCGACCAGTTGGTGGTGCATCCCGGCGCGGTGAACCAGATGGTGTTCTACGCGCGCAACCCGAGCGACAAGCCGATGACCGCGCAGGCCATCCCGAGCATCGCCCCGGCCGAGGCCGCCGCCTACTTCCACAAGACCGAATGCTTCTGTTTC…	MSDAKVDTRRLVGRLLLVTVLMFAFGFALVPLYDVMCRALGINGKTAGSAYSGEQQVDVGREVKVQFMTSNNIDMVWEFRSAGDQLVVHPGAVNQMVFYARNPSDKPMTAQAIPSIAPAEAAAYFHKTECFCFTQQVLQPGESIEMPVRFIVDRDLPKDVRHVTLAYTLFDITARKPPVPVAGR*	ACTIVE	PA14_01310	PA0107	FALSE	FALSE		putative cytochrome c oxidase assembly protein	3	COG3175,pfam04442	coxG			(8) Central intermediary metabolism			diggins	20050322190019
PA14_01320	1177.71	1.61021	0.687251	0.242648	-2.83229	0.00462155	0.027569	493.476	1367.34	1605.47	1546.51	2261.99	684.028	1136.85	970.112	533.588	2329	128595	129482	+		1	ATGGCAAGCCACGAACACTATTACGTCCCCGCCCAGAGCAAGTGGCCGATCATCGCCAGCATCGGCCTGCTGGTGACGGTGTTCGGCCTGGGTACCTGGTTCAACGACCTCACCGCCGGCCACAAGGAATCCCATGGCCCGTGGATCTTCTTCGTCGGCGGGCTGATCATCGCCTACATGCTGTTCGGCTGGTTCGGCAACGTCATCCGCGAGAGCCGCGCCGGACTCTACAGTGCGCAGATGGACCGCTCGTTCCGCTGGGGCATGAGCTGGTTCATCTTCTCCGAGGTGATGTTCTTCGCCGCCTTCTTCGGCGCGCTGTTCTACGTCCGCCACTTCGCCGGTCCCTGGCTCGGCGGCGAGGGTGCCAAGGGCGTGGCGCACATGCTCTGGCCGAAC…	MASHEHYYVPAQSKWPIIASIGLLVTVFGLGTWFNDLTAGHKESHGPWIFFVGGLIIAYMLFGWFGNVIRESRAGLYSAQMDRSFRWGMSWFIFSEVMFFAAFFGALFYVRHFAGPWLGGEGAKGVAHMLWPNFQYSWPLLQTPDPKLFPPPSAVIEPWKLPLINTILLVTSSFTVTFAHHALKKNKRGPLKAWLALTVLLGIAFLILQAEEYVHAYNELGLTLGAGIYGSTFFMLTGFHGAHVTLGALILSIMLIRILRGHFDAEHHFGFEAASWYWHFVDVVWIGLFIFVYVI*	ACTIVE	PA14_01320	PA0108	FALSE	FALSE	coIII	cytochrome c oxidase, subunit III	2	pfam00510,COG1845	coxC, cox3			(12) Energy metabolism		1.9.3.1	diggins	20050322190429
PA14_01330	253.469	1.73289	0.793177	0.310897	-2.55125	0.0107336	0.0520796	169.774	251.049	362.64	324.336	515.323	120.288	218.57	237.414	81.8282	5420	129707	129498	-		1	ATGTTGAAAGTGGCGATCGTCCTGCTACTGCTGGCTACCCTGGTGAGCCTGTTCAGCGGCCTGTTCTTCCTGGTCAAGGACCAGGGCCATGGTTCCCGCGTGGTCAATTCGCTGACCGTCCGCGTGGTGCTCGCCGCGGCGACCCTGGCGCTGGTCGCCTGGGGCTTCTACAGCGGCGAGCTGAACAGCCACGCGCCCTGGCATTTCTGA	MLKVAIVLLLLATLVSLFSGLFFLVKDQGHGSRVVNSLTVRVVLAAATLALVAWGFYSGELNSHAPWHF*	ACTIVE	PA14_01330	PA0109	FALSE	FALSE		conserved hypothetical protein	4		PA0109			(14) Hypothetical, unclassified, unknown			diggins	20050322190635
PA14_01340	354.027	1.72612	0.787534	0.176871	-4.45259	8.48387e-06	0.00015682	199.201	291.739	321.237	629.881	555.311	317.777	347.059	343.338	180.704	2838	129723	130517	+		1	ATGGGGGGATTCATGCAGTATAGCCAGCGCCTCGGGGAGGCCGGACGCAATGACAGACGCAGCATGCGTGGCGCGTTCCGCCCCGGCCTGCTGCCGACCCTGGTAGTCCTCGGCCTGCTGCCGGTGCTGCTCTGGCTGGGCACCTGGCAGTTGCAGCGGGCCGACGAGAAGCGCGCCCTGCTGGCCAGCTACGAGGCCCGGCGCGGCGCCGAGCCGGTGTCGCCCGGGCAGCTAGAGGGGCTGCGCGACCCGGCGTACGTCCGCGTGCGCCTGCACGGCCGCTTCGACGAGCGGCATACGCTGCTGCTGGATAACCGGCTGCGCAACGGGCAGGCCGGGGTCGAGGTGCTGCAACCCTTCTACGACCAGGCCAGCGGCCTCTGGCTGCTGGTCAACCGC…	MGGFMQYSQRLGEAGRNDRRSMRGAFRPGLLPTLVVLGLLPVLLWLGTWQLQRADEKRALLASYEARRGAEPVSPGQLEGLRDPAYVRVRLHGRFDERHTLLLDNRLRNGQAGVEVLQPFYDQASGLWLLVNRGWVAWTDRRSPPTLETPDRVLLLDAWTYLPPPGGLHLADAPAGGWPRLVTQLDIPALWQAFGRAGLPWEIRLEPGDASFDTDWPLVSMPPERHTGYAVQWFALATALLALYLYLGVRRAREKNHESRDSDA*	ACTIVE	PA14_01340	PA0110	FALSE	FALSE		conserved hypothetical protein	4		PA0110			(14) Hypothetical, unclassified, unknown			diggins	20050322190723
PA14_01350	210.159	1.29834	0.376672	0.237371	-1.58685	0.112546	0.268611	144.874	162.76	171.326	244.296	326.698	226.214	266.055	190.662	158.542	3929	130492	131070	+		1	ATGAGTCTCGCGATTCCGATGCCTGAACGTCCGCGCCGCGCCCGCGGCCGCCTGCAACTGCTGGCGATCATCGGCCTGGTGGTGGGGCCGATGCTGCTCGCCAGCGCCATGTACAAATGGAATTTCTGGGTGCCACAGGGGCGCAGCTACAGCGGCGCGCTGATCGGCAACGGCCAGACCCCCGCCGACCTCGGCGTGCAGGGACGCAGCCAGGGCGAGCAGTGGCAACTGCTGGTGACCGCGCCGGGCACTTGCGGCGAGGACTGCCAGCAACTGGTCTACCTGGCCCGCCAGGTCAACATCGCCCTCGGCCGCGAAGCCTCGCGCGCCGGCCACGCCCTGGCCGCCAGCGGCGAGCTGCCGGCGGACTTCGCCAACCTGGTGAGGCAGGACTACCCG…	MSLAIPMPERPRRARGRLQLLAIIGLVVGPMLLASAMYKWNFWVPQGRSYSGALIGNGQTPADLGVQGRSQGEQWQLLVTAPGTCGEDCQQLVYLARQVNIALGREASRAGHALAASGELPADFANLVRQDYPRLQRYGLDPALYDKAGGGERPLLWVVDPHGNLVLRYDAKANGKKLLKDVQLLLKLSHIG*	ACTIVE	PA14_01350	PA0111	FALSE	FALSE		conserved hypothetical protein	4		PA0111			(14) Hypothetical, unclassified, unknown			diggins	20050322190824
PA14_01360	479.951	1.2185	0.285108	0.177736	-1.60411	0.10869	0.262655	341.811	430.699	469.006	532.44	587	569.126	496.497	497.475	395.503	1836	131135	132208	+		1	ATGTCAGGCGCAACCCGCAAACCCGGTTTCACCGTCGCCGTGCTGGCGACCCTGCTGGCCGCCGTGGTGGTCCTGCTCGGCGCCTATACCCGGCTGACCCACGCCGGCCTCGGCTGTCCGGACTGGCCAGGCTGCTACGGCTTCGTCCACGTGCCGCTGAGCGAGGCGCAACTGGCCCACGCCGAACTGCACTTCCCCGACGCCCCGGTGGAGGCGCAGAAGGGCTGGAACGAGATGATCCACCGCTATTTCGCCGGCGCCCTCGGCCTGCTCATCCTTGGCCTGGCGTTGCATGCGCTGGTCCGCCGCGGGCGCGACGGCCAACCGCTGAAGCTGCCGCTGCTGCTGCTCGCGGTGGTGATCGCGCAGGCCGCCTTCGGCATGTGGACGGTGACCCTC…	MSGATRKPGFTVAVLATLLAAVVVLLGAYTRLTHAGLGCPDWPGCYGFVHVPLSEAQLAHAELHFPDAPVEAQKGWNEMIHRYFAGALGLLILGLALHALVRRGRDGQPLKLPLLLLAVVIAQAAFGMWTVTLKLWPQVVTAHLLGGFTTLALLFLLALRLSGRFAARRYPAATRGLAGLALFLVIGQIALGGWVSSNYAAVACIDLPTCHGEWWPRMDFANGFHLTQHIGPNYLGGQLDSDARTAIHMTHRIGALCVTLVLLLLAWRLQRSGLVWPTALMLLGLSLQIGLGISNVLLHLPLPVAVAHNGGGALLLLSLVLVNYRLRAPASVRAPAPSPQRVRRTLPPAQGSRLKAA*	ACTIVE	PA14_01360	PA0112	FALSE	FALSE		putative cytochrome oxidase assembly protein	3	COG1612	ctaA			(12) Energy metabolism			diggins	20050322191005			putative cytochrome aa3 oxidase assembly protein
PA14_01380	529.341	1.12161	0.165571	0.206535	-0.801661	0.422749	0.628652	599.868	434.538	553.241	451.008	528.149	716.345	499.29	482.134	499.493	2389	132234	133148	+		1	ATGGCCACCGTCATCGATCGCCACAGCCAGCCGACCTGGCGCGACTTCCTCGAACTGACCAAGCCCAAGGTCGTGGTGCTGATGCTGATCACCTCGCTGATCGGCATGCTGCTCGCCACCAAGGCGCCGCTGGATGGCTTCGTGCCCTGGCAGGTGCTGATCTTCGGCAACCTCGGCATCGGCCTTTGTGCCGGCGCGGCGGCGGCGGTCAACCATGTGGTGGACCGGCGCATCGACTCGATCATGGCGCGGACCCACAAGCGGCCGCTGGCCGAGGGCCGGGTGTCGCCGAGCATGGCGCTGGGCTTCGCGCTGCTCCTGGCGCTGGCCGGGATGGCCGTGCTGCTGGCCTTCACCAACCCGCTGACGGCCTGGCTGACCCTCGCCTCGCTGCTCGGC…	MATVIDRHSQPTWRDFLELTKPKVVVLMLITSLIGMLLATKAPLDGFVPWQVLIFGNLGIGLCAGAAAAVNHVVDRRIDSIMARTHKRPLAEGRVSPSMALGFALLLALAGMAVLLAFTNPLTAWLTLASLLGYAALYTGFLKRATPQNIVIGGLAGAAPPLLGWVAITGHLSAEPLLLVLIIFAWTPPHFWALCIHRKDEYAKADIPMLPVTHGERYTKLHILLYTLVLFAVSLMPFVIHMSGLVYLLCALALGARFLDWAWALYCDSRPHAAIKTFKYSIVYLFLLFMALLVDHYLPLKLLL*	ACTIVE	PA14_01380	PA0113	FALSE	FALSE		putative cytochrome c oxidase assembly factor	3	COG0109	ctaB			(12) Energy metabolism		2.5.1.-	diggins	20050322191830			putative protoheme IX farnesyltransferase
PA14_01390	4399.84	-1.97145	-0.979258	0.464149	2.10979	0.0348762	0.120478	2184.42	2284.78	3078.16	1298.04	5850.38	3452.46	8379.7	8213.81	4856.85	3682	133174	133809	+		1	ATGACTCGAGTCAACAAGACCGTCCTCGTCCTCGTCGCCCTGGTCGCCCTGGTCCTCGGCCTCACCGTGCACAAGGTGCTCACCGCCCAGCGCCAGGCCGATCCCACCGTGCTGCTCGACGCCGGCATCGTGATCCTGCCGCAGACGCGCAAGGTGCCGGCGCTGGAGTTCACCAACCAGGACGGCCAGGCGGTCAGCACCGCCAGTCTCAAGGGTCGCTGGCACCTGCTGTTCTTCGGCTACACCTTCTGCCCCGATGTCTGCCCGACCACCCTCGCCCAGCTCCGCGAATTGCAGGGCAAGCTGCCGCAGGAGGTGCGCGACGACCTGCAGGTGGTATTCGTCAGCGTCGATCCGAACCGCGACACGCCGCAGCAGATCAAGCAATACCTGGGCTAC…	MTRVNKTVLVLVALVALVLGLTVHKVLTAQRQADPTVLLDAGIVILPQTRKVPALEFTNQDGQAVSTASLKGRWHLLFFGYTFCPDVCPTTLAQLRELQGKLPQEVRDDLQVVFVSVDPNRDTPQQIKQYLGYFNAGFQGLTGTPENIQKLANAMSIPYIPADTSKPNYTVDHSGNLVIIGPDGEQHGFIRAPLNNAKLEAQLPGVLKPQA*	ACTIVE	PA14_01390	PA0114	FALSE	FALSE		putative Sco1/SenC family protein	3	COG1999	PA0114			(12) Energy metabolism			diggins	20050322192200
PA14_01400	2149.73	-1.53767	-0.62075	0.381479	1.62722	0.103691	0.254923	950.734	1275.21	1596.19	1055.14	2956.88	1989.25	3115.85	4209.18	2199.13	4459	134301	133849	-		1	ATGTCGCTCGACTGGACCTGCAAGCACCACGCCGACCTCACCCTGAAGGAACTCTACGCACTGCTGCAATTGCGCACCGAGGTCTTCGTGGTGGAACAGAAATGCCCCTACCAGGAAGTCGACGGCCTCGACCTGGTCGGCGATACCCATCACCTGATGGCCTGGCGCGACGGCCAGTTGCTCGCCTACCTGCGCCTGCTGGACCCGGTTCGCCACGAGGGCCAGGTGGTGATCGGCCGAGTGGTCAGTTCCTCGGCCGCGCGCGGCCAGGGGCTTGGTCACCAGTTGATGGAACGCGCGCTGCAGGCGGCGGAGCGCCTCTGGCTGGATACCCCGGTGTACCTCTCGGCCCAGGCCCACCTGCAGGCCTACTACGGCCGCTATGGCTTCGTCGCGGTC…	MSLDWTCKHHADLTLKELYALLQLRTEVFVVEQKCPYQEVDGLDLVGDTHHLMAWRDGQLLAYLRLLDPVRHEGQVVIGRVVSSSAARGQGLGHQLMERALQAAERLWLDTPVYLSAQAHLQAYYGRYGFVAVTEVYLEDDIPHIGMRRA*	ACTIVE	PA14_01400	PA0115	FALSE	FALSE		putative acyltransferase	3	COG2153	elaA			(27) Transport of small molecules			diggins	20050322192325
PA14_01410	1316.41	-1.33463	-0.416444	0.19586	2.12624	0.0334834	0.11699	835.288	1036.44	975.132	1471.35	1218.52	1138.25	1720.63	2182.02	1270.04	4314	134433	134906	+		1	ATGCGTTGGGAAGAACTGAGCGAACAACCCTGTTCGCTGGCGCGGGTGCTGGCGATCCTCGGCGATCGCTGGACCCTATTGGTATTGCGCGACTGCTTTCTCGGCGTGCGCCGTTTCGACGACTTCGAGCGCAGCCTCGGCGTGACCCGCCACGTCCTCGCCGACCGCCTCAAGCGCCTTGTCGAAGCGGAGATACTGGCCAAGGTGCCCTACCAGGAACGGCCGCTGCGCGAGGAGTACCGGCTTACCGAGAAAGGGATGGAACTGTACCCGGCCATCCTTTCCCTGGTGAACTGGGGCGACCGCCACCTCGCCGGCGTCGAGGGGCCGCCGCTGGAGCATGTGCACAAGCATTGCGGCCAGCACATGCATGGCGTGCTGGTCTGTTCCGAATGCGGT…	MRWEELSEQPCSLARVLAILGDRWTLLVLRDCFLGVRRFDDFERSLGVTRHVLADRLKRLVEAEILAKVPYQERPLREEYRLTEKGMELYPAILSLVNWGDRHLAGVEGPPLEHVHKHCGQHMHGVLVCSECGEPLHARDVTVREGLFWKGRLLRRG*	ACTIVE	PA14_01410	PA0116	FALSE	FALSE		putative transcriptional regulator	3	COG1733,pfam01638	PA0116			(25) Transcriptional regulators			diggins	20050322192540
PA14_01430	446.688	-1.31467	-0.394704	0.269786	1.46303	0.14346	0.314965	282.956	354.693	341.939	384.888	347.824	588.875	590.07	646.498	482.446	3259	135162	135890	+		1	ATGACCCAGCGCAAAGCGGTTCTGGTAATGGGCGCCGGCGACGCCACCGGTGGCGCCATCGCCCGGCGGTTCGCCCGCGAGGGCTACGTGGCGTGCGTCGCCCGGCGCAACGCGGAGAAGCTGGAGCCGCTGGTGCAGGCCATCCGCGACCAAGGCGGCGAGGCCCTGGCCTGCGGCTGCGACGCACGCCAGGAGCAGCAGGTGATCGACCTCTTCGCCCGCATCGAGGGTGAGGTCGGTGCGCTGGAGGCGGTGATCTTCAACGTCGGCGCCAACGTCTGGTTCCCGATCACCGAAACCACCGAACGGGTCTATCGCAAGGTCTGGGAGATGGCCGCCTTCGGCGGCTTCCTCACCGGCCGCGAGGCGGCGCGGGTGATGCTGCCGCGGCAGCGCGGA…	MTQRKAVLVMGAGDATGGAIARRFAREGYVACVARRNAEKLEPLVQAIRDQGGEALACGCDARQEQQVIDLFARIEGEVGALEAVIFNVGANVWFPITETTERVYRKVWEMAAFGGFLTGREAARVMLPRQRGTIIFTGATASLRGRAHFAAFSGAKFALRALAQSMARELGPKGIHVAHPIIDGAIDTDFIRETLPELYKRKEQDGILDPEHIAETYWQIHCQPRDCWVHELDLRPWMETF*	ACTIVE	PA14_01430	PA0117	FALSE	FALSE		putative short chain dehydrogenase	3	pfam00106,COG1028,COG4221	PA0117			(4) Biosynthesis of cofactors, prosthetic groups and carriers			diggins	20050322192945
PA14_01440	260.084	-1.37863	-0.463231	0.288713	1.60447	0.10861	0.262655	176.565	224.946	185.603	167.04	223.332	360.865	346.361	318.501	337.541	3891	135915	136502	+		1	ATGAGCAAGCAAATCGAGTTCTTCTTCGACTTCGGCAGTCCCACCACTTACCTCGCCTGGACCCAACTGCCGCGCATCGCCGCCGCCCATGGCGCGAGCATCGCCTGGCGGCCGATGCTGCTGGGCGGCGTGTTCAAGGCCACCGGCAACCATTCGCCGATCGAGGTGCCGGCCAAGGGGCGCTACACCCTCCACGACCTGGCGCGCTATGCGAAACGCTACGGCGTGCCGCTGGCCTTCAACCCGGCCTTCCCGATCAACACCCTGACGCTGATGCGCGGCGCCCAGGGCTATCTCGGCGGCGAAGGGTTCCATCCCTACCTGAAAGCGGTGTTCGAAGCGTTGTGGGTACGACAGCAGAACCTCGGCAAGCCCGAGGTGGTCGCCCAGGTGTTGGCG…	MSKQIEFFFDFGSPTTYLAWTQLPRIAAAHGASIAWRPMLLGGVFKATGNHSPIEVPAKGRYTLHDLARYAKRYGVPLAFNPAFPINTLTLMRGAQGYLGGEGFHPYLKAVFEALWVRQQNLGKPEVVAQVLAEAGFDPDEFLRLVGDEQVKEGLKATTEEAVRRGVFGAPSFFVGDQLFFGQDRLDFVAEALAG*	ACTIVE	PA14_01440	PA0118	FALSE	FALSE		putative 2-hydroxychromene-2-carboxylate isomerase	3	COG3917	PA0118			(4) Biosynthesis of cofactors, prosthetic groups and carriers			diggins	20050322193139
PA14_01460	1319.56	1.00021	0.000302066	0.249429	-0.00121103	0.999034	0.999947	1231.43	1638.35	2162.28	1035.65	1660.65	710.959	1418.26	1348.51	669.969	1242	136732	138081	+		1	ATGGAGACTCCTGCGATGTTCATCAAGCGCTGTTCCCGCTCGATATTCCTGCAAGTCGTGATTGGCCTGGTGATAGGCGTCATCTGCGGGGTCGGCATTCCCGACCTGGCCGTGCAGATGAAGCCGCTGGGCGATGGCTTCATCAAGCTGATCAAGATGCTCATCGCACTGATCGTCTTCTGCGTGGTGGTCAACGGCATCTCCGGCGCCGGCGACCTGAAGAAGGTCGGCCGCATCGGCCTGAAGTCGGTGATCTATTTCGAAATCCTCACCACCATCGCCCTGGTCCTCGGCCTGGTGGTCGCCTACAGCCTGGGCCTGGGCAGCGGCGCCAACATCCATCTCAACGAACTGCCCGCCGGCGACGTCGCCCTGTATACCGGGCGCACCCAGGAAATC…	METPAMFIKRCSRSIFLQVVIGLVIGVICGVGIPDLAVQMKPLGDGFIKLIKMLIALIVFCVVVNGISGAGDLKKVGRIGLKSVIYFEILTTIALVLGLVVAYSLGLGSGANIHLNELPAGDVALYTGRTQEIHGPVAFLMGLIPTSVFSAFAENDILQVLLFSVLFGSALNLVGEQASGVARLINEFSHIVFRIMGMIVRLAPLGVFGAVAFTTARYGVDSLSHLGALVLVFYATCLVFVMAVLGSVLRLSGVRMLPFLRYFREELMIVMGTASSDAVLPQVMRKLEHMGIRSSTVGLVIPTGYSFNLDGFSIYLTLAVVFIAHVTGTPLAMTDLVTILLVSLVTSKGAHGIPGSALVILAATLTAVPAIPVAGLVLVLSVDWFMGIGRALTNLIGNC…	ACTIVE	PA14_01460	PA0119	FALSE	FALSE		putative dicarboxylate transporter	3	COG1301,pfam00375	dctA		putative C4-dicarboxylate transport protein	(27) Transport of small molecules			diggins	20050322193627
PA14_01470	513.942	1.62484	0.700297	0.172199	-4.06679	4.76661e-05	0.000685287	434.621	522.06	636.762	704.353	651.887	520.651	392.449	440.495	322.199	3621	138130	138816	+		1	ATGTTTTCTTCGTCCAAGCTGGTCAACGCGGTTGCCCAGCGCCTGCTCGACACCATCGAGCAGGGTCGCTGGGTCGCCGGCCAGATGTTGCCCGGCCAGCGCGAGCTGGCTGAGCAGATGGAAATCAGCCGGCCGAGCCTGCGCGAGGCGATCATGGTCCTGGAGACCCTGGGCGTGGTCCGTTCGCTGCCGGGCAAGGGCGTGATGGTCCTCGAACGCAGCGAGCCGCTGCGCGAGGTCGCGGCGCCCGGCGAGGCGACCATGGAAGACGTCCTGCAACTGCGCTATGCGCTGGAGCCGTTCATCGTCGGCATCGTCGCGCAGAGCGCCGGGGCGGCGGAGATCAGCGAACTGCGGCTGTTGCTGCTGGACCTGCGCGAAGCGGTCGAGGATGGCGAC…	MFSSSKLVNAVAQRLLDTIEQGRWVAGQMLPGQRELAEQMEISRPSLREAIMVLETLGVVRSLPGKGVMVLERSEPLREVAAPGEATMEDVLQLRYALEPFIVGIVAQSAGAAEISELRLLLLDLREAVEDGDPQALVEAYTAFHRRLVKLTSNPIFLSVSEQIGSALERSDNLVRRQPEYAEEILQEHDAILRAIRQHDSERASQAMRQHILNEGARLNIDLRLPQV*	ACTIVE	PA14_01470	PA0120	FALSE	FALSE		putative transcriptional regulator	3	COG2186	PA0120			(25) Transcriptional regulators			diggins	20050322193841
PA14_01480	882.714	1.46034	0.546308	0.19769	-2.76346	0.00571928	0.0323278	873.77	820.708	1010.82	1122.65	1068.37	913.833	694.118	875.877	564.274	3433	138917	139651	+		1	ATGGTCGGATTCGACGCACGTACCCAGCAGGGCGCCGCGCTGCGCCCCACCAGCCATTTCGTCTACGAAAGCATCTACACGGCGATCCTGGAAAAGCGCCTGGCGCCGGCCGCCAAGCTGAGCAAGGAAACCCTCGGGCAGATCTTCCGGGTCAGCAACGGCACCATCCAGCGTGCCCTCACCCGTCTCGCCGAGGACGGCGCGGTGGTGATGCCGCCGAAGGAGGTCGCCAGCGTCGCCCGCCCGGACGAGCGCCAGGCGCGGCAGGTGCTGGACGCGCGCCTGCTGGTGGAAAGCGAAGTGGTGCGGCAACTGCCCGCGGGGCTGGATCCCGCCGCCCTTGCCGAGCTGCGGGCGCTGGTCGACGAGGAGCAGGCTTGCCTCGCGGCCCGCGACAGC…	MVGFDARTQQGAALRPTSHFVYESIYTAILEKRLAPAAKLSKETLGQIFRVSNGTIQRALTRLAEDGAVVMPPKEVASVARPDERQARQVLDARLLVESEVVRQLPAGLDPAALAELRALVDEEQACLAARDSAGLIRLAGRFHLRLAELTENPLLQGFVRGLVARASLDIALNKGAVYTAEACAAQRALLDALEDGDSAAAAALMDAYLRGLFARMRFLPPPTTDLREAFGMKAPRGEKRRRA*	ACTIVE	PA14_01480	PA0121	FALSE	FALSE		putative transcriptional regulator	3	COG1802	PA0121			(25) Transcriptional regulators			diggins	20050322194028
PA14_01490	6268.16	-1.65424	-0.726166	0.458892	1.58243	0.113551	0.27052	2609.99	4783.75	5406.77	2682.39	12048.6	2344.73	10977.4	10368.8	5190.98	4637	139831	140241	+		1	ATGGCATACGCAGAATGGATCGCAGTGAAGGTCGTGGTATCCAAATCCATCGGCACGGTGGGCATCCGCAACGCCACCTTGCAATGGGGCAAGTTCTACCGCTACACCAACAAGGACGACGAGATTTCCACCGAGGAAGTCAGCAGCATGAACGTGCAGGCCGGCAGCCCGCAATGGATCGCCTCCTGCGGACGGGAGAACGCTTCGTCCGGCACCCAGGGCAGCTTCGACTGCTACGACGGCAACACCAAGATGGGCACCTTCAGCTGGGATGACCCGTGGAAATCCGGCGCCACCAACACCTGGGGCTTCACGCCGGCATCGGCGGACTATGCCGGCATCACCAGCGGCGGCAACGCCACGGGCACGGATATCGGCGAGGTCACCCTGACCCTCGGC…	MAYAEWIAVKVVVSKSIGTVGIRNATLQWGKFYRYTNKDDEISTEEVSSMNVQAGSPQWIASCGRENASSGTQGSFDCYDGNTKMGTFSWDDPWKSGATNTWGFTPASADYAGITSGGNATGTDIGEVTLTLGRFS*	ACTIVE	PA14_01490	PA0122	FALSE	FALSE		putative hemolysin	3	pfam06355	PA0122			(20) Putative enzymes			diggins	20050322194158
PA14_01500	3371.73	-1.38244	-0.467218	0.310958	1.50251	0.132965	0.298194	1217.84	2325.47	3070.31	2930.16	5995.25	1267.52	5301.56	6166.2	2071.28	2542	141181	140273	-		1	ATGGATTCGCTGAAAGGCATGGCGATCTTCGCCACTGTGGTGGACAAGGGCTCGATGGCAGCCGCGGCCCAGAGCCTGGGCATGACCCCTTCGGCAGTCAGCCAGCAGATCCGCAAGCTGGAGAGCCGCGCCCAGGTCACTTTGCTGCATCGCACCACCCGCCGGCTGACCCTGACCGAGGCCGGCGAGGCGTTCTATCGCAGTTGCGCGCAGATGCTGGCGATCGCCGAGGAAGCCGAGCGGCGGCTTGGCGAATGGCGCGATGCGCCGGTGGGCGAGTTGCGCCTGGCGGCGCCGGTGGGGTTCTCCGGCACGCTGATCACCCAGGCGCTGAAACCGTTGCTGGAGAACCACCGCCAGTTGCGCCTGCAACTGTTCTTCCAGGACGAGCGCATCGAT…	MDSLKGMAIFATVVDKGSMAAAAQSLGMTPSAVSQQIRKLESRAQVTLLHRTTRRLTLTEAGEAFYRSCAQMLAIAEEAERRLGEWRDAPVGELRLAAPVGFSGTLITQALKPLLENHRQLRLQLFFQDERIDLVAERIDLAIRVGNLADSSLVARHLGDWSSVLCAAPAYLRQRAPINRPEQLTEVDWISLNTSNHLNHLTLSGPGGEVCKLRLEPRVAANGMLAVRQFTLDGLGVSYQPLPEVRDALNDGRLQQLLPEWRIPGLGIYAVTPRREAQPAKVKVAIEALRRAFATDGDERWS*	ACTIVE	PA14_01500	PA0123	FALSE	FALSE		putative transcriptional regulator	3	COG0583,pfam03466	PA0123			(25) Transcriptional regulators			diggins	20050322194530
PA14_01510	272.676	-1.52194	-0.605915	0.299609	2.02236	0.0431397	0.137603	181.092	236.462	223.438	170.52	245.212	301.619	397.337	432.459	265.942	5208	141762	141481	-		1	ATGAGCCTGAAGTGGACCCGCAAGGCGGCCGCCGACCTGGACGCCATCTACGACCATTACGTCGTGCTGATCGGCCCGGAAAAAGCCCTGAAAGCCGTCCAGGACATCGTCGAGCAGGTGAAACCGCTGCAGCAGGTAGCCAACCAGGGGGCAGGGCGGCCCAGCGAGGTGCCAGGCGTACGCACCCTGACCCTGGAGCGCTGGCCGTTCAGCGCCCCTTTTCGGGTAAAAGGCAAGGAAATCCAGATTTTGCGCATCGACAGGGTCGAAATTACCCCCTGA	MSLKWTRKAAADLDAIYDHYVVLIGPEKALKAVQDIVEQVKPLQQVANQGAGRPSEVPGVRTLTLERWPFSAPFRVKGKEIQILRIDRVEITP*	ACTIVE	PA14_01510	PA0124	FALSE	FALSE		putative plasmid stabilisation system protein	3	COG3668	PA0124			(14) Hypothetical, unclassified, unknown			diggins	20050322194848
PA14_01520	154.651	-1.6792	-0.747776	0.383998	1.94734	0.0514938	0.157014	47.5367	154.315	118.501	109.272	117.702	165.172	280.72	226.457	172.18	5375	141986	141759	-		1	ATGAGCACCGTAGTCTCGTTCCGCGCCGATGACGCCCTGGTCGCGGCCCTCGACGAACTGGCCCGCGCCACCCACCGCGACCGCCCGTATCACCTGCGGCAGGCGCTCGCGCAGTACCTGGAAAGGCAGCAGTGGCAGGTCGCTGCCATCGATGAAGGCTTGGCCGATGCCAATGCCGGTCGCCTGCTGGAGCACGCCGAGATCGAGAAGCGCTGGGGGCTGCAATGA	MSTVVSFRADDALVAALDELARATHRDRPYHLRQALAQYLERQQWQVAAIDEGLADANAGRLLEHAEIEKRWGLQ*	ACTIVE	PA14_01520	PA0125	FALSE	FALSE		putative transcriptional regulator	3	COG3905	PA0125			(25) Transcriptional regulators			diggins	20050322195219
PA14_01540	1477.28	-1.61807	-0.694278	0.257384	2.69744	0.00698744	0.0382958	1281.23	1202.27	1053.66	1579.23	986.884	1125.68	1862.39	1669.21	2534.97	3776	142785	142162	-		1	ATGCCTACACGCGTTCTGCGCGGCCTCGTCGCCGCCCTCCCACTGTTGTTCCTCGCCGCCTGCTCGGACTCCGCTCCGTCCAGCGAGGAGATCGCCCGCCTGCTCGCCGAGCGCGGCTTCGACAAACCCGCCTGCGCCAGCTCCACCCTGTTCAAGACCTTCCCGGTGACGCTCTCCGACAGCTTCTCCGGCCCCGGCCCGGCGAAAGGCAACGCCGCGGTCTACGACGCGCTGGTCGGCGTCGGCCTGCTGCGCCGCGACGGCGATTCCTACGACCTCACGCCCGCCGGCCGCGAGGACTACAAGTCCGAGTCGAAGGCCTTCTGCTACAGCAGCGGCTTCGACGTCAGCGTCCGTTCGGTGGACCCCGCCAAGCCCGACGACTACGGCCCGGCCGTG…	MPTRVLRGLVAALPLLFLAACSDSAPSSEEIARLLAERGFDKPACASSTLFKTFPVTLSDSFSGPGPAKGNAAVYDALVGVGLLRRDGDSYDLTPAGREDYKSESKAFCYSSGFDVSVRSVDPAKPDDYGPAVEKGWLVTVEVKPREVKDWAKNPEVLKQASLTTLQQITQPQVGQVSLVKPRGEEGYKLVNTRFSPRQGFHFNQAW*	ACTIVE	PA14_01540	PA0126	FALSE	FALSE		hypothetical protein	4		PA0126			(14) Hypothetical, unclassified, unknown			diggins	20050322195015
PA14_01550	830.711	1.30444	0.383428	0.201717	-1.90083	0.0573249	0.168826	633.823	859.095	840.212	844.249	1032.91	1023.35	823.305	805.748	613.712	4297	142886	143386	+		1	ATGCGCCTGCCTGCGAACCTCGGCCGCCTGCTGCCGGCCCTGTGCCTGGGCGTCCTGTTGAGCGCCTGCAGCACCTTCGGCCAGCGCGATCCGTTGCGTATCGACCTGGTCGGCCTGGAACCCCTGCCGGGGCAAGGCATGGAGATGCGCTTCATGGTCAAGCTGCGGGTACAGAACCCCAACGACGAGCCGATCGAATACAACGGCATCGCCCTCAACCTCGACGTCAACGGCCAGCCCCTGGCCAGCGGCGTCAGCGACCAGACCGGCGAGGTGCCGCGCTTCGGCGAGCGGGTGGTGAGCGTGCCGCTGACCGTCTCCGCCTTTTCCGCCTTCCGCCAGGCCTGGGGCCTGAGCAACAACGCGCCGACCCGGGGCATGCCCTACGTGGTGAAGGGC…	MRLPANLGRLLPALCLGVLLSACSTFGQRDPLRIDLVGLEPLPGQGMEMRFMVKLRVQNPNDEPIEYNGIALNLDVNGQPLASGVSDQTGEVPRFGERVVSVPLTVSAFSAFRQAWGLSNNAPTRGMPYVVKGKLAGGLFGTVRFSEKGTLDFSGPAVGAPKTKGL*	ACTIVE	PA14_01550	PA0127	FALSE	FALSE		putative lipoprotein	3		PA0127			(13) Fatty acid and phospholipid metabolism			diggins	20050322195347
PA14_01560	3270.98	1.02016	0.028797	0.23338	-0.123391	0.901798	0.95364	2279.5	2915.86	2888.99	2767.3	3512.19	4535.05	3433.58	3447.99	3658.4	4953	143458	143799	+		1	GTGAGCACGCTGCCGCCCTGTCCCCAATGCAACTCCGAATACACCTACGAGGATGGTGCGCTGCTGGTCTGCCCGGAGTGCGCCCATGAATGGTCGCCGAACGAGGCCGCTACGGCGTCCGATGATGGCAAGGTGATCAAGGATTCGGTGGGCAACGTTCTCCAGGACGGCGATACCATCACCGTGATCAAGGACCTGAAAGTGAAAGGCTCCTCGCTGGTGGTGAAGGTCGGCACCAAGGTGAAGAACATCCGCCTGGTGGACGGCGACCACGACATCGATTGCAAGATCGACGGCATTGGCGCGATGAAGCTGAAATCGGAATTCGTCAGGAAGGTCTGA	MSTLPPCPQCNSEYTYEDGALLVCPECAHEWSPNEAATASDDGKVIKDSVGNVLQDGDTITVIKDLKVKGSSLVVKVGTKVKNIRLVDGDHDIDCKIDGIGAMKLKSEFVRKV*	ACTIVE	PA14_01560	PA0128	FALSE	FALSE		putative alkylphosphonate uptake protein	3	COG2824,pfam03831	phnA			(27) Transport of small molecules			diggins	20050322195711			putative alkylphosphonate utilization operon protein
PA14_01580	7725.22	-1.43093	-0.516954	0.251403	2.05627	0.0397562	0.130879	6170.72	8682.31	8799.74	7352.55	4635.64	6752.31	9137.36	10345.4	7650.94	996	145308	143881	-		1	ATGTCCAAAGTCGTACTGGCTTCACAACTGCCGAACAAGCGCAACGCCTCGCTCGCGCCCGGCCTGAAACAACGCCACGTCACCATGCTGTCGATCGCCGGGGTGATCGGCGCCGGCCTGTTCGTCGGCTCCGGCCATGCCATCGCCGCCGCCGGCCCGGCCGCCCTGCTCGCCTACCTGATCGCCGGCACCCTGGTGGTGCTGGTCATGCGCATGCTCGGCGAAATGGCGGTCGCCTCCCCCGATACCGGTTCCTTCTCCACCTACGCCGATCGCTCCATCGGCCGCTGGGCCGGTTTCACCATCGGCTGGCTCTACTGGTGGTTCTGGGTGCTGGTGATCCCCCTCGAAGCGATCGCCGCCGCGGCCATCCTCAACGCCTGGTTCCCGGCCATCGAC…	MSKVVLASQLPNKRNASLAPGLKQRHVTMLSIAGVIGAGLFVGSGHAIAAAGPAALLAYLIAGTLVVLVMRMLGEMAVASPDTGSFSTYADRSIGRWAGFTIGWLYWWFWVLVIPLEAIAAAAILNAWFPAIDTWIFALAVTFLLTVTNLFSVARYGEFEFWFALLKVIAIIAFIVLGAVAIVGGLPEREVSGLSSLMASHGGFVPNGYGAVLGALLTTMFSFMGTEIVTIAAAESKDPAKQITRATNSVIWRIGLFYLVSIFIVISIVPWNDPLLIQVGSYQRALELLDIPHAKLIVDLVVLVAVASCLNSAIYTSSRMVFSLAKRGDAPSVLKLTNTAHVPRPAVLASTAVGFLTTIVNYFAPEKVFTFLLASSGAVALLVYLVIAVAQLRMRKQLQ…	ACTIVE	PA14_01580	PA0129	FALSE	FALSE	gabP	gamma-aminobutyrate permease	2	COG1113				(27) Transport of small molecules			diggins	20050323053729
PA14_01600	26525.4	1.14632	0.197009	0.203611	-0.967576	0.333256	0.539886	24624	30130.5	31604.7	36270.7	24664.6	20411.3	25345.1	28016.4	17661.3	749	146970	145477	-		1	ATGGGCACCCTCCACCACCTGATCAACGGCGAAATGGTCGCCGACAACGGCCGCAGCGCCGACGTCTTCAACCCCTCCACCGGCGAAGCCATCCACAAGGTCCCGCTGGCCGACGGCAAGACCCTGCAGAAAGCCATCGATGCCGCCAGGGCCGCCTTCCCGGCCTGGCGCAACACCCCGCCGGCCAAGCGCGCACAGGTGCTGTACCGCTTCAAGCAACTGCTGGAGCAGAACGAGGCGCGGATTTCCAAGCTGATCAGCGAAGAGCACGGCAAGACCCTGGAAGACGCCGCCGGCGAACTCAAGCGCGGCATCGAGAACGTCGAGTACGCCTGCGCCGCCCCGGAAATCCTCAAGGGCGAGTACAGCCGCAACGTCGGCCCGAACATCGACGCCTGG…	MGTLHHLINGEMVADNGRSADVFNPSTGEAIHKVPLADGKTLQKAIDAARAAFPAWRNTPPAKRAQVLYRFKQLLEQNEARISKLISEEHGKTLEDAAGELKRGIENVEYACAAPEILKGEYSRNVGPNIDAWSDFQPIGVVAGITPFNFPAMVPLWMYPLAIACGNTFILKPSERDPSSTLLIAELFHEAGLPKGVLNVVHGDKEAVDGLLQAPEVKAISFVGSTPIAEYIYAEGTKRGKRVQALGGAKNHAVLMPDADLDNAVSALMGAAYGSCGERCMAISVAVCVGDQVADALIAKLVPQIKALKIGAGTSCGLDMGPLVTAAAQAKVTGYIDSGVAQGAELVVDGRGYQVAGHENGFFLGGSLFDRVTPEMTIYKEEIFGPVLCVVRVNSLEEA…	ACTIVE	PA14_01600	PA0130	FALSE	FALSE		putative aldehyde dehydrogenase	3	pfam00171,COG1012	mmsA			(12) Energy metabolism			diggins	20050323054053			putative methylmalonate-semialdehyde dehydrogenase
PA14_01610	2096.16	-1.1409	-0.190175	0.341088	0.557554	0.577149	0.752012	1326.5	2028.35	2944.67	2019.79	1708.19	1784.58	2658.46	3397.58	997.282	5166	147341	147054	-		1	ATGAGCGGCCGCCCGCAAGCCGTACCCACCGTGCAGGTGGACAACGCCGAGGTGATCGTGACCGAATGGCGCTTCGCCCCCGGCGCGGAAACCGGGCGCCACCGCCACGGACACGACTATGTGGTGGTACCGCTGACCGACGGCACGCTGCTGCTGGAAACCCCCGAGGGCGACCGCCACGCGCCGCTGGTCGCCGGACAGGCCTACTTCCGCAAGGCCGGCGTCGAGCACAACGTGATCAACGCCAGCGCACACGAAGTGGTCTTCGTCGAGACCGAGATCAAGTAA	MSGRPQAVPTVQVDNAEVIVTEWRFAPGAETGRHRHGHDYVVVPLTDGTLLLETPEGDRHAPLVAGQAYFRKAGVEHNVINASAHEVVFVETEIK*	ACTIVE	PA14_01610	PA0131	FALSE	FALSE		conserved hypothetical protein	4		PA0131			(14) Hypothetical, unclassified, unknown			diggins	20050323054337
PA14_01620	8855.73	-1.16002	-0.214145	0.354395	0.604254	0.545675	0.728872	4968.72	8435.87	12638.2	7911.44	7721.54	7375.3	11578.6	15031.6	4040.27	1036	148687	147341	-		1	ATGAACCAGCCGCTCAACGTGGCCCCGCCGGTTTCCAGCGAACTCAACCTGCGCGCCCACTGGATGCCCTTCTCCGCCAACCGCAACTTCCAGAAGGACCCGCGGATCATCGTCGCCGCCGAAGGCAGCTGGCTGACCGACGACAAGGGCCGCAAGGTCTACGACAGCCTGTCCGGCCTGTGGACCTGCGGCGCCGGCCACTCGCGCAAGGAAATCCAGGAGGCGGTGGCTCGCCAGCTCGGCACCCTCGACTACTCGCCGGGCTTCCAGTACGGCCATCCGCTGTCCTTCCAGTTGGCCGAGAAGATCGCCGGGTTGCTGCCAGGCGAACTGAACCACGTGTTCTTCACCGGTTCCGGCTCCGAGTGCGCCGACACCTCGATCAAGATGGCCCGCGCC…	MNQPLNVAPPVSSELNLRAHWMPFSANRNFQKDPRIIVAAEGSWLTDDKGRKVYDSLSGLWTCGAGHSRKEIQEAVARQLGTLDYSPGFQYGHPLSFQLAEKIAGLLPGELNHVFFTGSGSECADTSIKMARAYWRLKGQPQKTKLIGRARGYHGVNVAGTSLGGIGGNRKMFGQLMDVDHLPHTLQPGMAFTRGMAQTGGVELANELLKLIELHDASNIAAVIVEPMSGSAGVLVPPVGYLQRLREICDQHNILLIFDEVITAFGRLGTYSGAEYFGVTPDLMNVAKQVTNGAVPMGAVIASSEIYDTFMNQALPEHAVEFSHGYTYSAHPVACAAGLAALDILARDNLVQQSAELAPHFEKVLHGLQGAKNVIDIRNCGLAGAIQIAPRDGDPTVRP…	ACTIVE	PA14_01620	PA0132	FALSE	FALSE	aptA	beta-alanine--pyruvate transaminase	2	COG0161,pfam00202				(2) Amino acid biosynthesis and metabolism		2.6.1.18	diggins	20050323054605			omega-amino acid:pyruvate transaminase
PA14_01640	2143.71	1.00177	0.00255739	0.210802	-0.0121317	0.990321	0.995337	3184.96	2893.59	2636.28	1579.23	1886.25	1827.67	2101.91	1737.87	1445.63	2489	148823	149740	+		1	ATGGCCAAATCCCGCAACCCGTCGCTCGGCCAGGTCAGCGATTTCGATATCCGCCTGCTGCGCATCTTCAAGACCATCGTCGAGTGCGGCAGTTTCTCCGCCGCCGAGAGCACTCTCGGCCTCAGCCGCTCGGCGATCAGCCTGCACATGGGCGACCTGGAGAAGCGCCTGGGCATGCGCCTGTGCCAGCGCGGCCGCGCCGGCTTCGCCCTGACCGACGAGGGCCGCGAGGTCTATCGCGCGACCCAGACCCTGCTGGCGGCGCTGGAGGGGTTCCGCGCCGAGGTCAACGACCTGCACCAGCACCTGCGCGGCGAACTCAACATCGGCATCATCAACAACCTGGTGACCCTGCCGCAGATGCGCATCACCCACGCCCTCAGCGCGCTCAAGGGGCAG…	MAKSRNPSLGQVSDFDIRLLRIFKTIVECGSFSAAESTLGLSRSAISLHMGDLEKRLGMRLCQRGRAGFALTDEGREVYRATQTLLAALEGFRAEVNDLHQHLRGELNIGIINNLVTLPQMRITHALSALKGQGPQVRINIGMTTPNEIELGVLDGHLHVGVVPLISPLSGLEYLPLYDEHAQLYCSRGHALFERADGDIAVDEVLAADAVAPSYRLPAEAQARHQELNNSASASDREGMAFLILTGNFIGYLPSHYAADWVAAGMLRPLLPERFHYAIALTIVTRKGRRPNLVLERFLEAVAVS*	ACTIVE	PA14_01640	PA0133	FALSE	FALSE		putative transcriptional regulator, LysR family	3	COG0583	PA0133			(25) Transcriptional regulators			diggins	20050323054815
PA14_01660	3003.46	1.34964	0.432574	0.200648	-2.15588	0.0310928	0.11095	2827.3	3559.22	3996.9	3619.2	3392.98	2421.93	2795.33	3032.33	1385.97	997	151223	149853	-		1	ATGAACGATGCAGTACCTGCTGGCAACTTCGTCCCCCCACTTGTCCTGCGCTCCGACCACGGCGGGAGCGCGATGAGCAGTTCGGCCCATCGCGGGCGGATCCTGCATTTCCTCGGCGACCCGGCGAAGCTCGGCGACAAGGCCTGGGAGTATTTCGAGGACGGCCTGCTGTGGATCGAACACGGCCACGTGCGCGCGCTCGATCACGCAGCCTACCTGCTGCCACAACTGCCCGCCGACCTGCCGCTGGAGGAGCATCCGCAGCGCCTGCTGCTGCCCGGCTTCGTCGACTGCCATGTGCATTACCCGCAACTCGGAGTGATCGCCTCCTACGGCACCCAACTGCTGGACTGGCTGGAAACCCACACCTTTCCCGCCGAGCAGCGCTTCGCCGATGCC…	MNDAVPAGNFVPPLVLRSDHGGSAMSSSAHRGRILHFLGDPAKLGDKAWEYFEDGLLWIEHGHVRALDHAAYLLPQLPADLPLEEHPQRLLLPGFVDCHVHYPQLGVIASYGTQLLDWLETHTFPAEQRFADAGYAAAQAELFLDELLRHGTTTALVFGTVHAVSAEAFFQAAQKRRLRMIAGKVLMDRNAPPALCDTAASGYAESRALIERWHGNGRLQYAVTPRFAPTSSPEQLAAAARLLDEYPGVYLHTHLSENLKEVAWVGELFPQAQDYLDVYHRAGLVGERSVFAHGIHLSERECRCLAHKNAALAHCPSSNLFIGSGLFDLGRAQQYGIRVGIGSDVGGGTSLSLLANLADAYKIQQLRGTSLDPFQALYLATLGGARALDLDGLVGNFLP…	ACTIVE	PA14_01660	PA0134	FALSE	FALSE		putative guanine deaminase	3	COG0402	guaD			(18) Nucleotide biosynthesis and metabolism			diggins	20040727192015			putative guanine aminohydrolase
PA14_01670	565.706	1.29703	0.375217	0.324784	-1.15528	0.247976	0.450123	509.322	506.705	459.725	978.577	399.884	660.689	518.843	486.517	571.093	722	152381	153952	+		1	ATGTCCGCACCTTCCTCCTTCGCGCCGCCGCGCCTCGAACTACGCGGGATCAGCAAGCGCTATCCGGGTTGCCTGGCCAACGACCGCATCGACCTGTGCATCGACGCCGGCGAGATCCACGCCCTGCTCGGTGAGAACGGCGCCGGCAAGAGCACGCTGATGAAGATCATCTACGGCGTGACCCGTCCCGATGCCGGCGAGATCCGCTGGCAGGGCGAGCCGGTGCAGGTGCGCGACCCGGCTCGCGCCCGGGCGCTGGGGATCGGCATGGTGTTCCAGCATTTCTCCCTGTTCGAGACGCTCAGCGTGGCGGAGAACATTGCGCTCGCCCTCGGCACCGAGGCGGGCAGCCCGCGCCGGTTGGAGGCGCGTATTCGCGAGGTGTCGCAGCGCTACGGC…	MSAPSSFAPPRLELRGISKRYPGCLANDRIDLCIDAGEIHALLGENGAGKSTLMKIIYGVTRPDAGEIRWQGEPVQVRDPARARALGIGMVFQHFSLFETLSVAENIALALGTEAGSPRRLEARIREVSQRYGMPLEPRRLVHGLSIGERQRVEIVRCLMQDIRLLILDEPTSVLTPREAEDLFVTLRRLAEEGCSVLFISHKLAEVRALCQRATVLRGGRVAGQCVPAQCSDLELARLMVGDAEGLAAEYPKVTGGAPFLQVRDLHWRNPDPFGVSFAGLDLEVRSGEILGIAGVAGNGQDELLALLSGEVRLPRAQAERIRLGGCAGAHLAPDARRRAGQAFVPAERLGHGAVPEMSLADNALLTAFQQGLVKRGLVRRRKVLALAEEIIRRFAVKA…	ACTIVE	PA14_01670	PA0136	FALSE	FALSE		putative ATP-binding component of ABC transporter	3	COG3845,COG1129	PA0136			(27) Transport of small molecules			diggins	20050323055150
PA14_01680	578.202	-1.25067	-0.322699	0.260474	1.23889	0.215387	0.412346	416.512	466.783	345.508	667.465	441.382	651.712	767.441	558.837	888.177	1793	153952	155049	+		1	ATGCTGTTGTCCCTGGAACCGCGCGGCCGGCAGTCGCGCTGGATGCTGCTGGCCTCTCCGCTGCTGGCGGGGTTGCTGACCCTGGTCTGCGGCGCGCTGCTGTTCGCCTGTCTCGGCCACGATCCGTGGCAGACCCTGCATACCGTGCTGGTACAGCCGCTCAGCGACCTCTATGGGCTCGGCGAGCTGCTGGTCAAGGCCATGCCGATCCTGCTCTGTGCCCTCGGCCTGGCACTGGCCTACCAGGCGCGCGTGTGGAACATCGGCGCGGAGGGCCAGTTGCTGGTCGGCGCCCTGGCCGGCAGCGCGGTGGCGATCCAGTTGCTCGACTGGCAGAGCCGCTGGGCGCTGGCCTGGGTGCTGCTCGCCGGCACCGCTGCCGGGGCGCTCTGGGCCGGG…	MLLSLEPRGRQSRWMLLASPLLAGLLTLVCGALLFACLGHDPWQTLHTVLVQPLSDLYGLGELLVKAMPILLCALGLALAYQARVWNIGAEGQLLVGALAGSAVAIQLLDWQSRWALAWVLLAGTAAGALWAGFAAWLRTRFNANEILTTIMLNYIALNLLLYGVHGPLKDPDGFNFPQSALFGEASRLPALFEDSRVHLGALFGLLALAAVWVLAQRSFLGFQVRVLGLDRRAAGFVGFREKRLVWFVLLFSGALAGLAGVCEVAGPIGQLVPQVSPGYGYAAITVAFLGRLNPFGILCASLLMALLYLGGEAAQMSLNLPLALTGLFQGMMLFFLLACDVLILYRPRLHGRWRKRPALRDALA*	ACTIVE	PA14_01680	PA0137	FALSE	FALSE		putative permease of ABC transporter	3	COG4603	PA0137			(27) Transport of small molecules			diggins	20050323055309
PA14_01690	1511.1	1.05471	0.0768457	0.357975	-0.214668	0.830026	0.916571	1392.15	973.487	822.366	774.649	2104.3	2561.96	1682.92	1417.91	1870.12	2596	155072	156052	+		1	ATGGATATCGATCTGCTCGACAACCTGCTGTTCGCCATGGTCCGCACCGGTACTCCGCTGCTGCTGGTGGCGCTGGGCGAACTGGTCTGCGAGAGAAGCGGAGTGCTCAACCTGGGCCAGGAGGGGATGATGCTGTTCGGCGCGGTGATCGGCTTCATGGTCGCCTTCTCCAGCGGCAGCCTGTGGCTCGGCGTGCTCCTCGCGGTGCTCGCCGGCATGCTGTTGGCGGCGCTGTTCGCCGGGGTCGCCCTGTACCTGAACGCCAACCAGGTGGCCTGCGGCCTGGCGCTGACCATCTTCGGCGTCGGCCTGTCGTCGTTCGTCGGCGCCGCCTGGGTCGGCAAGCCGCTGCAAGGGTTCGCCCCGCTGGCGCTGCCGGTGCTGGGCGAGTTGCCGCTG…	MDIDLLDNLLFAMVRTGTPLLLVALGELVCERSGVLNLGQEGMMLFGAVIGFMVAFSSGSLWLGVLLAVLAGMLLAALFAGVALYLNANQVACGLALTIFGVGLSSFVGAAWVGKPLQGFAPLALPVLGELPLLGRMLFAQDALVYLSLALFAAVAWMLLRSRAGLVLQAVGENPDAASAMGLPVLRVRTLAVLFGGAMAGLAGAYLSLAYTPMWAENMTAGRGWIALALVVFASWRVFRVLLGAWLFGLASILHLVAQGIGLSIPANLLAMLPYAATILVLVLLSRDALRTRLYAPVSLGQPWKAGALTRAGSSISCFNYLYILR*	ACTIVE	PA14_01690	PA0138	FALSE	FALSE		putative permease of ABC transporter	3	COG1079	PA0138			(27) Transport of small molecules			diggins	20050323060129
PA14_01710	24813.8	1.51294	0.597356	0.408169	-1.4635	0.14333	0.314797	58381.8	20362.6	20463.5	9083.5	28029.6	40133.2	14448.7	14141.1	18280.1	3953	156164	156727	+		1	ATGTCCCTGATCAACACTCAAGTCCAACCGTTCAAGGTCAACGCTTTCCACAACGGCAAGTTCATCGAGGTGACCGAGGAATCCCTGAAGGGCAAGTGGTCGGTCCTGATCTTCATGCCGGCTGCCTTCACCTTCAACTGCCCGACCGAGATCGAAGACGCCGCCAACAACTACGGCGAGTTCCAGAAAGCCGGTGCCGAGGTCTACATCGTGACCACCGACACCCACTTCTCGCACAAGGTCTGGCACGAAACCTCCCCGGCCGTCGGCAAGGCCCAGTTCCCGCTGATCGGCGACCCGACCCACCAGCTGACCAACGCCTTCGGCGTGCACATCCCGGAAGAAGGCCTGGCCCTGCGCGGTACCTTCGTGATCAACCCGGAAGGCGTGATCAAGACC…	MSLINTQVQPFKVNAFHNGKFIEVTEESLKGKWSVLIFMPAAFTFNCPTEIEDAANNYGEFQKAGAEVYIVTTDTHFSHKVWHETSPAVGKAQFPLIGDPTHQLTNAFGVHIPEEGLALRGTFVINPEGVIKTVEIHSNEIARDVGETVRKLKAAQYTAAHPGEVCPAKWKEGEKTLAPSLDLVGKI*	ACTIVE	PA14_01710	PA0139	FALSE	FALSE	ahpC	alkyl hydroperoxide reductase subunit C	2	COG0450,pfam00578				(1) Adaptation, protection		1.6.4.-	diggins	20050323060615
PA14_01720	18705.8	2.16154	1.11206	0.325958	-3.41167	0.000645654	0.00573572	28365.8	15281.8	12444.7	13990.3	28011.5	35924.9	10032.6	12416.4	11883.8	734	156872	158437	+		1	ATGTTGGACGCCAATCTTAAAACCCAGTTGAAGGCCTACCTGGAAAAGGTCAGCCAGCCGTTCGAGATCGTCGCGTCCCTCGATGACAGCGACAAATCCCGCGAGCTGCTGGGCCTGCTGCAAGACATCGTCGGCCTGACCGACAAGATCACCCTGAAGACCGACGGCAGCGATGCGCGCAAACCGTCGTTCTCGCTGAACCGCCCCGGTGCGGACATCGGCCTGCGCTTCGCCGGTATCCCCATGGGCCACGAATTCACCTCGCTGGTGCTGGCCCTGCTGCAGGTAGGCGGCCACCCCTCCAAGCTCGACGCGGACGTGATCGAGCAGGTCAAGGGCATCGAGGGCACCTTCGAGTTCGAAACCTACTTCTCGCTGTCCTGCCAGAACTGCCCGGAC…	MLDANLKTQLKAYLEKVSQPFEIVASLDDSDKSRELLGLLQDIVGLTDKITLKTDGSDARKPSFSLNRPGADIGLRFAGIPMGHEFTSLVLALLQVGGHPSKLDADVIEQVKGIEGTFEFETYFSLSCQNCPDVVQALNLMAVLNPNIRHVAIDGALFQDEVEARQIMSVPSIYLNGEVFGQGRMGVEEILAKIDTGAAARDAEKLTARDAFDVLVVGGGPAGAAAAIYAARKGIRTGVAAERFGGQVLDTMAIENFISVQETDGPKLARALEEHVRHYEVDIMNLQRASKLVPAKNTGELHEVQFESGGSLKAKTLILATGARWREMGVPGEQEYKAKGVCFCPHCDGPLFKGKRVAVIGGGNSGVEAAIDLAGIVAHVTLLEFDSKLRADAVLQRKL…	ACTIVE	PA14_01720	PA0140	FALSE	FALSE	ahpF	alkyl hydroperoxide reductase subunit F	2	COG3634,pfam00070				(1) Adaptation, protection		1.6.4.-	diggins	20050323060956
PA14_01730	15175.3	2.63776	1.39931	0.469027	-2.98345	0.00285023	0.0190828	17851.2	8741.43	6599.63	8025.58	32322.7	35738.2	6998.45	10544.1	9756.31	2390	159413	158517	-		1	GTGGCCCTGCAGGTCGCCAGCGCGCCCCACGGCAGCAGCGAGGACAGCACCTCGGCGAGCCTGCCGGCGAACTATCCTTATCACACGCGGATGCGCCGCAACGAGTACGAGAAAGCCAAGCACGACCTGCAGATCGAACTGCTCAAGGTGCAGAGCTGGGTGAAGGAGACCGGCCAGCGCGTGGTGGTCCTGTTCGAAGGCCGCGACGCCGCCGGCAAGGGCGGTACCATCAAGCGCTTCATGGAGCACCTGAACCCGCGCGGCGCGCGGATCGTAGCCCTGGAGAAACCCTCCTCCCAGGAGCAGGGCCAGTGGTATTTCCAGCGCTACATCCAGCACCTGCCCACCGCCGGCGAGATGGTCTTCTTCGACCGCTCCTGGTACAACCGCGCCGGCGTC…	MALQVASAPHGSSEDSTSASLPANYPYHTRMRRNEYEKAKHDLQIELLKVQSWVKETGQRVVVLFEGRDAAGKGGTIKRFMEHLNPRGARIVALEKPSSQEQGQWYFQRYIQHLPTAGEMVFFDRSWYNRAGVERVMGFCSPLQYLEFMRQAPELERMLSNSGILLFKYWFSVSREEQLRRFISRRDDPLKHWKLSPIDIKSLDKWDDYTAAKQAMFFHTDTADAPWTVIKSDDKKRARLNCIRHFLHALDYPDKDRRIAHEPDPLLVGPASRVIEEDEKVYAEAAAAPGHANLDIPA*	ACTIVE	PA14_01730	PA0141	FALSE	FALSE		conserved hypothetical protein	4		PA0141			(14) Hypothetical, unclassified, unknown			diggins	20050323061033
PA14_01750	5072.63	-1.06418	-0.0897416	0.186798	0.48042	0.630929	0.786724	3298.14	5295.07	5084.11	7112.43	5681.38	2906.67	6518.71	6110.68	3646.47	1090	159868	161217	+		1	ATGTCCCGCACCTGGATTCGCAAACCCCTCGCCATCTTCACCGCCAACGGTCTCGACGCCGCCGGCGGCCTGGTCGTCGAAGACGGCCGCATCGTCGAGCTGCTCGGCGCCGGCCAGCAGCCCGCGCAGCCCTGCGCCAGCCAGTTCGACGCCAGCCGGCACGTGGTCTTGCCGGGACTCATCAACACCCATCACCACTTCTACCAGACCCTCACCCGCGCCTGGGCGCCGGTGGTCAACCAGCCGCTGTTCCCCTGGCTGAAAACCCTCTACCCGGTCTGGGCGCGGCTGACCCCGGAGAAGCTCGAACTGGCCACCAAGGTGGCGCTGGCCGAGCTGCTGCTGTCTGGCTGCACCACTGCCGCCGACCACCACTACCTGTTCCCCGGCGGCCTCGAA…	MSRTWIRKPLAIFTANGLDAAGGLVVEDGRIVELLGAGQQPAQPCASQFDASRHVVLPGLINTHHHFYQTLTRAWAPVVNQPLFPWLKTLYPVWARLTPEKLELATKVALAELLLSGCTTAADHHYLFPGGLEQAIDVQAGVVEELGMRAMLTRGSMSLGEKDGGLPPQQTVQEAETILADSERLIARYHQRGEGARVQIALAPCSPFSVTPEIMRASAELAARHDVRLHTHLAETLDEEDFCLQRFGLRTVDYLDSVGWLGPRTWLAHGIHFNAEEIRRLGEAGTGICHCPSSNMRLASGICPTVELEAAGAPIGLGVDGSASNDASNMILEARQALYLQRLRYGAERITPELALGWATRGSARLLGRSDIGELAPGKQADLALFKLDELRFSGSHDP…	ACTIVE	PA14_01750	PA0142	FALSE	FALSE		putative hydrolase	3	COG0402	PA0142			(20) Putative enzymes			diggins	20050323061235
PA14_01760	3344.62	-1.30239	-0.381157	0.163906	2.32546	0.0200472	0.0804049	3295.88	2598.01	2584.88	2646.89	3172.67	3612.24	3913.32	4162.42	4115.28	2200	161387	162376	+		1	ATGCCCGCCAGCCTTCCTCTGTCCGCTGCCGAAACGGCGGCGGCGCAATCGCCGCGGACCCTGATCATCGACACCGACCCGGGCGCCGACGACGTGATCGCCCTGCTGTTCGCCATGGCCTCGCCGAAGGAGCTGAAGATCCAGGCGCTGACCACCGTCGCCGGCAACGTGCCGCTGGAAAAGACCGCGCGCAACGCCCGGCTGGCCCGCGAGTGGGGCAAGCGCCCGGATATCCCGGTCTACGCCGGCGCCCCGCGGCCGCTGCTGCGCACGCCGATCTACGCCGCCGACGTACACGGCAGCGAAGGCATCACCGGCGTCGAGGTGCATGAGCCGAAGCAGCCGCTGGCCGAAGGCAACGCGGTGGACTACCTGATCCGTACCCTGCGCGCGGCGCCG…	MPASLPLSAAETAAAQSPRTLIIDTDPGADDVIALLFAMASPKELKIQALTTVAGNVPLEKTARNARLAREWGKRPDIPVYAGAPRPLLRTPIYAADVHGSEGITGVEVHEPKQPLAEGNAVDYLIRTLRAAPEKSVTLAMLGPETNLALALTQAPDIVKGIREIVIMGGAHFNGGNITPAAEFNIFADPHAAEIVLKSGAPITMLPLDVTHKILTSPERIAKLRNLGNRAGKTVADILDAYVQYDIKYYGLKGGPVHDATVVAYLLKPSLFKGKRINVQVDSREGITFGQTVADWYGGLKQPANVEWINEGDAQGFFDLLTERIARLP*	ACTIVE	PA14_01760	PA0143	FALSE	FALSE	nuh	nonspecific ribonucleoside hydrolase	1	COG1957,pfam01156	iunH			(18) Nucleotide biosynthesis and metabolism		3.2.2.1	diggins	20050323062134			inosine-uridine preferring nucleoside hydrolase
PA14_01770	1575.85	-1.78013	-0.831979	0.255898	3.25121	0.00114916	0.00928056	1297.07	1298.24	1337.77	798.313	1406.39	1500.91	2080.96	2228.04	2234.93	7029	163261	162413	-		1	ATGCGCAAAGCCCTGCTGTGCTGTGCCGCCCCGCTGTGCGCGGCCGCCGCCTTCGGCGCCGAAAACAACGACGAGAACGCCGCCCGCGAAGGGCTCTGGAACAACCTGCACGTCTACCGCGCGTTCAACCAGCGCGGCGGCCCCTACCTGACCGACGACAGCTACCTGGAATGGGAGTTCGGCGGCCGCAAGGGGGTGCTCGACCTGTACGGCTACATCGACTACAAGAACCTCTTCGACGACGCCAGCTCGGACGTACCCGACGGCGAGAACTGGTTCGTCGACATCGAGCCGCGTCTCTCCATCGACCGCCTGCTCGGCCGCGACTTCTCCATCGGCCCGATCCGCGAATGGTTCGTCGCCTTCGACTACTACTACGCCGACGCGCGCCAGGGACCG…	MRKALLCCAAPLCAAAAFGAENNDENAAREGLWNNLHVYRAFNQRGGPYLTDDSYLEWEFGGRKGVLDLYGYIDYKNLFDDASSDVPDGENWFVDIEPRLSIDRLLGRDFSIGPIREWFVAFDYYYADARQGPGLNVLWSGIGTNTELPWLGTVGLNLYARYIDKNYGASNENAWDGYVAHMNWFKPLAQFGGKRFIAFQGFFDYEFGSKLPDKDDAFEREYRTDNGFQAYLGLWYHTEHWKFGYGAKVYRNMTQWRDGEQLDGRRTDSSGIGHYFNVGYAF*	ACTIVE	PA14_01770		FALSE	FALSE		putative nucleoside-binding outer membrane protein	3	COG3248, pfam03502		6		(15) Membrane proteins			danlee	20051021124840	3
PA14_01780	1133.02	-1.43523	-0.521282	0.167713	3.10817	0.00188251	0.0137781	941.679	900.553	982.984	1022.42	1025.36	974.875	1242.99	1536.25	1570.08	3874	163922	163296	-		1	ATGAGCCGATCCAACGGTTCCAGCAGCCGTCGTACCTTCTTGCGCCTGGCGGCCCTGCTGCTGCCCGCCGGCGCCCTGCTCGGCAGCCTGCCGGGCGTACGCGCCGCGGCCAGACCGCGGAAACTCTATCTGGCCGGTCCCGACGTGTTCCGCGCCGACGCCGTCGCCCACGGCGAAGCGCTCAAGGCACTGTGCGCACGCTACGGCTTCGAAGGCCTCTACCCGCTGGACAACGCGCTGCCGAAACAGCTCGCCGAGCCGCGCGAACAGGCGGCCTGGATCTACCGCGCCAACATCGGCCTGATCGAACGCGCCGACGCGGTGCTGGCCAACCTGAACTTCTTCCGCGGCGCCGAGCCGGACAGCGGCACCGCCTTCGAGGTCGGCTACGCCACCGCT…	MSRSNGSSSRRTFLRLAALLLPAGALLGSLPGVRAAARPRKLYLAGPDVFRADAVAHGEALKALCARYGFEGLYPLDNALPKQLAEPREQAAWIYRANIGLIERADAVLANLNFFRGAEPDSGTAFEVGYATALGKPVYGYVDDAGSYAERIRRHAPELVGEDPTRDRDGMALEEFGLPLNLMLAVPGRIVVGDAEQALRQLAGQSRG*	ACTIVE	PA14_01780	PA0144	FALSE	FALSE		putative nucleoside 2-deoxyribosyltransferase	3	COG3613,pfam05014	PA0144			(18) Nucleotide biosynthesis and metabolism			diggins	20050323062536
PA14_01790	651.238	1.27187	0.346948	0.197453	-1.75712	0.0788975	0.210393	613.45	563.517	638.904	668.161	756.008	845.61	537.697	688.867	548.931	4209	164590	164072	-		1	ATGACCGCGATCTACCTGGCCGGGCCGGACGTCTTCCGCCCCGACGCCGAGGCCCACGGCGAAATGCTCAAGGCGCTCTGCGCCGAGTTCGGTTTCCTCGGCCTCTATCCGCTCGACCACGCCCTGCCCGCCGACATCCGCGAGCCGGCCGCCCAGGCCGCCTGGGTCTACCGCGCCAATGTCGGCCTGATCGAGCGCGCCGACTGCGTGCTGGCCAACCTCGAACCGTTCCGCGGCAGCGAGCCGGACAGCGGCACCGCCTTCGAAGTGGGCTACGCCCTGGCCCTGGGCAAGCCGGTATATGCCTACCTCAGCGATGCCGGCGCCTACGCCGAGCGCCTCGCCCGGCTGGCCCCGGAATGGCTCGGCGAGCGCCCCGGCGAGGACCGCGACGGTTGG…	MTAIYLAGPDVFRPDAEAHGEMLKALCAEFGFLGLYPLDHALPADIREPAAQAAWVYRANVGLIERADCVLANLEPFRGSEPDSGTAFEVGYALALGKPVYAYLSDAGAYAERLARLAPEWLGERPGEDRDGWQLEGFGLPLNLMLAVPSRLVAGGPREALRRLAEELGGNA*	ACTIVE	PA14_01790	PA0145	FALSE	FALSE		putative nucleoside 2-deoxyribosyltransferase	3	COG3613,pfam05014	PA0145			(18) Nucleotide biosynthesis and metabolism			diggins	20050323062735
PA14_01800	450.867	1.37918	0.463816	0.306918	-1.51121	0.130736	0.294977	285.22	490.582	420.463	574.897	392.339	693.005	384.768	342.607	473.922	1749	164828	165925	+		1	ATGAAACACCGTCCCACGCAATCCCGCATGTCCGTCCTGCGCCGCCTTGCCGTCGTCCTCGGCCTCGGCGCCTGCGCTCTCGCCGCCGAGGCCGCCGAACCACTgaAgATCGGCttcGTctAtgtCGGCCCGGTcggcGAccacGGCTGGACCTACCAGCACGaGCTGGGCCGCCGCGAACTGGTGGAGCACTTCGGCGACAAGGTGAAGACCAGCTTCGTCGAGAACGTCGCCGAGGGCGCCGACGCCGAGCGGGTCATCCGCAACCTGGCGAAAGACGGCTACGGCCTGGTCTTCACCACTTCCTTCGGCTACATGAACCCCACCGCCAAGGTGGCCCGACAGTTTCCCAAGGTGACCTTCGAGCACGCCACCGGCTACAAGCGCGACAGGAACCTC…	MKHRPTQSRMSVLRRLAVVLGLGACALAAEAAEPLKIGFVYVGPVGDHGWTYQHELGRRELVEHFGDKVKTSFVENVAEGADAERVIRNLAKDGYGLVFTTSFGYMNPTAKVARQFPKVTFEHATGYKRDRNLGTYLSRSYEGRYVGGFLAAKMTRSHKIGYIASFPIPEVIRDINAIQLALDKYDPQAELKVMWVSTWFDPGKEADAANALIDQGVDVVFQHTDSPAPIQAAERRGVYAVGYASDMQHFGPKTVLTSIVNDWGPHYIRSAQAVMDGTWKSEDFWGGLAESTVVLPLNQEVLPAPVREEAGRLIESIRSGAFHPFTGPIRDQSGKERFAAGVSATNADLASMNYYVEGIKADLPK*	ACTIVE	PA14_01800	PA0146	FALSE	FALSE		putative basic membrane protein (bmp)	3	COG1744,pfam02608	PA0146			(15) Membrane proteins			diggins	20050323063014			putative ABC transporter substrate-binding protein
PA14_01810	398.577	1.12021	0.163774	0.260554	-0.628559	0.529638	0.715881	294.275	310.165	412.611	340.344	475.334	545.786	351.249	434.651	422.779	2046	165998	166960	+		1	TTGGACCGTCTACCCATCATCGACATCGCCCCGCTCTACGGCGCCGACCGTGGCGCCTGGAACGACGTGGCGCGGCGGATCGACCAGGCCTGCCGCGAGTGGGGCTTCTTCTACATCGCCGGACACCCGTTGCCGGCCGCGCGCTTCGAAGCCCTGCTGGCGGCGGCGCGGGAGTTCTTCGCGCTGCCTGTCGAAGAGAAGCTGAAGATCGATATCACCCGTAGCCGCAACCATCGCGGCTATGGCGCGATCGCCACCGAGCAGCTCGACCCGGCGTTGCCCAGCGACTTCAAGGAGACCTTCGACATGGCCCTGCACCTGCCGGCGGAGCATCCCGACGTGCGCGCCGGCAAGTCCTTCTACGGGCCCAACCGACACCCCGACCTGCCCGGTTGGGAG…	MDRLPIIDIAPLYGADRGAWNDVARRIDQACREWGFFYIAGHPLPAARFEALLAAAREFFALPVEEKLKIDITRSRNHRGYGAIATEQLDPALPSDFKETFDMALHLPAEHPDVRAGKSFYGPNRHPDLPGWEALLEGHYVDMLALARTVLRALAIALGIEEDFFDRRFEQPVSVFRLIHYPPAAARQSADQPGAGAHTDYGCVTLLYQDAAGGLQVQNRQGEWIDAPPIDGTFVVNIGDMMARWSNDRYRSTPHRVISPRGVHRYSMPFFAEPHMDTEIRCLPGCFDADNPPKYPPTTCGEWLTSRFAQTYAYRRGETA*	ACTIVE	PA14_01810	PA0147	FALSE	FALSE		putative dioxygenase	3	COG3491,pfam03171	PA0147			(8) Central intermediary metabolism			diggins	20050323063235			putative oxidoreductase
PA14_01830	2375.49	1.48457	0.570048	0.222758	-2.55904	0.0104961	0.0512492	3562.99	2044.48	2180.84	1872.94	2563.03	3815.12	1737.39	1683.09	1919.55	2231	167065	168015	+		1	ATGTACGAATGGCTCAACGCCTTGCCCAAGGCCGAACTGCACCTGCACCTGGAAGGTACCCTGGAGCCGGAGCTGCTGTTCGCCCTCGCCGAGCGCAACCGCATCGCCCTGCCCTGGAACGACGTCGAGACCCTGCGCAAGGCCTACGCCTTCAACAACCTGCAGGAATTCCTCGACCTCTACTACGCCGGCGCCGACGTGCTGCGCACCGAGCAGGACTTCTACGACCTGACCTGGGCCTACCTGCAGAAGTGCAAGGCGCAGAACGTCGTCCACGTCGAGCCGTTCTTCGACCCGCAGACCCACACCGATCGCGGCATTCCCTTCGAGGTGGTGCTCGCCGGCATCCGCGCCGCGCTGCAGGACGGCGAGAAGCTGCTGGGCATCCGCCATGGGCTG…	MYEWLNALPKAELHLHLEGTLEPELLFALAERNRIALPWNDVETLRKAYAFNNLQEFLDLYYAGADVLRTEQDFYDLTWAYLQKCKAQNVVHVEPFFDPQTHTDRGIPFEVVLAGIRAALQDGEKLLGIRHGLILSFLRHLSEEQAQKTLDQALPFRDAFIAVGLDSSEVGHPPSKFQRVFDRARSEGFLTVAHAGEEGPPEYIWEALDLLKVERIDHGVRAFEDERLMRRLIDEQIPLTVCPLSNTKLCVFDDMSQHTILDMLERGVKVTVNSDDPAYFGGYVTENFHALQQSLGMTEEQARRLAQNSLDARLVK*	ACTIVE	PA14_01830	PA0148	FALSE	FALSE		putative adenosine deaminase	3	COG1816,pfam00962,	add			(18) Nucleotide biosynthesis and metabolism			diggins	20050323063550
PA14_01840	621.54	2.37871	1.25018	0.3299	-3.78958	0.000150902	0.00176805	844.342	531.272	596.786	1094.11	822.404	622.986	247.899	421.502	412.551	4097	168212	168757	+		1	TTGCCGGCAGACGGCGAGGCGGCGCGCCGCGCGGATCTGCTCAAGGCCTTCCTGGCCCAGCGCCAGCGCATGGAAAGCCTGGTCAGCCGCTGGGTCGGCTGCCGGGCGACCGCCGCCGACCTGGTCCAGGAACTGTTCCTGCGCTTCTGGCGGCGCCCGGCCGCCCCGGTGGAGGAGCTTGGCAGCTACCTCCTGCGCAGCGCGCGCAACCTGGCCATCGACCACTTGCGTGGCGAAGGATCGCGGCAGCGGCAACTGGACGACTGGCTGCCGGAGCAGCGCCAGGGCGAGCCGGTCGGTCCCGAGCAGGCGCTCGAGGCCGGCGACCAGTGGCGCCGGGTCGAGGCCGCCTTGCGCGGCCTGCCCGAGCGGACCCGGCGGATTTTCCTGCTCAATCGC…	MPADGEAARRADLLKAFLAQRQRMESLVSRWVGCRATAADLVQELFLRFWRRPAAPVEELGSYLLRSARNLAIDHLRGEGSRQRQLDDWLPEQRQGEPVGPEQALEAGDQWRRVEAALRGLPERTRRIFLLNRIHGRTYAEIAQAMQLSQSAVEKHMMRALDACKASLAGPAGEQARSAQP*	ACTIVE	PA14_01840	PA0149	FALSE	FALSE		putative sigma-70 factor, ECF subfamily	3	COG1595,pfam04545	PA0149			(25) Transcriptional regulators			diggins	20050323063751			putative DNA-directed RNA polymerase specialized sigma subunit
PA14_01860	838.877	1.8054	0.852321	0.320726	-2.65747	0.00787288	0.041542	991.48	664.858	605.353	1581.31	835.23	955.126	505.575	621.661	789.302	2134	168754	169749	+		1	ATGACCCGACCCGATAGCGACGCCGCGCCCTACGATCCCGTCCTCGAGCAGACCGCCCAGGTCTGGCTGGTGCGCCTGCGCGGTACGCCGGATGCGGCGACCCGGCGGGCCTTCGAGGACTGGCTGGCGCAGCGGCCGGCGCATGCCGAGGCCTATGCTCGCGCCGAGGCGCTCTGGCGCCTGACGGAAATACCGGCGAGCCGCCTGGCCATCGAAGAGGCTGATGCCCTGGAAGCCTACCTGCGGCCGCGCCGAGCGTCGCGCAACCCGCGGCGCTGGGCCTACCCGCTGGCCAGCGTCGCCTGCCTGCTGGCGATGCTCTGGCTGGGCGGCTGGTGGCAGCCCGGCGACTGGCTGCAGGACTGGCGTGCCGACTATGTCGCCGCGCCGGGACAGGTC…	MTRPDSDAAPYDPVLEQTAQVWLVRLRGTPDAATRRAFEDWLAQRPAHAEAYARAEALWRLTEIPASRLAIEEADALEAYLRPRRASRNPRRWAYPLASVACLLAMLWLGGWWQPGDWLQDWRADYVAAPGQVAEWKLADGSYLSLDAGSAVRVRIDGGQRRVELLRGAAALRVKRDTLPFVVEAGEGRARVLGTEFEVRRGAGATRVTVLQGRVAVSAGTGAGAAEEVLSAGQQVGFADGRLGRPVAIDAAAALAWRQGWLSFYRRPLAEVLDELARYYPGRILLLDDALGRQPVSGSFRSDDPEAALKSLQAVLGYRQQILFGRLVVIR*	ACTIVE	PA14_01860	PA0150	FALSE	FALSE		putative transmembrane sensor	3	pfam04773,COG3712	PA0150			(27) Transport of small molecules			diggins	20050323064027
PA14_01870	1303.65	1.16561	0.22108	0.299067	-0.739232	0.459766	0.660997	1654.73	1373.48	1027.24	1852.06	939.351	1328.56	1215.75	1040.97	1300.73	190	169897	172284	+		1	ATGACCCCGTTCCCGCGCTTCGCCCTGCGTACTCTCCCCGCCCTGTTCCTCAGCCTCGGCTGTCTCGCCGCCACCGCGCAGGCCGCCGAGGCGGTTCGCTATCGCTTCAGCCAGGCTGCCGCGCCGCTGGCCCAGGCGCTCAACGCGTTCAGCCGGGCCAGCGGGCAGACGCTGCTCTACACCGCCGAGCTGCCGCCGCAGGCGACCGCCCCGGCATTGCACGGTTCGCTGGACGCGGAGGAGGCGCTGCAACGCCTGCTGCAGGGCAGCGGCCTGCGCGCGCGGCGGATCGACGAGCGCACCCTGACCCTGGAACCGATCCCCGCCAGCGGCGCGCTCGACCTCGATGCCACGACGGTGTCCGCCGCCGCCCCGGCGCAGGGCTACCGGCCGGCGGCC…	MTPFPRFALRTLPALFLSLGCLAATAQAAEAVRYRFSQAAAPLAQALNAFSRASGQTLLYTAELPPQATAPALHGSLDAEEALQRLLQGSGLRARRIDERTLTLEPIPASGALDLDATTVSAAAPAQGYRPAANASISRGDAPLLEIPQAISVVPAQALQDQRPRNLDDALGNISGITQANTLGGTQDAVMKRGFGDNRDGSIMRDGMPSVQGRNFTATADHVEVLKGPASLLYGIQDPGGVVNVVSKKPQLQQANALTLRGSAYAHGRNGSGGQLDSTGPLGDSGLAYRMILDHEDEDYWRDFGKSRETLVTPSLAWYGEDTTVNLSYEHREFTTPFDRGTAIDPRTNRPLDIPRSRRLDEPFNITEGRSELTRLDLERQLDDTWKAHFGYGYSRETY…	ACTIVE	PA14_01870	PA0151	FALSE	FALSE		putative TonB-dependent receptor	3	pfam00593,COG1629	PA0151			(27) Transport of small molecules			diggins	20050323064258			putative outer membrane ferric siderophore receptor
PA14_01890	2131.56	1.15022	0.201911	0.15587	-1.29538	0.195188	0.386222	2419.84	2140.44	2049.49	2410.25	2062.05	2244.19	1979.7	1759.06	2119.01	2977	172662	173489	+		1	GTGGCGGTGTCGCAGCCGGCGATCTCCAAGACCCTCAAGGAACTGGAGGAAATCCTCGGCGCGCGCCTGTTCGAACGGAGCAAGGCCGGCGCCGAGCTGACCGAGGCGGGCGTGACCTTCCTGCGCTATGCCGGCCCCTGCGTGCAGGCCCTGCGCGACGGAGTGAACACCCTGCGCGGTCACGAGGCGCAGGTCGAGACGGTGCGGGTCGGCGTGCTGTCGACGGTGGAGAGCCTGGTGGTGCCCGAGGTGATCCGGCGCCTGCACCGGCGCCACGGTGCGCTGGTGGTCAGCGTCGCCACCGGCCCCAGCGCCTACCTGCTGGCGCAACTGAAGGTCGGCGAGCTGGACCTGGTGGTCGGGCGGATGACCGATAGCCCGGACATCCAGGGCCTGACC…	MAVSQPAISKTLKELEEILGARLFERSKAGAELTEAGVTFLRYAGPCVQALRDGVNTLRGHEAQVETVRVGVLSTVESLVVPEVIRRLHRRHGALVVSVATGPSAYLLAQLKVGELDLVVGRMTDSPDIQGLTFEHLYSESMMLVVRPGHPLLAAPLGVLQRLAEFPLVLPLAGTTIRRHADSLFVQWGIPLAGQRLETLSPTLSRSYVLRSEAIWVAPRDAVRLDVGNGELAELDLGIREPGGSVGLCHNAALPLPLGAQWFSAVLREVAAELH*	ACTIVE	PA14_01890	PA0152	FALSE	FALSE	pcaQ	transcriptional regulator PcaQ	2	COG0583,pfam03466				(25) Transcriptional regulators			diggins	20050323064742			pca operon transcriptional activator PcaQ
PA14_01900	683.496	1.04931	0.0694427	0.170587	-0.407082	0.683948	0.822229	665.514	700.942	785.959	629.881	661.695	759.433	677.359	619.469	651.216	3130	173624	174343	+		1	ATGCACGACGCCGAAAGCCGTCGTTTCGTCATCCGTGACCGAAACTGGCACCCCAAAGCCTTGACCCCCGACTACAAGACCTCCGTGCCGCGCTCGCCGAGCCAGGCGCTGGTGAGCATCCCGCAATCGCTCTCGGAAACCAGCGGGCCGGACTTCTCCCACCTCAGGCTCGGCCGCCACGACAACGACCTGCTGCTCAACTTCGACCACGGCGGCCTGCCCCAGGGCGAGCGCATCATCATGTTCGGCCGGGTCTTCGACCAGTACGGCAAGCCGGTCCCGCACACCCTGGTGGAGATGTGGCAGGCCAACGCCGGCGGGCGCTACCGGCACAAGAACGACCGCTACCTGGCGCCGCTCGACCCGAACTTCGGCGGCGTCGGCCGGACCCTCACCGAC…	MHDAESRRFVIRDRNWHPKALTPDYKTSVPRSPSQALVSIPQSLSETSGPDFSHLRLGRHDNDLLLNFDHGGLPQGERIIMFGRVFDQYGKPVPHTLVEMWQANAGGRYRHKNDRYLAPLDPNFGGVGRTLTDSEGHYYFRTIKPGPYPWRNGPNDWRPAHIHVSVSGPAIAARLVTQMYFEGDPLIPKCPIIRTLADPEAAQSLIGRLDMSMANPMDCLAYRFDIVLRGQRKTFFENA*	ACTIVE	PA14_01900	PA0153	FALSE	FALSE	pcaH	protocatechuate 3,4-dioxygenase, beta subunit	2	COG3485				(5) Carbon compound catabolism		1.13.11.3	diggins	20050323065114
PA14_01910	596.423	1.26215	0.335888	0.187107	-1.79517	0.0726271	0.198693	432.358	564.285	673.169	729.409	717.528	617.6	613.115	510.624	509.722	3751	174354	174959	+		1	ATGAGCCACGAACTGCTGCGGGAAACCCCTTCCCAGACCGCCGGTCCCTACGTCCACATCGGCCTGGCGCTGGCCGCCGCCGGCAACCCGACCCGCGACCTGGAGATCTGGAACCGCATGGCCCGCGAAGGCGCGCCGGGCCAGCACATCCTCCTGCTCGGCCACGTCTACGACGGCAACGGCCACCTGGTGCGCGACTCGTTCCTGGAGTTCTGGCAGGCCGACAGCGAAGGCCGCTACCAGGAGCGCTACGATCCGGAGCGACCGTTCAACAGCTTCGGCCGCACCGCCACCACCTTCGATGCCGGCGAGTGGACCCTGCACACGGTCAAGCCGGGGGTGGTGCGTAACGCCCAGGGCGTGCCGATGGCGCCGCACATCAACGTCTCGCTGTTCGCC…	MSHELLRETPSQTAGPYVHIGLALAAAGNPTRDLEIWNRMAREGAPGQHILLLGHVYDGNGHLVRDSFLEFWQADSEGRYQERYDPERPFNSFGRTATTFDAGEWTLHTVKPGVVRNAQGVPMAPHINVSLFARGINIHLQTRLYFDDETEANAACPVLNLIEQAPRRDTLLARRCEVDGQLAYRFDIRIQGDNETVFFDF*	ACTIVE	PA14_01910	PA0154	FALSE	FALSE	pcaG	protocatechuate 3,4-dioxygenase, alpha subunit	2	COG3485				(5) Carbon compound catabolism		1.13.11.3	diggins	20050323065356
PA14_01930	594.493	1.18345	0.243	0.221597	-1.09658	0.272823	0.477321	952.997	451.428	536.108	435.696	558.329	890.493	469.961	468.985	586.436	2896	175175	176014	+		1	ATGAGCGAACTCCCGGAACACTCCGCCACCCTGGCGCCGCCGACCGTCCTTTCGCCAGCCAAGCGCATCAAGGCCTTCACCGGCGATCCCAACTTCATGACCTCGCTGGCCCGTGGCCTGGCGGTGATCCATGCGTTCCAGGAGCGCAAGCGGCACCTGACCATCGCCCAGATCAGCCACCGCACAGAGATACCCCGCGCCGCCGTGCGTCGCTGCCTGCACACGCTGATGCAGCTTGGCTACGCCACCACCGACGGGCGCACCTACTCGCTGTTGCCGAAGGTGCTCACCCTCGGTCACGCCTACCTGTCGTCGACGCCGCTGGCGATCACTGCGCAGCCGATCCTCGACCGCCTCAGCGAACAGCTCCACGAAGCCTGTTCGATGGCCACCCTGGAG…	MSELPEHSATLAPPTVLSPAKRIKAFTGDPNFMTSLARGLAVIHAFQERKRHLTIAQISHRTEIPRAAVRRCLHTLMQLGYATTDGRTYSLLPKVLTLGHAYLSSTPLAITAQPILDRLSEQLHEACSMATLEGDDVLYIARSATPQRLISVDLNVGSRLPAYCTSMGRILLAALDDDALHAYFGGVEMQAKTSRTLYTPETLLPCLVEIRRQGWCIVDQELEVGLRSLAVPVRDSAGHVLAALNVGTHAGRVSRAELESRFLPLLLEASRELSARLFT*	ACTIVE	PA14_01930	PA0155	FALSE	FALSE	pcaR	transcriptional regulator PcaR	2	COG1414,pfam01614				(25) Transcriptional regulators			diggins	20050323065912
PA14_01940	1583.66	1.41743	0.503273	0.210299	-2.39313	0.0167054	0.0715326	1482.69	1402.65	1603.33	2396.33	1641.79	1689.42	1293.97	1339.75	1403.01	1789	176167	177318	+		1	ATGTCAGACGCCAGAGGCGCTTTTCATTCCAAAGGTCGCTGGTCGCGGATGGCGCTGCCCGCCATCCTGTGCGCCAGCCTGCTTGTCGGTTGCGGCGCCGAGCCGCCCGCCGAGGAACACGTCCGTGTGCTGGCGCAGACGGTGAAGATGGCCGAGTTCGCCTCGGCCACCTCGATCACCGGCGACATCCAGGCACGGGTACAGGCCGACCAGTCGTTCCGTGTCGGCGGCAAGATCGTCGAGCGCCTGGTCGATGTCGGCGACCACGTCGCGGCTGGCCAGGTGCTGGCGCGGCTCGACCCGCAGGACCAGCGCAGCAACGTGGAGAACGCCCAGGCGGCGGTCGCCGCGCAGCAGGCGCAGTCGAAGCTCGCCGACCTCAACTACCAGCGGCAGAAG…	MSDARGAFHSKGRWSRMALPAILCASLLVGCGAEPPAEEHVRVLAQTVKMAEFASATSITGDIQARVQADQSFRVGGKIVERLVDVGDHVAAGQVLARLDPQDQRSNVENAQAAVAAQQAQSKLADLNYQRQKALLPKGYTSQSEYDQALASVRSAQSSLKAAQAQLANARDLLSYTELRASDAGVITARQAEVGQVVQATVPIFTLARDGERDAVFNVYESLFSHDVDGQRITVSLLGKPEVTASGKVREITPTVDERSGTLKVKVGLDSVPAEMSLGSVVNASVAAPAAHSVVLPWSALSKVGEQPAVWLLDQESKVRLQPVRVARYASEKVVIDGGLEAGQTVVTVGGQLLHPGQVVEVAQPPQPTQSTASRDAVGGGQP*	ACTIVE	PA14_01940	PA0156	FALSE	FALSE		putative RND efflux membrane fusion protein precursor	3	COG0845				(19) Protein secretion/export apparatus			diggins	20040728192421			putative HlyD family secretion protein
PA14_01960	1348.46	1.20691	0.271322	0.232093	-1.16902	0.242394	0.443507	1462.32	1102.47	1182.15	1907.04	1252.47	1421.92	1148.02	1341.94	1317.78	1983	177315	178385	+		1	ATGAAGCCGTTTTCCCTCGCCGGCCTGTTCGGCTTCGCCCTGCTCCTCTCCGGCTGCGGCGACGAGCCGCCGCCGGCACCGCCGCGGCCGGTGCTGACGGTGACCGTGAAGACCCTGAAGAACGACGACCTCGGTCGCTTCGCCGGGAGCATCCAGGCGCGCTACGAGAGCGTGCTCGGCTTCCGCACCAACGGACGGATCGCCTCGCGCCTGTTCGACGTCGGTGACTTCGTCGGCAAGGGCGCGCTGCTGGCAACCCTCGACCCCACCGACCAGCAGAACCAGTTGCGCGCCAGCCAGGGCGACCTGGCCAGCGCCGAGGCGCAGTTGATCGACGCCCAGGCCAATGCCCGGCGCCAGGAAGAACTGTTCGCCCGCAGCGTCACCGCCCAGGCGCGC…	MKPFSLAGLFGFALLLSGCGDEPPPAPPRPVLTVTVKTLKNDDLGRFAGSIQARYESVLGFRTNGRIASRLFDVGDFVGKGALLATLDPTDQQNQLRASQGDLASAEAQLIDAQANARRQEELFARSVTAQARLDDARTRLKTSQASFDQAKAAVQQARDQLSYTRLVTDFDGVITTWHAEAGQVVSAGQAVVTLARPEVREAVFDLPTEVAESLPADARFLVSAQLDPQARTTGSIRELGPQADASTRTRRVRLSLAQTPEAFRLGSTIQVQLSSAGSVRSVLPASVLLERDGKTQVWVVDGKQSSVALREVQVLSRDERQVVIGQGLADGDRVVRAGVNSLKPGQKIKLDEDAR*	ACTIVE	PA14_01960	PA0157	FALSE	FALSE		putative RND efflux membrane fusion protein precursor	3	COG0845	PA0157			(27) Transport of small molecules			diggins	20050323070207
PA14_01970	5275.97	1.02059	0.0293991	0.137129	-0.21439	0.830243	0.91664	4810.26	4815.23	5113.37	5776.11	5911.5	4868.99	5275.02	5649	5264.28	71	178382	181429	+		1	ATGAAGGGCGGTTTCAACCTGTCGGACTGGGCCCTGCGCCACCAGTCCCTGGTCTGGTACCTGATGGCGGTATCGCTGGTGATGGGCGTGTTCTCCTACCTCAACCTGGGGCGCGAGGAGGATCCCTCGTTCGCCATCAAGACCATGGTCATCCAGACCCGCTGGCCGGGCGCCACGGTGGACGACACCCTGGAGCAGGTCACCGACCGCATCGAGAAGAAGCTCGAGGAGCTGGACTCGCTGGATTACGTGAAGAGCTACACGCGACCCGGCGAATCGACGGTCTTCGTCTACCTCAAGGACACCACCAAGGCCGGCGACATCCCGGATATCTGGTACCAGGTGCGCAAGAAGATCTCCGACATCCAGGGCGAATTCCCCCAAGGCATCCAGGGACCG…	MKGGFNLSDWALRHQSLVWYLMAVSLVMGVFSYLNLGREEDPSFAIKTMVIQTRWPGATVDDTLEQVTDRIEKKLEELDSLDYVKSYTRPGESTVFVYLKDTTKAGDIPDIWYQVRKKISDIQGEFPQGIQGPGFNDEFGDVFGSVYAFTADGLDFRQLRDYVEKVRLDIRSVKDLGKVQMIGAQNEVIYLNFSTRKLAALGLDQRQVVQSLQAQNAVTPSGVVEAGPERISVRTSGNFRSEKDLQAVNLRVNDRFYRLSDLASISRDFVDPPTSLFRYKGEPAIGLAVAMKEGGNILEFGEALNARMQEITGELPVGVGVHQVSNQAQVVKKAVGGFTQALFEAVVIVLIVSFVSLGLRAGLVVACSIPLVLAMVFVFMEYTDITMQRVSLGALIIAL…	ACTIVE	PA14_01970	PA0158	FALSE	FALSE		putative RND efflux transporter	3	COG0841,pfam00873,COG3696	PA0158			(27) Transport of small molecules			diggins	20050323070605			putative AcrB/AcrD/AcrF multidrug efflux protein
PA14_01980	2215.57	-1.17309	-0.230315	0.22594	1.01937	0.30803	0.515143	2066.71	1738.15	2105.88	1849.27	2658.1	1946.16	2394.5	2965.12	2216.18	2391	181628	182566	+		1	GTGGACACATTGCAAGGCATGCGCGTGTTTGCCAGGGTGGTGGACAGCGGCAGCTTCACTTCCGCCGCCCAGGCCCTGGACCTGTCCACCGCGCAGGTATCGCGGCTGATCTCCGACCTGGAGGCGCACCTGCAGACGCGCCTGCTGCACCGCACCACCCGGCGCCTGGCCCTGACCGAGGCCGGCGAGCGCTACCTGGAGCGGTGCCGCGGGATCCTCGAGGACATCGAGGTCGCCGAGGCCGAAGCCGCCGGCGCGCACATCCGCCCCTGCGGCCGCTTGCGCGTGCAGTCGCTGATGGGCATGGGCCAGCATCACCTGGTGCCGATGATCGCCCGCTACGGCGCACTGTTCCCCGACGTGGTGATCGAGCTGACCCTGTCCCAGCGCAACCCGGAC…	MDTLQGMRVFARVVDSGSFTSAAQALDLSTAQVSRLISDLEAHLQTRLLHRTTRRLALTEAGERYLERCRGILEDIEVAEAEAAGAHIRPCGRLRVQSLMGMGQHHLVPMIARYGALFPDVVIELTLSQRNPDMLEEGQDVLITGERQLPDSEFVAQRLGSIHSVLCASPGYLQQHGVPRSVDDLERHVCLRLQDPAYPEGWIFADEQGERTVSPQNTFMVNVAEVMAQAAKADLGIALLPSYVAAAALRNGELLRVLPGHAMHERTIYALYPSRRYLDAKIRTWVDLLQQELPQAFARDETTMQSSSYWAQ*	ACTIVE	PA14_01980	PA0159	FALSE	FALSE		putative transcriptional regulator, LysR family	3	COG0583,pfam03466	PA0159			(25) Transcriptional regulators			diggins	20050323070805
PA14_01990	588.966	-1.63769	-0.711663	0.344936	2.06317	0.0390963	0.12976	599.868	427.628	441.879	247.08	620.198	603.238	803.753	829.124	727.93	5471	182682	182867	+		1	ATGAATCGCCAGATCCTTGCTGCCGCCATACTCAGTTTGTTTTCCCTCGCATTTTCCCAGGCCGGTTTCGCCGAAGAGTCCTCGCTGATGACCAACCGCATGGTCGACGCCAACCAGCAGGCCATCGAGCACCAGCAGGAACTTTCCGCCTCCGCCGCGCAGGCCGGGGCCCGCAGCGACTCCTGA	MNRQILAAAILSLFSLAFSQAGFAEESSLMTNRMVDANQQAIEHQQELSASAAQAGARSDS*	ACTIVE	PA14_01990	PA0160	FALSE	FALSE		hypothetical protein	4		PA0160			(14) Hypothetical, unclassified, unknown			diggins	20050323070905
PA14_02010	299.427	-1.70755	-0.771926	0.32972	2.34116	0.0192241	0.0781038	196.938	125.908	160.618	119.712	227.104	482.949	340.774	280.514	760.321	5483	183147	183299	+		1	GTGGAAAGCCTAAAGCCCGATGAGTCGAAGAGACTTTCAATAGAAGAGTCCGACTGTGTTCCAACCGGTTTCCAGTGTCCGGAAATACACTGGCAAGACTTCCCGACGCCGAACTTTGATTGCTCCTATTCGACGTCTTCTCAAGGCCGCTGA	MESLKPDESKRLSIEESDCVPTGFQCPEIHWQDFPTPNFDCSYSTSSQGR*	ACTIVE	PA14_02010	PA0161	FALSE	FALSE		hypothetical protein	4		PA0161			(14) Hypothetical, unclassified, unknown			diggins	20050323071035
PA14_02020	2880.97	-1.09141	-0.126196	0.198505	0.63573	0.524952	0.712222	2413.05	2047.55	1693.27	2333.69	2876.9	4351.93	3368.64	2856.28	3987.42	981	183454	184788	+		1	ATGAGGAATCTGTTCGCCTTGACGCCGATGGCGCTGGCGCTGTGCACCGCGTCCGCCGCCTGGGCCGATGAGGGGGAAGCCAAAGAAGGCTTCATCGAAGGCTCCAGCCTCCAATTGCTGACCCGCAACTACTACTTCAACCATGACCGCCGGCACGCTTCCGGGCACGACAGCAAGGAATGGGCACAAGGCTTCATCGCCACCTTTCAGTCCGGCTACACGCCCGGCGTGGTCGGCTTCGGCGTCGACGCCTACGGCATGCTCGGGCTGAAGCTCGACGGCGGCGGCGGTACCGGCGGCACCAGCATCCTGCCGATCACCGCGCCGAGCAAGGAAGGCTACGAATCCGGCAAGGCGCCCGATGAGTTCTCCAGTGGCGGGGCGGCGCTGAAGATCCGC…	MRNLFALTPMALALCTASAAWADEGEAKEGFIEGSSLQLLTRNYYFNHDRRHASGHDSKEWAQGFIATFQSGYTPGVVGFGVDAYGMLGLKLDGGGGTGGTSILPITAPSKEGYESGKAPDEFSSGGAALKIRAFDTELKLGDQFLSNPVVAGGESRMLPQTFRGVSLTNNSFEDLTLTAGQVSFTKYYNQSGHRRLGSYYGELPGDRDSHHLSWLGGTWGGIEGFTSSLYAAELQNVWKQYYADVDYTYEIDDNWSLNPGAHYYKTVDSGDSLLGRIDNNTYSLHFAVGYKQHTVTAVLQKVNGNTPFDYINQGDSIFLDNSQQYSDFNGPNEKSWKLQYDYDFVALGLPGLSASASYSRGKLDLTRVDPDSPGYGGWYSADGKNAKHWERDLDLQYV…	ACTIVE	PA14_02020	PA0162	FALSE	FALSE		putative outer membrane porin	3	pfam03573	PA0162			(15) Membrane proteins			diggins	20050323071312
PA14_02030	1481.67	1.27234	0.347484	0.252141	-1.37813	0.168162	0.349965	1129.56	1132.41	1094.35	2524.39	1393.56	1671.47	1447.59	1444.94	1496.77	2944	185614	184817	-		1	ATGACGATGAACGGACAGCCTGCGGAACTGCACCGCCCGATTCCCACCCTCGCCCGCCTGCCACGGCCGGTCTACGCGCGCGCCGAAAGCCTGCGCGCCGGCTCCTGGACCTCGCGCCACCGGCACGCCTGGGTGCAGCTTTCCTACGCCATCAGCGGCGTGCTCGGCGTGCATACCGCCGAGGGCAGCTTCTTCGCCCCGCCGCAGCGGGCGATCTGGATTCCGGCGCAACTGGAACACGAGGTGGTCACCTCCACCCGCGCCGAGATGCGCAGCCTGTACATCCGTGGCGACGCCTGCGCCTGGGCGCCGACGCGTTGCCGGGTGCTGGAGGTGACGCCGCTGGCGCGCGAGCTGATCAAGAGTTTCTGCGAGTTGCCGGTGGACTACCCGGAGGGC…	MTMNGQPAELHRPIPTLARLPRPVYARAESLRAGSWTSRHRHAWVQLSYAISGVLGVHTAEGSFFAPPQRAIWIPAQLEHEVVTSTRAEMRSLYIRGDACAWAPTRCRVLEVTPLARELIKSFCELPVDYPEGDSAESRLVQVLLDQLRLLPEVAFSLPMPREPRLLRLCQALIDEPTQSLTMGDWAQRLGTSEKTLSRLFQRETGMNYRLWRQRQRLLASLNALEAGDSVTGAALDSGYDSTSAYIAAFKGLFGFTPGELFRQR*	ACTIVE	PA14_02030	PA0163	FALSE	FALSE		putative transcriptional regulator, AraC family	3	COG2207,smart00342	PA0163			(25) Transcriptional regulators			diggins	20050323071729
PA14_02050	1418.1	1.26714	0.341579	0.299584	-1.14018	0.254212	0.455333	1014.12	903.624	888.041	1979.43	974.058	2676.87	1242.29	1376.27	1708.16	614	185692	187308	+		1	ATGCTCGACTTCTCCGCCCACGCGCTTCCCTACGCCTCGCAACGTTCGCCGGTCCATGCCCGCCGCGGCATGGTCGCCACCTCGCAGCCGCAGGCGGCGCAGGTCGGGTTGGAGATATTGCGCCGTGGCGGCAACGCCATCGACGCGGCGATCGCCACCGCCGCCGCGCTGACGGTGGTCGAGCCGACCGGCTGCGGGATCGGCGGCGACGCCTTCGCCCTGGTCTGGACCCGCGGCCGCCTGCACGGCCTGGACGCCAGCGGGCGCGCGCCGGGCCTGCTCGATCGCGAGCGGGTGCGCGCCGCCGGCCACGAGCGGATGCCGCTGTACGGCTGGACGCCGGTCACCGTGCCGGGCTGTCCGGCGGCCTGGGCCGAACTGTCGCGGCGCTTCGGCAAA…	MLDFSAHALPYASQRSPVHARRGMVATSQPQAAQVGLEILRRGGNAIDAAIATAAALTVVEPTGCGIGGDAFALVWTRGRLHGLDASGRAPGLLDRERVRAAGHERMPLYGWTPVTVPGCPAAWAELSRRFGKLPFEQLLRPAIELARDGFPVSPVIARLWQSGLDKFRAALPQRPELRAWFDEFLIDGRAPRAGEVFRQPGQADTLDELARSQCESFYRGELARTIVGHAERSGGYLRAEDLAGYQAKWVEPISLNYRGYDVWEIPPSGQGLIALMTLNILKGFEFGERDCARTWHRQLEAMKLAYVDGLHYISQPQSMRVSVEELLHVDYAASRRALIGERALDPSPGQPKPGGTVYLACGDEEGNLVSFIQSNYHGFGSGVVVPGTGIALQNRGAE…	ACTIVE	PA14_02050	PA0164	FALSE	FALSE		putative gamma-glutamyltranspeptidase	3	COG0405,pfam01019	PA0164			(2) Amino acid biosynthesis and metabolism			diggins	20050323072146			putative gamma-glutamyltransferase
PA14_02060	1654.3	-1.83941	-0.879242	0.329091	2.67173	0.00754622	0.0404641	4049.67	1117.05	1010.82	277.008	624.725	2561.96	1025.12	993.488	3228.81	2562	187980	188816	+		1	ATGAGCCGCACACTCGCCACCGTGATGCTAGCCGGGGGGCTGCTGGCCGCAGGCCAGGCTGTCGCCGAAGACCATGACATGACGCCGACCCACGAGACCGACTCGGGGCCGCTGCTCTGGCACAACGAGAGCCTGACCTACCTCTACGGCAAGAACTTCAAGATCAACCCGCCGATCCAGCAGACCTTCACCCTGGAACATGCCAGCGGCTGGACCTGGGGCGACCTGTTCATCTTCTTCGACCAGATCAACTACAACGGCAAGGAAGACGCCAGCAACGGCAAGAACACCTACTACGGCGAGATCACTCCGCGCCTGAGCTTCGGCAAGCTCACCGGAGCGGACCTCTCCTTCGGCCCGGTGAAGGACGTGCTGCTGGCCGGCACTTACGAGTTCGGC…	MSRTLATVMLAGGLLAAGQAVAEDHDMTPTHETDSGPLLWHNESLTYLYGKNFKINPPIQQTFTLEHASGWTWGDLFIFFDQINYNGKEDASNGKNTYYGEITPRLSFGKLTGADLSFGPVKDVLLAGTYEFGEGDTEAYLLGPGFDLAIPGFDYFQLNFYYRKPDGNRVRAGAWQITPVWSYTIPVGNSDILIDGYMDWVINNKSASTSRRNQSDYHANLHFNPQVKYDLGKALGYEPKHLYVGLEYDYWSDKYGVKDSQYFTTDQNTASFLVKYHF*	ACTIVE	PA14_02060	PA0165	FALSE	FALSE		putative outer membrane protein	3	COG3248	PA0165			(15) Membrane proteins			diggins	20050323072323
PA14_02070	562.663	-1.0362	-0.0513028	0.226651	0.226351	0.820928	0.912269	663.25	464.479	456.156	571.417	356.123	791.749	476.945	520.12	763.73	1037	189058	190464	+		1	ATGCATAGCGAAGACCAACGCCCCAACGACCTCATCTACGGCCTCGACGACCGGCCGCGCCCGCTTCCCGCCTTCCTTGCCGCGCTACAGCACGTGCTGGCCAGCTTCGTCGGCATCGTCACTCCGCCGCTGGTGATCGGCTCGCTGCTCGGCCTCGGCGAGCACCTGCCGTACCTGATCAGCATGGCGCTGATGGTTTCCGGCGCCGGCACCCTGATCCAGGCGCGCCGGCCGTTCGGCATCGGCGCCGGGATGATCTGCCTGCAAGGCACCAGCTTCGCCTTCCTCGGCGCCGTGCTGGCCGCCGGGATGCTGGTGAAGCAGCGCGGCGGCGGTCCCGAGGAGATCCTCGCGATGATCTTCGGCGTGTGCTTCTTCGGCGCCTTCGTGCAGATCGTC…	MHSEDQRPNDLIYGLDDRPRPLPAFLAALQHVLASFVGIVTPPLVIGSLLGLGEHLPYLISMALMVSGAGTLIQARRPFGIGAGMICLQGTSFAFLGAVLAAGMLVKQRGGGPEEILAMIFGVCFFGAFVQIVLSRFLGHLRRVITPLVTGIVITLIGVSLIKVGITDLGGGAGATDFGAPANLALGALVLLSIVLLNRSRLPWLRLAAIVIGLALGTLAAWATGLFVPRALPELPLVSLPQPFRFGFAFDWMAFLPVALIYLISSIETVGDLTANCMLSRQPLEGPAYLQRLRGGVLGDGVSCLLAATFSAFPNTTFAQNNGVIQLTGVASRHVGIYIGGVLLALGLFPWIGAILQQIPKPVLGGATLVMFGSVAAAGIRILGQTAMDRRSVLIIAAS…	ACTIVE	PA14_02070	PA0166	FALSE	FALSE		putative xanthine/uracil permease	3	COG2233,pfam00860	PA0166			(18) Nucleotide biosynthesis and metabolism			diggins	20050323072756
PA14_02090	2187.12	-2.26001	-1.17633	0.414582	2.83739	0.00454845	0.0273092	2442.48	1113.22	1665.43	584.641	2028.85	1865.37	3168.22	3038.17	3777.74	3539	190557	191222	+		1	ATGACCCTGACAGTGCCCGCCCACGACCCGGCCGCCCGCGACAAGCCGGCCGGGCGCATCCGCCAGAAgAACGAGGAGGCGATCCTCGCCGCGGCCGAGGAGGAGTTCGCCCGCCACGGCTTCAagGGCACCAgCATGAACACCATCGCGCAGAACGTTGGCCTGCCCAAGGCCAACCTGCACTACTACTTCGGCAACAAGCTGGGCCTCTACACGGCGGTGCTGAGCAACATCCTCGAACTCTGGGACAGTACCTTCAACACCCTCTGCGTCGACGACGATCCGGCCGAGGCGCTGGCCCGCTACATCCGCGCCAAGATGGAGTTCTCCCGCCGCTACCCGCTGGCCTCGCGGATCTTCGCCATGGAGATCATCAGCGGCGGCGAGTGCCTCACCGCG…	MTLTVPAHDPAARDKPAGRIRQKNEEAILAAAEEEFARHGFKGTSMNTIAQNVGLPKANLHYYFGNKLGLYTAVLSNILELWDSTFNTLCVDDDPAEALARYIRAKMEFSRRYPLASRIFAMEIISGGECLTAHFNQDYRSWFRGRAAVFEAWIAAGRMDPVDPVHLIFLLWGSTQHYADFASQIGLVTGRKRMSRQDFAAAADNLVRIILKGCGLTPPAA*	ACTIVE	PA14_02090	PA0167	FALSE	FALSE		putative transcriptional regulator, TetR family	3	COG1309,pfam00440	PA0167			(25) Transcriptional regulators			diggins	20050323073000
PA14_02100	1365.29	-1.86586	-0.899844	0.226544	3.97205	7.12579e-05	0.000963925	1093.34	757.754	1148.6	961.177	1224.55	1044.89	1941.3	1870.83	2245.16	3895	191228	191818	+		1	ATGCCGAGCACCCTGCAAGGCCTCGCCGAATACCGCGAGGAAATCCGCAAGAGCCGCTTCCACACCATCGCCGCGCCGGTGGCCGACGAGGACGAGGCGCAGGCGTTCATCGCCGCCCACCGCGACGCTTCCGCCGGACACAACTGCTGGGCCTGGAAGTGCGGCGCGCAGTACCGCTTCAGCGACGACGGCGAACCCGGCGGCAGCGCCGGGCGGCCGATCCTGGCGGCCATCGAGGGACAGGACATGGACTGCGTGGTGGTGCTGGTCAGCCGCTGGTTCGGTGGCATCAAGCTCGGCACCGGCGGCCTCGCCCGCGCCTATGGCGGCGGCGCGGCCAAGTGCCTGCAGCAGGCGCCGCGCAGCGAGCTGGTCGAGCGCTGCCGGGTGCGCTTCGCC…	MPSTLQGLAEYREEIRKSRFHTIAAPVADEDEAQAFIAAHRDASAGHNCWAWKCGAQYRFSDDGEPGGSAGRPILAAIEGQDMDCVVVLVSRWFGGIKLGTGGLARAYGGGAAKCLQQAPRSELVERCRVRFACAFADHALLKARSLALGASVAAEDYGADGVVLTLELPVARFEALQALLVDLSRGQVRPQRLDA*	ACTIVE	PA14_02100	PA0168	FALSE	FALSE		conserved hypothetical protein	4		PA0168			(14) Hypothetical, unclassified, unknown			diggins	20050323073056
PA14_02110	1244.67	-1.82854	-0.870691	0.276514	3.14881	0.00163936	0.0123829	1249.54	716.296	815.941	1268.11	722.055	973.08	1751.36	1734.95	1970.7	3434	192532	191825	-		1	GTGCGGCTGGAGCGCATCGCCCGGATCTCCGACGGTTTCCAGTCGATGGCGCGGGAGCAGAACCTGTCGCTGTCCGAGCGCTACCACAAGCAACTGCGGCGCCTGGAAAAGGTGGCGCGGATCTCCGACCGCTACCAGCAGATGATGCGCGACCTCAACCTGGCGCTGAAGGAAGCCTCGATCCGCGACCCGCTGACCGGCCTGCCCAACCGACGCATGCTGCTGGAGCGCCTCAGGGAGGAGAACGAACGCTCCCAGCGCCACGGCCAGAGCTACGTGCTGGCGATGCTCGACGTGGACTTCTTCAAGCAAGTCAACGATACCTGGGGCCACGACAGCGGCGACCGGGTGCTGGTGGAAATCGCCCGGGCCATGGAGTCCGAGCTGCGCGAATACGAC…	MRLERIARISDGFQSMAREQNLSLSERYHKQLRRLEKVARISDRYQQMMRDLNLALKEASIRDPLTGLPNRRMLLERLREENERSQRHGQSYVLAMLDVDFFKQVNDTWGHDSGDRVLVEIARAMESELREYDLCGRWGGEEFLLLLPQTRLQDAGPVLERVRDSVRTLAVRVGTEALSVTASVGVTEHRIGETYSQTVNRADAALLDAKRSGRDKCVFAALPPLPAPSRPAPAR*	ACTIVE	PA14_02110	PA0169	FALSE	FALSE		putative GGDEF domain	3	pfam00990,smart00267,COG2199	PA0169			(28) Two-component regulatory systems			diggins	20050323073340
PA14_02130	506.234	-1.83248	-0.8738	0.282369	3.09454	0.00197121	0.0142559	679.096	325.519	316.24	433.608	244.458	468.586	676.661	590.249	821.692	4782	193039	192659	-		1	ATGAGTGACCTGCACATACCCGGCACCCAGTCCACGCCCGCCATCCAGGGCGACTGGCAGGCCGGACGCCTGTCCATGCAAGGCGATTCCTACCCGGAAAACTCCTATGAACTGTTCGGCCAGGTGATCGACTGGGTCGAGCGCTTCCTCGCCGACGGGCAGCGGCCGCTGGAACTGGACCTGCGCCTGCTGTACCTGAACACCAGTTCGATCAAGGCCATGATGGACATCCTCGACCTGCTCGAAGAGGCCCACCAGGGCGGTCGCCCGGTCAGCCTGCGCTGGCACTACGACCGGCGCAACGAACGGGTCGCCGAGCTGGCCGAGGAGTTCCGCGAGGATTGCAGCTTCCCCTTCGCCATCCAGGCCCACGACGAGTAG	MSDLHIPGTQSTPAIQGDWQAGRLSMQGDSYPENSYELFGQVIDWVERFLADGQRPLELDLRLLYLNTSSIKAMMDILDLLEEAHQGGRPVSLRWHYDRRNERVAELAEEFREDCSFPFAIQAHDE*	ACTIVE	PA14_02130	PA0170	FALSE	FALSE		hypothetical protein	4		PA0170			(14) Hypothetical, unclassified, unknown			diggins	20050323073657
PA14_02140	502.336	-2.1697	-1.11749	0.233362	4.78867	1.67892e-06	3.75673e-05	572.704	325.519	263.414	315.288	239.176	543.991	720.654	648.689	891.587	4162	193608	193066	-		1	ATGGAAACGCTAGACCTGCTGGCCATGCGTGAAAGCTACACCCGCCAACGCATCCTGCTCTGCTTCAACGGACCGATCTCGCGCAGCCTGATCGAGGAGATAGGCCACGCGCTGCGCAACTACCTGCACGCCGAACAGGCCAAGCCGAGCGAAGCGATGGACGTCTTCGCGGTGTACATCGAGATGACCCAGAACATCCGCCACTACGCCAATCTCAAGGGCTACGGCGAACACGAGGCGGCGGCCACGGTAGCCATCGCCCGCAACGAGGACGGCCACTACGTGGTGTCCGCCGGCAACCTGGTGGAGCGCGACGACGGCCAGAGCCTGGTGCGCAGCATCCAGGCCATCGCCAACCTCGACAAGGCCGCCCTCAAGGCCGCCTACAAGGAGCAGCTA…	METLDLLAMRESYTRQRILLCFNGPISRSLIEEIGHALRNYLHAEQAKPSEAMDVFAVYIEMTQNIRHYANLKGYGEHEAAATVAIARNEDGHYVVSAGNLVERDDGQSLVRSIQAIANLDKAALKAAYKEQLRRPRDSGCASGAGLGLLDIARKSSEPLAASLKEQPDGRAFFSLRAVI*	ACTIVE	PA14_02140	PA0171	FALSE	FALSE		conserved hypothetical protein	4		PA0171			(14) Hypothetical, unclassified, unknown			diggins	20050323073933
PA14_02150	3150.66	-1.22144	-0.288585	0.345323	0.835697	0.403326	0.611772	3827.84	2425.27	1574.06	3737.52	1548.23	4010.81	3374.92	3290.2	4567.04	347	195608	193617	-		1	ATGGCGGCGAACTGGGGGTTGCGCGGCAAATCGGTGGTGGCGCTGTTGCTGGCCTGTGCCCTGGCACTGGTCCCGGCGGTGCTGCTGGGCTGGCGCGCGATGGACGACATCCGTACGCACTTCGGCCTGGCCTACGCGAAGAACTTCACCCTGCTGCACCGGCAGAAGATCCTCGCCCCGGTCTCCCGCGAACTGGCGTTGTCGCGCCGTTTCGCCGAATCGGTGGTGACCCGCGACTGGCTGCTGAAGGAAGACGACCCGGCGCGCCGCGCGCTGTTCTTCCGCGAGGCCGAGGGCTACCGCGGCGACTTCCGCGACCACGCCTACTTCATCATCGCCAGCGGCTCCCAGCACTACTACTTCAACGACGGCAGCCAACCCTACAGCGAACGGCCGCGC…	MAANWGLRGKSVVALLLACALALVPAVLLGWRAMDDIRTHFGLAYAKNFTLLHRQKILAPVSRELALSRRFAESVVTRDWLLKEDDPARRALFFREAEGYRGDFRDHAYFIIASGSQHYYFNDGSQPYSERPRYTLEAGDPEDAWYFNTLRNSAAYNINVNVDSKLNLTKVWFNLVIRDQGRPIGLAGSGLDLSGFLDDFIIAREPGVTPMIVGDDGAIQAHPDRRLIAYSSAAGGASERHRVFDLLDQPEQRDALREAMRLARAKAGSVHCLWAGLDGRQQLFAVAYIPQLRWYVLTAVDLHAAQVLDNRWLWPLAGTFLLLLVALLLGFAYAVERLLLRPLRSLKRSAKAIAAGRYDTPLPLARQDEIGSLSKAFASMADQVRRHTAELEDKVQERT…	ACTIVE	PA14_02150	PA0172	FALSE	FALSE		putative serine phosphatase	3	COG2208	PA0172			(25) Transcriptional regulators			diggins	20050323074109
PA14_02180	532.315	1.39134	0.476476	0.221997	-2.14631	0.0318481	0.112961	368.975	456.034	456.156	868.609	633.024	545.786	428.761	580.022	453.465	2047	196920	195871	-		1	ATGCCCATCAGTGTCCTGGTCGTCGACGATTCCGCCCTGATCCGCAGCCTGCTCAAGGAGATCATCCAGGCCGACCCGGAGCTGCGCCTGGTCGGCTGTGCGCCGGACGCCTTCGTCGCCCGCGACCTGATCAAGCAGTACGCGCCGGACGTGATCAGCCTCGACGTGGAAATGCCGCGGATGGACGGCCTGACCTTCCTCGACAAGCTGATGAAGGCGCGGCCGACCCCGGTGCTGATGATCTCCTCGCTCACCGAGCGCGGCTCCGAAGCCACCCTGCGCGCGCTGGAACTGGGCGCGGTGGACTTCATCGCCAAGCCCCGGCTGGGCATCGCCGAAGGCATGCAGGCCTATGCCGAGGAAATCCGCGCCAAGCTCAAGACCGTCGCCCGCGCCCGC…	MPISVLVVDDSALIRSLLKEIIQADPELRLVGCAPDAFVARDLIKQYAPDVISLDVEMPRMDGLTFLDKLMKARPTPVLMISSLTERGSEATLRALELGAVDFIAKPRLGIAEGMQAYAEEIRAKLKTVARARLRRRAADAPAPPESAAPLLSTEKIIALGASTGGTEALKEVLLGLPAHSPGVVITQHMPPGFTRSFAERLDRLTRLSVSEARDGDRILPGHALVAPGDHHMEVQRSGANYVVRLNRQAQVNGHRPAVDVMFESLARCAGRNLLAGLLTGMGKDGARGLLAIRQAGGYTLAQDEATCVVYGMPREAVELGAAEDVLPLERIAAALLQQAARRGSGNRL*	ACTIVE	PA14_02180	PA0173	FALSE	FALSE	cheB	glutamate methylesterase	2	COG2201,pfam01339				(10) Chemotaxis		3.1.1.61	diggins	20050323075057			response regulator for chemotaxis (cheA sensor)
PA14_02190	425.649	1.21198	0.277365	0.280217	-0.989821	0.322262	0.528399	280.693	469.086	404.044	354.96	656.414	448.837	407.114	485.786	323.903	3861	197542	196940	-		1	ATGAATCTCCAGGCCCGGGAAGGCGCGCCGCTGAACCGCTACTACGATCCGTACTTCGCCTGCGATGCGGTGAAGCTGTTGCCCGGCGAGTACTTCGCCAGCGGCGAAGACCTGGTGATCGTCACCGTGCTCGGCTCCTGCGTCTCGGTGTGCCTGCGCGACCCGCTCAACGGCATCGCCGGGATGAACCACTTCATGCTCCCCGAGCGCGGCcTCGGCGGCGACCCGGCCTCGCCGTCGGCGCGCTACGGCAGCCACGCCATGGAACTGCTGATCAACCGCATGCTGGCCCTCGGCGCCAACCGCGAGCGCCTGCAGGCCAAGGTCTTCGGCGGCGGCTCGGTACTGCGCCAGATCAGCGCCGCCATCGGCCAGCGCAACGTCGAGTTCACCCTCGAC…	MNLQAREGAPLNRYYDPYFACDAVKLLPGEYFASGEDLVIVTVLGSCVSVCLRDPLNGIAGMNHFMLPERGLGGDPASPSARYGSHAMELLINRMLALGANRERLQAKVFGGGSVLRQISAAIGQRNVEFTLDYLATERIPLLASDVLEAFPRKIYFFPRNGRVLVKSLVELKNDTVLQRERDYRRRIDRNADGGPIDLF*	ACTIVE	PA14_02190	PA0174	FALSE	FALSE		putative chemotaxis protein	3	COG1871,pfam03975	cheD			(10) Chemotaxis			diggins	20050323075332
PA14_02200	1082.23	1.67716	0.746018	0.238571	-3.12702	0.00176585	0.0130726	932.625	1117.05	1063.65	1113.6	1795.71	1226.22	858.919	1011.75	620.531	2823	198390	197548	-		1	ATGCCCACCTCCACGCCTTCGCCGGTGTTCGGCAACCAGGAGTTCCACTACACCCGCGAGGACTTCCAGCAAGTACGCGAGCGGCTCTACCGGCTGACCGGCATCAGCCTGGCCGAGAGCAAGGCGCAACTGGTCTATAGCCGCCTCTCGCGGCGCCTGCGCCTGCTGCGGCTCGGCAGCTTCGCCGAATATTTCACCCACCTCGACCGCGAGCCGGGCGAGCAGCAGTTGTTCGTCAACGCGCTGACCACCAACCTCACCGCATTCTTCCGCGAACGCCACCACTTCCCCCTGCTCGCCGACCTCGCCCGCCGCCAGTTGCAGCGGCATCGCCCGCTGCGCATCTGGTCGGCGGCGGCGAGCACCGGCGAGGAACCCTATTCGATCGCCATCACCCTG…	MPTSTPSPVFGNQEFHYTREDFQQVRERLYRLTGISLAESKAQLVYSRLSRRLRLLRLGSFAEYFTHLDREPGEQQLFVNALTTNLTAFFRERHHFPLLADLARRQLQRHRPLRIWSAAASTGEEPYSIAITLVEALGSFDPPVKIVASDIDTGVLDCARLGVYPLERLEQMPAPLKKRFFLRGTGPNAGKARVVEELRQLVEFRQINLLEADWSIAGELDAIFCRNVMIYFDKPTQTRLLERMVALLRPEGLFFAGHSENFVHASHLVRPVGQTVYSPA*	ACTIVE	PA14_02200	PA0175	FALSE	FALSE		putative chemotaxis protein methyltransferase	3	COG1352,smart00138,pfam01739	cheR			(10) Chemotaxis		2.1.1.80	diggins	20050323080045			putative glutamate methyltransferase
PA14_02220	4805.16	1.92199	0.942599	0.249176	-3.78286	0.000155036	0.00181291	3574.31	5082.4	5701.59	4910.28	8814.05	5271.15	3463.61	3711.7	2717.38	398	200499	198460	-		1	ATGGGTCTGTTCAATGCACATGCGGTGGCGCAGCAACGCGCCGACCGGATCGCCACGCTCCTCCAGTCGTTCGCCGACGGCCAGCTCGACACCGCCGTCGGCGAGGCCCCGGCGCCCGGCTACGAGCGTCTTTACGACAGCCTGCGGGCGCTACAGCGGCAACTGCGCGAACAACGCGCCGAACTCCAGCAGGTGGAAAGCCTGGAGGCGGGGCTGGCGGAGATGAGCCGCCAGCACGAAGCCGGCTGGATCGACCAGACGATTCCCGCCGAACGCCTAGAAGGCCGCGCGGCGCGCATCGCCAAGGGCGTCAACGAACTGGTGGCCGCGCACATCGCGGTGAAGATGAAGGTGGTCAGCGTGGTCACCGCCTACGGCCAGGGCAACTTCGAGCCGCTG…	MGLFNAHAVAQQRADRIATLLQSFADGQLDTAVGEAPAPGYERLYDSLRALQRQLREQRAELQQVESLEAGLAEMSRQHEAGWIDQTIPAERLEGRAARIAKGVNELVAAHIAVKMKVVSVVTAYGQGNFEPLMDRLPGKKAQITEAIDGVRERLRGAAEATSAQLATAAYNARIKSALDNVSANVMIADNDLNIIYMNRTVSEMLGRAEADIRKQLPNFDAGRLLGANIDVFHKNPAHQRHLLANLTGVHKAELNLGGRRFSLDVVPVFNDANERLGSAVQWTDRTEEHRAEQEVSQLVQAAAAGDFSKRVEEAGKEGFFLRLAKDLNSLVDTADRGLRDVSRMLGALAQGDLTQRIEADYQGTFGQLKDFSNETALSLSRMLGQIREAADTINTAAS…	ACTIVE	PA14_02220	PA0176	FALSE	FALSE		putative chemotaxis transducer	3	COG0840,smart00283,pfam00015	PA0176			(10) Chemotaxis			diggins	20050323080535
PA14_02230	953.182	1.90143	0.927088	0.385874	-2.40257	0.0162804	0.0704732	482.158	1228.38	1501.96	677.209	2042.43	772	771.631	731.236	371.637	4442	201020	200535	-		1	ATGAACGGCACTGAGGCAAGCCAGGCGAACGGCCCGGCGCAGGAATACCTGACCTTCACCCTGGGCCGCGAGGAGTACGCCATCGACATCCTCCGCGTGCAGGAGATCCGCGGCTACGACCAGGTCACCGCGATCGCCAACGCGCCGCCCTTCATCAAGGGCGTGATCAACCTGCGCGGGGCGATCGTGCCGATCGTCGACCTGCGCATCAAGTTCCACCTCGCCGAGGTCACCTACGACCCGTTCACCGTGGTGATCATCCTCAACATCGGCCGGCGCATCGTCGGCGTGGTGGTGGACTCGGTATCCGACGTGATCGCCCTGGGCGGCGACGCGATCAGGCCGCCGCCGGAGTTCGGCGCCAGCTTCGACACCGAATACCTGCTCGGCCTGGCCACC…	MNGTEASQANGPAQEYLTFTLGREEYAIDILRVQEIRGYDQVTAIANAPPFIKGVINLRGAIVPIVDLRIKFHLAEVTYDPFTVVIILNIGRRIVGVVVDSVSDVIALGGDAIRPPPEFGASFDTEYLLGLATAGERMLILVDIERLMTSREMALVDEAAA*	ACTIVE	PA14_02230	PA0177	FALSE	FALSE	cheW	putative purine-binding chemotaxis protein	2	COG0835,cd00732,pfam01584				(10) Chemotaxis			diggins	20050508155545			putative positive regulator of CheA protein activity
PA14_02250	5290.9	2.55946	1.35584	0.269566	-5.02972	4.91201e-07	1.27669e-05	2931.43	6745.32	8599.15	10321.7	8978.54	2540.42	2920.33	2903.76	1677.48	433	202926	201007	-		1	ATGCCCCAGGATATGAGCCAGTTTCTCCAGGTGTTCTTCGAGGAAACCGAGGAACACCTGGCCACCCTCGAACTCCTCCTGATCGGTCTCGACCTGGACCGGCCGGACAGCGAGACGCTGCACGGCATCTTCCGCGCCGCGCATTCGATCAAGGGTTCCAGCGGAATGTTCGGTTTCGACGACATCACCGCCGTCACCCACGAACTGGAGACCCTGCTCGACCGCATCCGCTGCGGCCAGATGCACCTGCGGCCGGACATGATCAGCTCCTTCCTCGAAGCCCGCGACGTGCTGCAGCGCCTGCTCGACGCCCATCGCAGCGGCCGTCCCGACCCCGGGGTGCCGTTGCTGGAGACGGTCGAGCGGCTGCGCGGCTGGCTGCGTGCGCCGGAGCAGGAA…	MPQDMSQFLQVFFEETEEHLATLELLLIGLDLDRPDSETLHGIFRAAHSIKGSSGMFGFDDITAVTHELETLLDRIRCGQMHLRPDMISSFLEARDVLQRLLDAHRSGRPDPGVPLLETVERLRGWLRAPEQEAAEEGFGLFDDAPARETADDDAFGFFDEGPGAPERAAAPEAFGLFDEAPGAPAASEAFGLFDDAPGSPPTEERAFGLFDGAPGSPAAPSAPAQAVAAPARGAVAPVRGDGESGSIRVSVEKIDSLINLVGELVITQAMLGQLGEQLDPSRHERLQHALAQLEHNTRDLQESVMSIRMLPINFIFSRFPRLVRDTATRLGKQVELHLHGEHTELDKSVIEKLSDPLTHIVRNSIDHGIETPAERLAAGKPASGTVKLAASHQGGSVV…	ACTIVE	PA14_02250	PA0178	FALSE	FALSE	cheA	putative two-component sensor	2	cd00731				(28) Two-component regulatory systems		2.7.3.-	diggins	20050508155444			putative chemotaxis protein CheA
PA14_02260	3283.14	2.13776	1.0961	0.320368	-3.42137	0.000623066	0.00557667	2637.15	5239.02	6623.9	3246.84	6208.02	1122.09	1917.55	1747.37	806.349	4921	203319	202954	-		1	ATGGGCAAACCGATTCTGATCGTCGACGACTCGGCGTCTATCCGCCAGATGCTGAGCTTCACCCTGAAGTCCGCCGGCTACGAGGTAGACGAGGCCGCGGACGGCAAGGAAGGCCTCGGCAAGGCCCAGAGCAAGAGCTACAGCCTGGTGTTCACCGACCAGAACATGCCGAACATGGACGGCCTATCGCTGATCCGCAGCCTGCGTAACCTGGCCGGCTACCGCAGCGTGCCGATCCTCATGCTGACCACCGAATCGAGCGACGCGATGAAGCAGCAGGGACGCAGCGCCGGCGCCACCGGCTGGCTGGTGAAGCCGTTCGACCCGCCGAAACTGCTCGAAGTGACGCGCAAGGTCCTGCCCTGA	MGKPILIVDDSASIRQMLSFTLKSAGYEVDEAADGKEGLGKAQSKSYSLVFTDQNMPNMDGLSLIRSLRNLAGYRSVPILMLTTESSDAMKQQGRSAGATGWLVKPFDPPKLLEVTRKVLP*	ACTIVE	PA14_02260	PA0179	FALSE	FALSE		putative two-component response regulator	3	cd00156,smart00448	cheY		putative chemotaxis response regulator	(28) Two-component regulatory systems			diggins	20050323081603
PA14_02270	2378.03	1.50175	0.586647	0.211846	-2.76921	0.00561924	0.0319749	1996.54	2612.6	3355.85	2544.58	3657.81	1894.09	1915.46	2061.49	1363.8	1724	204689	203517	-		1	ATGCGCGAGTCCCTCGGTGTTTCGTTACCATCCCGGCCCCTGCTGCTGAAGCTGGGCCTGCTTTCCCTACCCTGGGCGTTGTGCGCCGGGCTGCATGCCGTCGGCCTCGGCGTCTGGCTGGCCCTGGCGCTCGGTTGGTTCGCCAGCCTGGCCATGCTCTTCCTCCTCCTGCGCGACCCTCGGCAAGCGGTAGCGAATGCCAGCCCGCAGGCGGATGCCGCTTCGCCGGCCTGGAGCGCGGCGCAACGGGCGCTCGCCGACGAAACCGCGCAACTGGACGGCCACGCCCGGCAGATCGATGAACTGCTGCATTCGGCGATCCGCCAGCTCAGCGACAGCTTCCACGGCCTCGCCGAACGCATCGATACCCAGCGCGGCCTGTCCCATTCACTGATCGAG…	MRESLGVSLPSRPLLLKLGLLSLPWALCAGLHAVGLGVWLALALGWFASLAMLFLLLRDPRQAVANASPQADAASPAWSAAQRALADETAQLDGHARQIDELLHSAIRQLSDSFHGLAERIDTQRGLSHSLIERYDGRGQVDEGINFQDFIRTTQQTLSLFVEATLETSRTSQQLVERMDQVRLKITEILQSTQDMDAIAKQTNLLALNAAIEAARAGESGRGFAVVADEVRALSTRSTEFSAAIRKHVDVVHHEIQDAESAISQLADKDMSFALDSKQKIQGMLDDLEAMNRHTLKVIHELDRLSLEVGQGVDAAVTALQFQDMGSQLLGQMRKHHARLGAFALGLGALEARPRQEWPERVAREVEELRRPLPSPVSQNSVNVGEVELF*	ACTIVE	PA14_02270	PA0180	FALSE	FALSE		putative chemotaxis transducer	3	smart00283	PA0180			(10) Chemotaxis			diggins	20050323082038
PA14_02290	1266.71	1.3746	0.459017	0.28649	-1.60221	0.10911	0.263483	1269.91	1064.85	1470.55	1081.58	1871.91	1434.48	981.123	1351.44	874.539	2361	205815	204880	-		1	ATGGAAACCCTCAGCAATATCCAGTGCTTCGTCCGCAGCGCCGAGGCCGGCAGCTTCGCCGAGGCCGCCAGGCGCCTGGGCCTGACGCCGGCCGGGGTGGGCAAGAACGTCGCCCGCCTGGAAAGCAACCTCGGCGTGCGCCTGTTCCAGCGCAGCACCCGGCGCCTGACCCTGACCGAAGCCGGGGAGCGTTTCCTGCAAGAGGTCGGCGGCAGCCTGGAGGGCATCCAGACCGCTCTCGCCAACGTCTCCAGCGTCGGCAACCAACCCAGCGGCACGTTGAAGGTCAGCATGGGGCTGGCCTTCGGCCGCGACTACATCCTGCCGCTGCTCGGCGAGTTCCTCGAACGCTATCCCGACATCGTGCCCGACTGGCATTTCGACAATCGCCAGGTCGAC…	METLSNIQCFVRSAEAGSFAEAARRLGLTPAGVGKNVARLESNLGVRLFQRSTRRLTLTEAGERFLQEVGGSLEGIQTALANVSSVGNQPSGTLKVSMGLAFGRDYILPLLGEFLERYPDIVPDWHFDNRQVDLIGEGFDAAIGGGFELPPPGVVARNLTPGHLILLASPAYLRDKPPIRHPGDLGGFDGIRIRSPQTGRVRSWPLRRRNGEEAPIELRERMTMSDPEATCEVAAMGLGITLVCMQHAYAYLESGALVRVLPDWYVDAGNTSLYYAANKLLPAKTRVFVDFVVDYFRRQDLARRFSAFPTG*	ACTIVE	PA14_02290	PA0181	FALSE	FALSE		putative transcriptional regulator, LysR family	3	COG0583,pfam03466	PA0181			(25) Transcriptional regulators			diggins	20050323091300
PA14_02300	499.395	1.55827	0.639942	0.20032	-3.1946	0.00140023	0.010866	656.459	449.125	521.117	592.993	533.431	619.396	307.954	408.353	405.732	3390	205932	206684	+		1	ATGTCCGTATCCTCTGCATCCCTCGCCGGCAAAGTCGCCTTCGTCCAAGGCGGTTCCCGCGGCATCGGCGCCGCCATCGTTCGCCGGCTGGCCGCCGAAGGCGCCAGCGTCGCCTTCACCTACGTCAGCTCGGCGGACAAGTCCCGGGCCCTGGCGGCCGAACTCGAAGGCGCCGGAGCCAGCATCCTGGCCCTGCATGCCGATAGCGCCGACGCGGCGGCGCTCGTCGCCGCCGTCGACGAAGCGGCGGCTCGCTTCGGACGCATCGACATCCTGGTCAACAACGCCGCTGTCCTCGCCCTCGGTTCGGTGGAAGAGCTGCCGCTGGCCGACTTCGAGCGGACCCTGGCGATCAACGTGCGCAGCGTCTTCGTCGCCACCCAGGCGGCGGTCAAGCAC…	MSVSSASLAGKVAFVQGGSRGIGAAIVRRLAAEGASVAFTYVSSADKSRALAAELEGAGASILALHADSADAAALVAAVDEAAARFGRIDILVNNAAVLALGSVEELPLADFERTLAINVRSVFVATQAAVKHMGDGGRVISIGSTNAERMPFAGGATYAMSKSALVGLTKGLARDLGPRGITVNNVQPGPVDTDMNPDDGDFAETLKGLMALPRYARSEEIASFVAYLAGPEAAYITGASLTIDGGFSA*	ACTIVE	PA14_02300	PA0182	FALSE	FALSE		putative short-chain dehydrogenase	3	pfam00106,COG1028,COG4221	PA0182			(4) Biosynthesis of cofactors, prosthetic groups and carriers			diggins	20050323091607
PA14_02310	824.503	1.35249	0.435622	0.163725	-2.66069	0.00779816	0.0413309	1091.08	692.497	656.75	870.697	732.618	1260.34	546.077	641.384	929.091	611	208394	206784	-		1	ATGAGCAAACGCCCCAACTTCCTGGTGATCGTCGCCGACGACCTGGGCTTCTCCGATATCGGCGCCTTCGGCGGCGAGATCGCCACGCCGAACCTCGACGCCCTGGCCATCGCCGGCCTGCGCCTGACCGACTTCCACACCGCCTCGACCTGCTCGCCGACCCGCTCGATGCTGCTCACCGGCACCGACCACCACATCGCCGGGATCGGCACCATGGCCGAGGCGCTGACCCCGGAACTGGCAGGCAAGCCGGGTTACGAAGGGCATCTCAACGAGCGCGTGGTGGCGCTGCCGGAGCTGCTCCGCGAGGCCGGCTACCAGACCCTCATGGCCGGCAAGTGGCACCTCGGTCTGAAGCCGGAACAGACGCCCCATGCACGCGGTTTCGAGCGTTCCTTC…	MSKRPNFLVIVADDLGFSDIGAFGGEIATPNLDALAIAGLRLTDFHTASTCSPTRSMLLTGTDHHIAGIGTMAEALTPELAGKPGYEGHLNERVVALPELLREAGYQTLMAGKWHLGLKPEQTPHARGFERSFSLLPGAANHYGFEPPYDESTPRILKGTPALYVEDERYLDTLPEGFYSSDAFGDKLLHYLKERDQSRPFFAYLPFSAPHWPLQAPQEIVEKYRGRYDAGPEALRQERLARLKELGLVEADVEAHPVLALSREWEALDDEERAKSARAMEVYAAMVERMDWNIGRVVDYLRRQGELDNTFVLFMSDNGAEGALLEAFPKFGPDLLGFLDRHYDNSLENIGRANSYVWYGPRWAQAATAPSRLYKAFTTQGGIRVPALVRYPRLSRQGA…	ACTIVE	PA14_02310	PA0183	FALSE	FALSE	atsA	arylsulfatase	1	COG3119,pfam00884				(8) Central intermediary metabolism		3.1.6.1	diggins	20050323092131			hydolysis of arylsulfatase esters
PA14_02330	309.059	1.60742	0.68475	0.335775	-2.03931	0.0414187	0.134419	466.312	274.849	224.866	474.672	200.697	441.656	199.018	214.769	284.694	2856	209321	208482	-		1	ATGAACGCATTCACCGCACCCGCCACGGGCACCCCGCTGGTCAGCTTCCGCCAGGTGCGCAAGCACTTCGCCGTGGACGGCCGGCGACTGGAAGCGATCCAGCAGTTCGACCTGGAGATCGGCGAGGGCGAGTTCATCGCCATCGTCGGCGCCAGCGGCTGCGGCAAGTCGACCCTGCTGCGCCTGCTGATCGGCCTGGACCGCGACTACGACGGCGAGATCCGCGTCGACGGCCGGCCAATCGCCGGCATCGGCGGCGAACGCGGCATCGTGTTCCAGGAGCACCGCCTGTTCCCCTGGCTGACGGTGCAGCAGAACGTCGCCCTCGGCCTGGTCAACGAAGCCCTTGGCGAAACCGACAAGGCGGCGCGGATCGACGAATACATCCGCCTGGTCGGC…	MNAFTAPATGTPLVSFRQVRKHFAVDGRRLEAIQQFDLEIGEGEFIAIVGASGCGKSTLLRLLIGLDRDYDGEIRVDGRPIAGIGGERGIVFQEHRLFPWLTVQQNVALGLVNEALGETDKAARIDEYIRLVGLHGFERAYPHQLSGGMAQRVAIARGLVASPRLLLLDEPFSALDALTRQQLQEELLAIRRRTRITTLLVTHDVEEALYLADRVVVMEPRPGRIRRVVEVDLAHPRERGGFDFLRQREALLHELTADGEYVAPPPRRVENLPFEFLAC*	ACTIVE	PA14_02330	PA0184	FALSE	FALSE		putative BC-type transporter, ATP-binding component	2	COG1116,COG4525,COG1136	PA0184, atsC			(27) Transport of small molecules			danlee	20060329174338
PA14_02340	415.368	1.3638	0.44763	0.26953	-1.66078	0.0967579	0.243006	443.676	329.358	393.336	573.505	310.099	605.033	313.54	362.331	407.436	640	210934	209318	-		1	ATGAAGAATATCGATAAAACCCTTTCGCCCGCCTGGAGCCGGCCCCTGCCGCGCCTGGCGCCGCCGCCCTCCGCGGCTTTCGCCCGGCGCCTGGGGGACAGCCTGCTGCCCTGGTTGCTGCCCCTCGGGCTGGCGCTGCTGTGGTGGGTCGCCAGCCATCGCCACTGGATGTCGGCCCAGGTGCTGCCGACTCCCGAGCTGGTCTGGCAGAGCGCCCGCGAGTTGCTCGCCGGCGAACTCTGGAGCGAATTGGCGATCAGCCTGCGGCGCCTGGCCTGGGGCCTGCTCGCCGGGGTCGCCAGCGGCGCCGCGCTAGGCGCCTGGCTGGGCTTCAGTCCGCGTGCCGAGCGCCTGGTCTTCCCCACCTTCAGCGCCCTCGCGCAGATCCCCACGCTGGCC…	MKNIDKTLSPAWSRPLPRLAPPPSAAFARRLGDSLLPWLLPLGLALLWWVASHRHWMSAQVLPTPELVWQSARELLAGELWSELAISLRRLAWGLLAGVASGAALGAWLGFSPRAERLVFPTFSALAQIPTLAWIPLFMLFFGIGELLKLVVLVKAVVVPVTIHTLVGVRDAQPKLREAAAVLRLPPRLLVWRLILPAALPAFLTGLRLALAQGWTSLLAVELLASSEGIGYLMVQGRQLFMLDIVFVCILVIGLVGVGMDRAIQWLDRRLLHWPQAATGEFRRRPPGRGWQRLQVWLPPLALLLLWQSASSAEWVDPAILASPLEVARATWSGALDGSLPGALFDSLKRTLGGLLLGGGLGFLGGLLLGLWRPAERFFGPTFAALRQVAIFAWVPLLT…	ACTIVE	PA14_02340	PA0185	FALSE	FALSE		putative permease of ABC transporter	3	COG0600	PA0185, atsB			(27) Transport of small molecules			danlee	20060329174234
PA14_02360	916.54	1.76417	0.818989	0.258023	-3.1741	0.00150304	0.0115882	697.205	1189.99	1211.42	1413.58	1010.27	885.107	584.484	595.362	661.445	2005	211201	212262	+		1	ATGAAAGCGCTTACGTCTTCCCTGCTCGGTCTGTTCGCCGCGCCTGTCCTCGCCGGCCTGCTCGGTGCCTACGTGCCGCTGGCGAGCGCCGCTCCGCCGAAGGAAATCCGCATCGCGGTGCCGGACGTCAGCGCCGGCAGTTCGCACTCGGGCGGCGGCGTGGTCGACGTGCTCTACACCCGGCAGTTGCTGGAGAAGGAGTTCGCCAACGACGGCATCGCGGTGAAATGGAGCTTCTTCAAGGGCGCCGGTCCGGTGGTCAACGAAGCGTTCGCCAACGGCCAGGTGGACTTCGCCTACCTCGGCGACCTGGCGGCGATCATCGGCAAGTCCGGAGGCCTGGACAGCCGCCTGCTGGCCGCTACCGCGCGAGGGGTCAACCACTATCTCGGCGTGCAG…	MKALTSSLLGLFAAPVLAGLLGAYVPLASAAPPKEIRIAVPDVSAGSSHSGGGVVDVLYTRQLLEKEFANDGIAVKWSFFKGAGPVVNEAFANGQVDFAYLGDLAAIIGKSGGLDSRLLAATARGVNHYLGVQPGSGIKTLEDLKGKRVGIFRGTASQLSFDNALASVGLSEKDLKVINLDFSAALSALAARQIDATWGLAGLFALRDRGLAEIPLSTRDLNGAGTLQALLVGSGAFVDAHPDITERLLKVQLQAQDWLAREENRDAYIELVSKQASYPVVILQSEYRGRKLGDALSPRLDADFLGRLDASIQAAKRFGLIRREFSAEQWAAPELLEAAGKLAKAKAVAQAAE*	ACTIVE	PA14_02360	PA0186	FALSE	FALSE		putative binding protein component of ABC transporter	3	COG0715	PA0186, atsR			(27) Transport of small molecules			danlee	20060329174449			putative sulfate ester binding protein
PA14_02370	748.953	1.87299	0.90534	0.299696	-3.02086	0.00252056	0.0172838	550.067	898.249	818.797	1311.27	705.456	904.856	497.195	473.368	581.321	1050	213643	212285	-		1	ATGCAAAATCTCAGACGCGCTGTATTCGCCGGCCTGGTCGCCGGCACGCTTTCCGAAGGGGCGGCCGCGACGGCCGGGGATGGGGGCTTCGTCGAGGACAGCGAACTGCAGTTCCTCGCCCGCACCTACTACTTCAACCGCGACTACCGCGACAGCCCGAACAACGCCGGGCGCAACCGCTTCAAGCCCAGGAGCGAGCGCAACGGCTACCGCGAGGAAACCACCCAGGGCCTGCGCCTCCAGTTCGCCTCCGGCTACACGCCGGGCAGCCTCGGCTTCGGCCTCGACGCCCATGCCATGCTCGGCCTGCAACTGGACAGCGGCGGCGGCCGCACCGGCACCGGCAACCTGCCGGTCGGCGCCGACGGCCATCCCGACCATCGCTACGGCAAGGTCGGC…	MQNLRRAVFAGLVAGTLSEGAAATAGDGGFVEDSELQFLARTYYFNRDYRDSPNNAGRNRFKPRSERNGYREETTQGLRLQFASGYTPGSLGFGLDAHAMLGLQLDSGGGRTGTGNLPVGADGHPDHRYGKVGGALRLRHGETRLKYGQTTTSAPVFAASSNRTLSGMAYGLLLEDRSFDGLLLEGGRFTAASGPGESKVRGDISTVYGRLGAYPVRLDAVGFLGGQWQATERLQLSLYASRFDDIWQQAYFGASHRQPLGGERALRVDLDAYRTRDSGQSRFGRIDTLASSLALGYEQGPQRITLAYQRVHGEQPFDYMAFGDGRSSASMVLANSVGYSDFNGPGERSWQLRYDLDLGALGLPGLSLHALHARGRAGASASSAAESIYAGLYGRDGRH…	ACTIVE	PA14_02370	PA0189	FALSE	FALSE		putative outer membrane porin	3	pfam03573	PA0189			(15) Membrane proteins			diggins	20050323093222
PA14_02380	392.945	1.21885	0.285518	0.237454	-1.20241	0.229203	0.428595	339.548	396.151	423.319	522	368.195	412.93	301.669	355.026	417.665	3313	213891	214616	+		1	ATGAACAACAAGACCCTATGCCCTTCGCTCTTGCTCTGCCTTTCGCTGCTCGCACCGCTGTCTTGTCTCGGGGAGACCGCCGCCGCGCCCTATCCGCTGGCCCACCCACCGCGCCTGGCCGACTACCTTCCGCCGCCGCCGGCGGCGAACTCGGCTGCGGCCGTCGCCGATCTCGGCGCGGTGCTGGAGGCGCAACGCCTGCGCACGCCCGAACAGGTACGCCGGGTACGCGCCCACGACCAGTGGGAGGACAACGTCTTCCCCTTCGCCGGCGACCTGCTGGGCGCGTCGTTCGACAAGGAACGCCTGCCGCTGACCCGGAGCTTCTTCAACCGCGCCCAGGAAAACCTGGTCGAGGTGCTGATGCCGGCGAAGAAGCACTTCGCCCGCCCGCGTCCC…	MNNKTLCPSLLLCLSLLAPLSCLGETAAAPYPLAHPPRLADYLPPPPAANSAAAVADLGAVLEAQRLRTPEQVRRVRAHDQWEDNVFPFAGDLLGASFDKERLPLTRSFFNRAQENLVEVLMPAKKHFARPRPYEVTPKVKPVLPPPEGESYPSGHTMDSYFKASLLSMLVPEHHDAFFARAEEHAQSRVLAGVHFPSDLEGGQTAAAALVASLLADPAVAADFAAVREELRGALGLPKLQ*	ACTIVE	PA14_02380	PA0190	FALSE	FALSE		putative membrane-associated phospholipid phosphatase	3	COG0671	PA0190			(13) Fatty acid and phospholipid metabolism			diggins	20050323093355
PA14_02390	400.092	1.3989	0.484297	0.222396	-2.17764	0.029433	0.106885	421.039	351.622	374.062	472.584	331.979	639.145	305.161	330.189	375.046	2466	215557	214640	-		1	ATGGATCTGCGCCAACTGCGTTACTTCATCGCCCTCGCCGAACACCGCAGTTTCGTCCGCGCGGCGGACGCCATGGGCATCACCCAGCCGGCCTTCAGCCGCAGCATCCAGGGCCTGGAGCAGGAGCTTGGCTGCCAGTTGGTGGACCGTGGCAGCAAGGACCTGCGCCCGACGCCGGAAGGCCAGGTGGTGCTGCAACACGCGCTGAGCCTGGTGCAGGGGTCGGCCAACCTGATCCACGAGATCGCCCAGTTGAACAAGCTGGATACCGGCGAGCTGCGCTTCGGCAGCGGGCCGGCGCCGGCCCAGCAACTGGTGCCGGACGCGGTGGCCGACTTCATCAACCGCCACCCGCGGGTGCAGATCAGCCTGGACGTGGACAACTGGGAAAAGCTCAGC…	MDLRQLRYFIALAEHRSFVRAADAMGITQPAFSRSIQGLEQELGCQLVDRGSKDLRPTPEGQVVLQHALSLVQGSANLIHEIAQLNKLDTGELRFGSGPAPAQQLVPDAVADFINRHPRVQISLDVDNWEKLSRALLREEIEFFVADIRDFEADPNFQTRPLTPRRGQFFCRPQHPLLGKDSLSTNDLFNYPLASTLIPPGIRKLLANLSGKIDFAANIRCENMHALIRIVRQTDAIGIASDETLRPYLQRGELQPLQWRNLPQNLDSLSARCGIISRSGYRLSAAAKAMIETLVELDQAQHAAA*	ACTIVE	PA14_02390	PA0191	FALSE	FALSE		putative transcriptional regulator	3	COG0583,pfam03466	PA0191			(25) Transcriptional regulators			diggins	20050323093714
PA14_02410	623.194	1.40268	0.488186	0.242417	-2.01383	0.0440277	0.13939	552.331	509.008	476.858	789.961	505.514	1087.98	469.961	480.673	736.454	191	215908	218280	+		1	ATGAAGTATCACTACCGCTTGCCGCTCCGCCGAACGCCGCCCGGCGGCTCCGACTACGCCCTGGCCCTGCTGCTCGCCCTCGGCGGTGCGTTGCCGGCCAGTGCCGCCGATGCTCCCGCGCCCGCCGAGGAGGCGCCGCCGCTGGCCGGCAGCGCACCGGCCAAGGCCGATACGGCCCTGGGCAAGGTTACCGTCACCGCGCGTCGCCGCGAGGAGGATTCGCAGAAGGTACCGACGCCGATCACCGTGCTCGGTGGCGAGACTCTCGAGGCCCAGCGCATCTCCCGGGTGCAGGACCTGCAGCAGGTGCTGCCCAGCGTCAATGTCGCCTACATCCATGCGCGGCAGTCGAGCGTCGCCGTGCGCGGCATCGGCAACAACCCCGCCAGCGACGGCCTG…	MKYHYRLPLRRTPPGGSDYALALLLALGGALPASAADAPAPAEEAPPLAGSAPAKADTALGKVTVTARRREEDSQKVPTPITVLGGETLEAQRISRVQDLQQVLPSVNVAYIHARQSSVAVRGIGNNPASDGLEGSAGIYLDNVYLGRPGMAVFDLLDIEQLELLRGPQGTLFGKNTTAGVLNISTRAPTFTTERTVEVSGGQDGYFQGRGTVSGPLGETLAGRLSAYRTRDDGYIKNIHDDNYLNGGERQGARGQLLFEPNEDFSLRWIADYNEEDSSNGSMVVYGAAERFWQRAALVGASPLRDPQRKKVNINGRQHVSVHQGGSSLEANWNLAGGYRLTSISAYRYWHFTPANDEQLNVSAINDTGVEVHDRQFSQEIRLASPTGGAFDYVVGAYA…	ACTIVE	PA14_02410	PA0192	FALSE	FALSE		putative TonB-dependent receptor	3	COG1629,pfam00593	PA0192			(15) Membrane proteins			diggins	20050323093957			putative outer membrane receptor protein
PA14_02420	248.241	1.65545	0.727225	0.313811	-2.3174	0.0204821	0.0814359	138.083	181.185	154.194	378.624	213.523	511.675	192.733	196.506	267.647	2472	218321	219223	+		1	ATGAGCAATGCAGCACAAGCCCTCGCCACGCCGGTACGGCTCGACGTCCGGCCGGTCGCCGGACGGATCGGCGCGGAGATTCGCGGCGTGACCCTGTCCGGCGAACTGGACGCCGCCACCGTCGAGGCGATCCAGGCCGCCCTGGTACGCCACAAGGTGATCTTCTTCCGGGACCAGAGCCATCTCGACGACCAGACCCAGGAGGCCTTCGCCCACTTGCTCGGCGAACCGGTCGCCCACCCCACAGTGCCGTCCCGCGAAGGCACCCGCTTCCTCCTCGAGCTGGATGGCGCCGAAGGCCGCCGGGCCAACTCCTGGCATACCGACGTGACCTTCGTCGAGGCCTACCCGAAGGCCTCGATCCTGCGCAGCGTGGTGGCCCCGGAGTCCGGCGGCGAC…	MSNAAQALATPVRLDVRPVAGRIGAEIRGVTLSGELDAATVEAIQAALVRHKVIFFRDQSHLDDQTQEAFAHLLGEPVAHPTVPSREGTRFLLELDGAEGRRANSWHTDVTFVEAYPKASILRSVVAPESGGDTVWANTASAYADLPAELRELADRLWAVHSNEYDYAGVKPSASLEQLENYRKVFTSTVYETEHPVVRVHPQSGERTLLLGHFVKRLKGLSQHDSAHLFAVLQGHVTRLENTVRWRWQAGDVAIWDNRATQHYAIDDYGDQPRVVRRVTLGGDVPVGIDGQRSRTIRKA*	ACTIVE	PA14_02420	PA0193	FALSE	FALSE		putative alkylsulfatase	3	COG2175,pfam02668	atsK			(4) Biosynthesis of cofactors, prosthetic groups and carriers			diggins	20050323094141			putative taurine catabolism dioxygenase
PA14_02435	318.22	1.61076	0.687739	0.260429	-2.64079	0.00827132	0.042963	285.22	225.714	208.447	535.224	332.734	439.861	220.665	246.18	369.932	7368	219291	220190	+		2	atgagccaatccgccaccgcccggcaacccgaacccgaggtcgccgaggcattccgcatcacccccctggaggcgccgctgggcgccgaagtccgtggcctcgacgcgcgccggccgctggcgccggagcaggtcctggcgctcaagcaggcgctgcgcgagcaccacatcctggtgttccgccagcagcacctcgacgatgagcagtacttgcgcttcgccaccctgttcggctcggtgttccagccgccggcggacatcccggtgctgtcctcgggtggcgacggcaaggtgccggagatcgtcaaggtggccaacaccggcgacggcgaactgggcaacttcgccctgccggcacacatcgaccaccaatggacgccggtgccgtcctccggctcg…	MSQSATARQPEPEVAEAFRITPLEAPLGAEVRGLDARRPLAPEQVLALKQALREHHILVFRQQHLDDEQYLRFATLFGSVFQPPADIPVLSSGGDGKVPEIVKVANTGDGELGNFALPAHIDHQWTPVPSSGSLLYALEVPSSGGETRFTNLARAYESLDEATRREIDGLRLINYNPFIRLREGGYGGGFATYRTPDIEPIQGSEHPLVRTHPESGRRVLFLSAHTEVEIPGYDPARGQALIGRLREHLARPELSYSHAWSVGDIVWWDNQAVLHARNAFPASERRRLKRISLAGSRPF*	ACTIVE	PA14_02435	PA0194				hypothetical protein	4	COG2175	PA0194			(20) Putative enzymes			danlee	20051130181149	5
PA14_02450	1928.45	1.62631	0.701601	0.297783	-2.35608	0.0184688	0.0759682	919.043	1369.64	1493.39	1856.23	3260.94	3278.31	1633.34	1843.8	1701.35	2419	220837	221955	+		1	GTGCAGATCGGTGTCCCCCTCGAGACCCATGCCGGTGAGACGCGGGTTTCCGCCACCCCGGAAACCGTCAAGAAGCTGATCGGCCAAGGCCACCAGGTGATCGTCCAGAGCGGCGCCGGCGTCAACGCCAGCCAGCCGGACAGTGCCTATGAAGCCGCCGGCGCGACGATCGGCAGCGCCGCCGAGGCCTTCGGCGCCGACCTGGTGCTGAAGGTGGTCGCGCCCAGCGCCGCCGAGCTGGCCCAGATGAAAAGCGGTGCCGTGCTGGTCGGCATGCTCAACCCCTTCGACAACGAGAACATCGCCCGCATGGCCGAGCGCGGCATCACCGCCTTCGCCCTCGAGGCCGCGCCGCGTACCTCGCGGGCGCAGAGCCTGGATGTGCTCTCCTCGCAGGCC…	MQIGVPLETHAGETRVSATPETVKKLIGQGHQVIVQSGAGVNASQPDSAYEAAGATIGSAAEAFGADLVLKVVAPSAAELAQMKSGAVLVGMLNPFDNENIARMAERGITAFALEAAPRTSRAQSLDVLSSQANIAGYKAVMLAANHYPRFMPMLMTAAGTVKAARVLILGAGVAGLQAIATAKRLGAVIEASDVRPAVKEQIESLGAKFVDVPYETDEERECAEGVGGYARPMPASWMERQAKAVHERAKQSDIVITTALIPGRKAPTLLHEATVAEMKPGSVVIDLAAAQGGNCPLTEADQVVVRHGVTIVGHSNLAALVPADASALYARNILDFLKLTLNAEGFSVNLEDDIVAACLMCRDGQAVRKNG*	ACTIVE	PA14_02450		FALSE	FALSE		putative NAD(P) transhydrogenase, subunit alpha part 1	3	COG3288,pfam05222				(12) Energy metabolism			danlee	20060316162042			pntA N-terminus
PA14_02460	293.733	1.89873	0.925035	0.458132	-2.01915	0.0434721	0.137998	142.61	200.379	217.727	160.776	536.449	676.847	238.821	248.372	221.618	5245	222031	222339	+		1	ATGGATATCATTTCTGACGGGATCTACAACCTGATCATCTTCGTGCTGGCCGTGTACGTCGGCTACCACGTGGTATGGAACGTCACCCCTGCCTTGCACACCCCGCTGATGGCGGTGACCAACGCGATTTCCGCGATCGTCATCGTCGGTGCCATGCTCGCCGCCGCCCTGACCGTGACCCCGCTGGGCAAGGCCATGGGCACCCTCGCCGTGGCCTTGGCCGCGGTCAATGTGTTCGGTGGCTTCCTGGTCACCCGGCGCATGCTGGAAATGTTCAAGAAGAAAGCGCCGAAGGCGGGGGGCCACTGA	MDIISDGIYNLIIFVLAVYVGYHVVWNVTPALHTPLMAVTNAISAIVIVGAMLAAALTVTPLGKAMGTLAVALAAVNVFGGFLVTRRMLEMFKKKAPKAGGH*	ACTIVE	PA14_02460		FALSE	FALSE		putative NAD(P) transhydrogenase, subunit alpha part 2	3					(12) Energy metabolism			danlee	20060316162106			pntA C-terminus
PA14_02470	2170.57	1.80943	0.855535	0.319392	-2.67863	0.00739238	0.0399269	977.898	1451.79	1504.82	2010.75	3917.36	4109.56	1833.76	1961.41	1767.83	1002	222339	223775	+		1	ATGAGCATGAACCTGGTCACCCTCCTGTACCTCATCGCCTCGGTCTGCTTCATCCAGGCCCTGAAAGGCCTGTCGCACCCGACCACCTCGCGCCGCGGCAACCTCTTCGGCATGGTCGGCATGGCCATCGCCGTGGCCACCACCGTCGGCCTGGTGTTCAAGCTGGGCGCGGAGATCGCCACCACCGGCGTCGGCTACATCGTCGTCGGCCTGCTGGTCGGCGGCACCGCCGGCTCGATCATGGCCAAGCGCGTCGAGATGACCAAGATGCCCGAGCTGGTCGCCTTCATGCACAGCATGATCGGCCTGGCCGCGGTGTTCATCGCCATCGCCGCGGTGGTCGAGCCGCAGTCGCTGGGGATCGTCGCGCACCTGGGCGACACCATTCCCACCGGCAAC…	MSMNLVTLLYLIASVCFIQALKGLSHPTTSRRGNLFGMVGMAIAVATTVGLVFKLGAEIATTGVGYIVVGLLVGGTAGSIMAKRVEMTKMPELVAFMHSMIGLAAVFIAIAAVVEPQSLGIVAHLGDTIPTGNRLELFLGAAIGAITFSGSVIAFGKLSGKYKFRLFQGTPVQFSGQHLLNLVLGLATLGLGLVFMFTGNLTAFAVMLALAFVLGVLIIIPIGGADMPVVVSMLNSYSGWAAAGIGFSLNNSMLIIAGSLVGSSGAILSYIMCKAMNRSFFNVILGGFGAEADAGGPAGSKEQRPVKSGSADDASFLLTNADSVIIVPGYGLAVARAQHALMELAEKLTHRGVTVKFAIHPVAGRMPGHMNVLLAEAEVPYEQVFEMEDINSEFGQTDV…	ACTIVE	PA14_02470	PA0196	FALSE	FALSE	pntB	pyridine nucleotide transhydrogenase, beta subunit	2	COG1282,pfam02233				(12) Energy metabolism		1.6.1.1	diggins	20050323115659
PA14_02490	428.442	1.50302	0.587865	0.200081	-2.93814	0.00330187	0.0212003	235.42	268.707	234.146	726.625	534.94	610.419	408.51	458.758	378.456	2752	224119	224931	+		1	ATGGCAACCCCCCAGCCCGTCGATGCCCGCACGCAGCCCTGGCGCGAGACGCCCGGCGGCGACCTGGTGGCGCTCGGTCGGCCGGTTCGCCAGGCGTTGCACCTGGTTCGCCACAACCCGGCACAGGGTCGGGTGCTCAGCCGGCGCGAGACGATCCTGCTGGTCCTGTTCGCCCTGACCCTGCACGGAGCGGTGATCCATTGGCTGAGCCAGCAGAGAACCCCGGCGCTGCCCGAGGTGCCGCCACAGGTGCCGCCGATGACCATCGAGTTCACCGCCCCGGCGCCGCCGGTGGTGGAACCGCCGCCGCCCGAGCCGTTGCCGCCAGTGGTCGAGGAACCGCCACCGCCGGTGGTCGACGAGAACGCGGTGAAGCCGCCGCCGCCGAAGCCGGTGCCC…	MATPQPVDARTQPWRETPGGDLVALGRPVRQALHLVRHNPAQGRVLSRRETILLVLFALTLHGAVIHWLSQQRTPALPEVPPQVPPMTIEFTAPAPPVVEPPPPEPLPPVVEEPPPPVVDENAVKPPPPKPVPKPKPKPKPQPRPKPAPKAVEPAPPAPPQPAAPPAPPAPAAAPAPLTPPSANAGYLHNPAPEYPALAMRRGWEGTVLLRVHVLASGSPSEIQVQKSSGREALDQAAVKAVKRWSFVPAKRGDKAEDGWVSVPIDFKLN*	ACTIVE	PA14_02490	PA0197	FALSE	FALSE	tonB2	putative TonB protein	3	COG0810				(15) Membrane proteins			danlee	20050706120848
PA14_02500	390.102	1.85892	0.894468	0.196148	-4.56016	5.11139e-06	9.91007e-05	201.465	222.643	223.438	657.025	719.037	488.335	304.462	399.587	294.923	3438	224960	225679	+		1	ATGAGTCTGTTAACCACCCCGCTCGAATCCGTCGAAGGCGCCGTCATCTGGCTGCTGGTCGGCTTTTCCGTGGTCACCTGGGGCCTGGCCCTGGTCAAGGGCGTGCAGTTCGCCCGGCAGAAGCGCCAGGACCGCCAGTTCCAGAAGCAGTTCTGGAGCGCCACCAGCCTCGACTCCGCTGGCGAGCAGGCGCAGGACAAGCAGGGCGCCGGCGCCCGCGTGGCCCAGGCCGGCTTCGCCGCGATCCAGGTGCAGGACAACGGCCAGCCCGACCTGGCCCAGTCGATCAACCACCAGGACCGTCTCGAACGCGCCCTGCGCCAGCAGATCCAGCGCGAGCGGCGTTCTCTGGAGTCGGGCCTGGCGGTGCTCGCCTCGATCGGCTCGACCTCGCCCTTC…	MSLLTTPLESVEGAVIWLLVGFSVVTWGLALVKGVQFARQKRQDRQFQKQFWSATSLDSAGEQAQDKQGAGARVAQAGFAAIQVQDNGQPDLAQSINHQDRLERALRQQIQRERRSLESGLAVLASIGSTSPFIGLFGTVWGIMEALKGISAAGSASLETVAGPIGSALIATGVGIAVAVPAVLVYNYFLRRLKLTAADLDDFAHDFYSLAQKSAFRVIVHPSAARQAGNPSRNVKEAS*	ACTIVE	PA14_02500	PA0198	FALSE	FALSE	exbB1	transport protein ExbB	2	COG0811	exbB			(27) Transport of small molecules			danlee	20060131161055
PA14_02510	473.932	1.47189	0.557666	0.36869	-1.51256	0.130392	0.294977	310.12	349.319	372.635	436.392	1102.32	394.977	406.415	598.284	294.923	4845	225681	226082	+		1	ATGGCCTTCTCGACCCAGGACAGCGACGAAGTCCTTTCCGAAATCAACGTCACCCCGCTGGTCGACGTGATGCTGGTGCTGCTGGTGGTGTTCATCGTCACCGCGCCGCTGCTGACCAACTCGATCCCGATCAACCTGCCGAAGACCGAATCGGTGGCCCCGCCGGAGCAGAAGGATCCCCTGGTGGTGAGCATCGATGGCGCCGGCAAGCTGTTCGTCAACAAGGACGAGATCCAGCCGGAGCTGCTGGAGAGCAACCTGGCCGCGGCCAAGGCGAAGGACGCCGAGGTCCGCGTGCAGTTGCAGGCCGACGAAGGGGTGAACTACGGCCAGGTGGCGAAGGCCATGGCTTCCATCGAGCGCGCCGGGATCACCAGGCTGGCAGTGATCACCGCACGC…	MAFSTQDSDEVLSEINVTPLVDVMLVLLVVFIVTAPLLTNSIPINLPKTESVAPPEQKDPLVVSIDGAGKLFVNKDEIQPELLESNLAAAKAKDAEVRVQLQADEGVNYGQVAKAMASIERAGITRLAVITAR*	ACTIVE	PA14_02510	PA0199	FALSE	FALSE	exbD1	transport protein ExbD	2	COG0848,pfam02472	exbD			(27) Transport of small molecules			danlee	20060131160939			TonB system transport protein ExbD
PA14_02520	124.727	1.41928	0.505161	0.388324	-1.30088	0.193301	0.38415	97.337	90.5927	85.6631	82.1281	239.176	177.74	127.092	125.647	97.171	5338	226475	226263	-		1	ATGGCCAAGAAATTTCCCCTCCATCCCAGCCACCCGGAGCGCATCTGCTGGGGTTGCGACCGCTATTGCTCGGCGGAATCTATGGGCTGCGGCAACGGCGCCAGCCGCACCCAGCATCCCAGCGAACTGTTCGGCGAGGACTGGGCCGGTGAATGGGAAGTCGAAGGAACGGAGGACGCCAAGGAGCAGGAGGCGCCGGCACGCCAGGCCTGA	MAKKFPLHPSHPERICWGCDRYCSAESMGCGNGASRTQHPSELFGEDWAGEWEVEGTEDAKEQEAPARQA*	ACTIVE	PA14_02520	PA0200	FALSE	FALSE		conserved hypothetical protein	4		PA0200			(14) Hypothetical, unclassified, unknown			diggins	20050323121240
PA14_02530	1370.02	2.36405	1.24126	0.350141	-3.54503	0.000392566	0.00388777	862.451	1232.21	1289.94	1369.03	3506.16	1405.76	842.16	1241.13	581.321	3848	226691	227272	+		1	ATGCACAGCGAACGCGTCCGTTATGTGTTGGTGCCCGGTTGGTACGGCTCGGAAGACGCCCATTGGCAAAGTCACTGGCAGCGCGCGCTGCCCAATGCCTCACGGGTCGAGCAACAGGACTGGATCACCCCGCTGCGCGCCGACTGGATCGCCGAGCTGGACGCCGAGATCCGCCGCCAGCCCGGGCCGGTGGTGCTGATCGCGCACAGCCTGGGTTGTGTGACAGTGGCGCTGTGGGCGGCCCAGGCCGAGCGCCGGGTGCGCGACCAGGTACGCGGCGCCCTGCTGGTGGCGCCGGCCGACGTCGAGCGCGAGAGCTGCGCCGAGGCGCTGCGCAACTTCGCGCCGATCAGCCGCGAGCCGTTGCCGTTCCCCAGCGTGCTGGTGGGTTCCGACAAC…	MHSERVRYVLVPGWYGSEDAHWQSHWQRALPNASRVEQQDWITPLRADWIAELDAEIRRQPGPVVLIAHSLGCVTVALWAAQAERRVRDQVRGALLVAPADVERESCAEALRNFAPISREPLPFPSVLVGSDNDQACSPQRAMHLARAWGAETVILPEAGHINVKSGHGAWEAGYRHLFRLQYLIDSQARRRA*	ACTIVE	PA14_02530	PA0201	FALSE	FALSE		putative esterase	3	COG3545	PA0201			(20) Putative enzymes			diggins	20050323121408
PA14_02550	1662.57	1.76725	0.821504	0.376343	-2.18286	0.0290462	0.106021	1161.25	1255.25	1677.57	1307.09	3663.85	1989.25	1062.13	1498.27	1348.46	592	227383	229047	+		1	ATGACGACACCGATCTCTCCCCCGCCGCAGTGGTCGCGGCGCCGCCAGGAAAAGCAGCGGCGCCTCGAGCGCGTGCGCGGCCTGGCCGACGGCGCGGTGCTGCCGCGCGAACGCCTGGTCGCCGCGCTGGAGGCGCTGATCGCGCCGGGCGATCGGGTGGTGCTGGAAGGCAACAACCAGAAGCAGGCGGACTTCCTCTCCCGTTCGCTGGCGCGGGTCGATCCCGGCAAGCTGCACGACCTGCACATGATCATGCCCAGCGTCGGTCGTCCGGAGCATCTCGACCTGTTCGAACTGGGCATCGCGCGCAAGCTCGACTTCTCCTTCTCCGGCCCGCAGAGCCTGCGCATCGGCCAGTTGCTCGAAGACGGCCTGCTGGAGATCGGCGCGATCCACACC…	MTTPISPPPQWSRRRQEKQRRLERVRGLADGAVLPRERLVAALEALIAPGDRVVLEGNNQKQADFLSRSLARVDPGKLHDLHMIMPSVGRPEHLDLFELGIARKLDFSFSGPQSLRIGQLLEDGLLEIGAIHTYIELYARLVVDLIPNVALVAGFVADREGNVYTGPSTEDTPALVEPTAFSDGIVIVQVNRIVDDPRDLPRVDIPASWVDFVVEADQPFYIEPLFTRDPRHIKPVHVLMAMMAIRGIYQRHNVQSLNHGIGFNTAAIELILPTYGESLGLKGKICRHWTLNPHPTLIPAIESGWVESVHCFGTELGMEGYIAQRPDVFFTGRDGSLRSNRMFCQLAGQYAVDLFIGATLQVDGDGHSSTVTRGRLAGFGGAPNMGHDPRGRRHSTAAW…	ACTIVE	PA14_02550	PA0208	FALSE	FALSE	mdcA	malonate decarboxylase alpha subunit	2					(5) Carbon compound catabolism			diggins	20040801171705
PA14_02560	404.782	2.27184	1.18386	0.344209	-3.43938	0.00058305	0.00530629	246.738	195.772	185.603	601.345	848.057	601.442	174.577	295.124	494.379	2746	229047	229928	+		1	ATGAACGCCATCGCGAACCTCGCGGCGACGCTGCGCGCCGACCTCGGCGAATGCCTGGCCGACCTGGCGGTGGACGCCCTCATCGACGAAGCCGAACTGTCGCCCAAACCGGCCCTGGTGGACCGTCGCGGCAATGGCGCGCATGCCGACCTGCACCTGGGCCTGATGCAGGCCTCGGCGCTGAGCCTGTGGCCGTGTTTCAAGGAAATGGCCGACGCCGCCCAGCGGCATGGGCGCATCGATGCGCGCCTGCGCGGCGTCCTTGGCCAACTGGGGCGCGACGGCGAGGCGGCGATGCTGCGTACCACCGAAGGCGTGAACACCCATCGCGGAGCGATCTGGGCGCTCGGCCTGCTGGTCGCGGCCGCCGCTCTCGAACCGCGCCGCACGCAGGCCGGC…	MNAIANLAATLRADLGECLADLAVDALIDEAELSPKPALVDRRGNGAHADLHLGLMQASALSLWPCFKEMADAAQRHGRIDARLRGVLGQLGRDGEAAMLRTTEGVNTHRGAIWALGLLVAAAALEPRRTQAGEVAARAGRIALLDDPAAAIGDSHGERVRRRYGVGGAREEARLGFPRAVRHGLPQLWRSREGGAGEQNARLDALLAIMSVLDDTCVLHRAGRVGLAAMQDGARAVLAAGGSASLAGRRRLCELDRRLLALNASPGGAADLLAACLFLDRLPAVSGGWAGSL*	ACTIVE	PA14_02560	PA0209	FALSE	FALSE		putative Triphosphoribosyl-dephospho-CoA synthetase	3	COG1767,pfam01874	mdcB			(4) Biosynthesis of cofactors, prosthetic groups and carriers		2.7.8.25	diggins	20050323122104
PA14_02570	88.6527	2.75022	1.45955	0.382604	-3.81477	0.000136312	0.00163574	49.8003	29.9416	34.2652	101.616	185.607	195.693	30.7256	47.4829	122.742	5159	229930	230229	+		1	ATGGAAACCCTGACCTTCGAATTTCCCGCCGGCGCTCCGGCGCGCGGTCGCGCCCTGGCCGGCTGCGTCGGCTCCGGCGACCTGGAGGTGCTGCTCGAGCCGGCCGCCGGAGGCGCGCTGAGCATCCAGGTGGTGACCTCGGTAAACGGCAGCGGCCCGCGCTGGCAACAACTCTTCGCGCGGGTCTTCGCGGCGTCCACGGCGCCGGCCGCGTCGATCCGCATCCACGATTTCGGCGCCACTCCCGGGGTGGTCCGCCTGCGCCTGGAGCAGGCACTGGAGGAGGCTGGCCATGACTGA	METLTFEFPAGAPARGRALAGCVGSGDLEVLLEPAAGGALSIQVVTSVNGSGPRWQQLFARVFAASTAPAASIRIHDFGATPGVVRLRLEQALEEAGHD*	ACTIVE	PA14_02570	PA0210	FALSE	FALSE	mdcC	malonate decarboxylase delta subunit	2	pfam06857				(5) Carbon compound catabolism			diggins	20050323122303			acyl carrier protein
PA14_02580	472.339	1.97803	0.984064	0.279795	-3.51709	0.000436306	0.00422947	215.047	174.276	184.89	679.297	862.392	843.814	275.832	330.189	685.311	2789	230222	231085	+		1	ATGACTGACGTCGCCCGCCTGCTGGCGCTGCGCAGCTTCACCGAACTGGGAGCGCGCCAACGCGCCCGTGCCCTGCTCGACGCGGGCAGCTTCCGCGAGTTGCTCGATCCCTTCGCCGGCGTGCAGTCACCCTGGCTGGAACGACAGGGCATCGTGCCCCAGGCCGACGATGGGGTAGTGGTCGCCCGTGGCCTGCTCGACGGCCAGCCGGCGGTGCTCGCCGCCATCGAAGGTGCCTTCCAGGGCGGCAGCCTTGGCGAGGTCAGCGGAGCGAAGATCGCCGGCGCGCTGGAGCTGGCCGCCGAGGACAACCGCAACGGCGTTCCGACCCGGGCCCTGCTGTTGCTGGAAACCGGTGGCGTGCGCCTGCAGGAAGCCAACCTCGGACTGGCGGCGATC…	MTDVARLLALRSFTELGARQRARALLDAGSFRELLDPFAGVQSPWLERQGIVPQADDGVVVARGLLDGQPAVLAAIEGAFQGGSLGEVSGAKIAGALELAAEDNRNGVPTRALLLLETGGVRLQEANLGLAAIAEIQAAIVDLQRYQPVVAVIAGPVGCFGGMSIAAGLCSYVLVTREARLGLNGPQVIEQEAGIAEYDSRDRPFIWSLTGGEQRFASGLADAYLADDLDEVRTSVLAYFAKGLPARPRCRRAEDYLRRLGDLDTAEQPDAAGVRRLYQGLGQGDAT*	ACTIVE	PA14_02580	PA0211	FALSE	FALSE	mdcD	malonate decarboxylase beta subunit	2	COG0777				(5) Carbon compound catabolism			diggins	20050323122654
PA14_02590	616.006	1.86087	0.895978	0.301891	-2.96788	0.00299857	0.0197866	423.303	214.198	224.866	1014.77	824.667	1046.69	347.059	376.211	1072.29	3016	231082	231888	+		1	ATGAGCCAACCGTTCACTTCCCGTGGCCTGGCCTGGTTCCAGGCGCTGGCCGGTAGCCTCGCGCCGCGTCCCGGCGATCCTGCTTCGTTGCGCGTCGCCGATGCCGAGCTGGACGGCTACCCGGTGCGTTTCCTGGCCGTCGTGCCCGATCCCGACAATCCGTTCCCGCGCGCTCGCCAGGGCGAGGTCGGGCTGCTCGAGGGCTGGGGCCTGGCCGCCGCCGTCGACGAGGCGCTGGAGGCCGACCGCGAGGCGCCGCGCAAGCGCGCGCTGCTGGCCATCGTCGACGTGCCGAGCCAGGCCTACGGCCGCCGCGAGGAGGCCCTGGGTATCCACCAGGCGCTGGCCGGGGCGGTGGATGCCTACGCCCGCGCCCGACTCGCCGGGCATCCGCTGATC…	MSQPFTSRGLAWFQALAGSLAPRPGDPASLRVADAELDGYPVRFLAVVPDPDNPFPRARQGEVGLLEGWGLAAAVDEALEADREAPRKRALLAIVDVPSQAYGRREEALGIHQALAGAVDAYARARLAGHPLIGLLVGKAMSGAFLAHGYQANRLIALHDPGVMVHAMGKAAAARITLRSVEELEALAAKVPPMAYDIDSYASLGLLWRTLPVETVEVPSTADLVRVRTCLGEALADILGGPRDLGGRLGAANREASAQVRRLLREQW*	ACTIVE	PA14_02590	PA0212	FALSE	FALSE	mdcE	malonate decarboxylase gamma subunit	2	pfam06833				(5) Carbon compound catabolism			diggins	20050323122903
PA14_02610	362.361	2.2138	1.14653	0.398739	-2.87539	0.00403534	0.0248895	174.301	162.76	172.04	943.777	383.285	542.196	187.147	254.216	441.532	3435	231904	232596	+		1	GTGGTCATCGCGAACAGCTCACAGCGGGGCTCCAGCCGGCGACGGCTCGCTCCTGATCCGATGCGCCGCAGGGCAGGGCCGGAACCCCATGACCTGCTCCTGGGCATGGCGCCGGCGCATTTGCCGGAGAATGCTCCGGCCTGGGTCTGCGCGGCACTGAAGGCCGGCTGGCCGGTGGTGGTGCGCCGTGCGCCGGCAGATCCTGCGCGGGTGGCCATCGGCGTGCGCGGCCTGGTGCGGGAGCAGCGCTGGGCCGGCTGGATGCCGTTGGCGGCAATCACCTGGCGCTTGCGCCCGGAAGCGCTGGGCCAGCGCGAGCCGGCGATGCTGCGCGATCTGCCGGCCTGGCGTGCCTTGCGCGACCTGCGTGCGCCGCTGAACGCGCTGGGACTGGCCTGG…	MVIANSSQRGSSRRRLAPDPMRRRAGPEPHDLLLGMAPAHLPENAPAWVCAALKAGWPVVVRRAPADPARVAIGVRGLVREQRWAGWMPLAAITWRLRPEALGQREPAMLRDLPAWRALRDLRAPLNALGLAWGVTGGAGFELASGVAVLHPDSDLDLLLRTPRPFPRDDALRLLQRFEQCPCRIDLQLQTPAGGVALREWAEGRPRVLAKGSEAPLLLEDPWRVAEVEA*	ACTIVE	PA14_02610	PA0213	FALSE	FALSE		putative malonate decarboxylase	3		mdcG			(5) Carbon compound catabolism		2.7.7.-	diggins	20050323123550			phosphoribosyl-dephospho-CoA transferase
PA14_02620	626.642	1.35808	0.441571	0.349519	-1.26337	0.206457	0.401448	396.139	380.796	385.484	1201.99	611.144	723.526	457.392	530.347	952.958	2568	232593	233525	+		1	ATGAGCGTGCTGTTCGCCTATCCCGGCCAGGGCGCCCAACGTCCCGGCATGCTCGCGGCCTTGCCCGACGAACCGCCGGTGCGCGCCTGCCTGGAGCAGGCGGCGGACTGTCTCGGCCAGGCGCCGGCCGAACTGGAGAGCGCCGAGGCCTTGCGCGGCACCCGCGCGGTGCAGTTGTGCCTGCTGATCGCCGGGGTCGCCGCCAGCCGCCTGCTGGAGACGCGCGGGCATCGGCCGGGGCTGGTCGCCGGGCTGTCCATCGGCGCCTATCCGGCGGCGGTGGTGGCCGGCGCGCTGGACTTCGACGACGCGCTGCGTCTGGTGGCGCTGCGCGGCGAACTGATGCAGGCCGCCTGGCCCGAGGGCTACGGGATGAGCGCCATCCTCGGTCTCGACCAG…	MSVLFAYPGQGAQRPGMLAALPDEPPVRACLEQAADCLGQAPAELESAEALRGTRAVQLCLLIAGVAASRLLETRGHRPGLVAGLSIGAYPAAVVAGALDFDDALRLVALRGELMQAAWPEGYGMSAILGLDQAQLDALILMVRREHPPLYLANVNAERQLVVAGSEAALAALAERARAAGASAAKRLAVSVPSHCALLDEPAARLAEAFAGVRLRRPRVPYLSSSRARLVAEPAALADDLAGNMARRVEWLATLRSAYERGARLHLELPPGRVLSGLARPLFGCATPAFEGSRADTLDALLREEEKRTR*	ACTIVE	PA14_02620	PA0214	FALSE	FALSE		putative epsilon subunit of malonate decarboxylase	3	COG0331	mdcH			(5) Carbon compound catabolism			diggins	20050323123813			putative malonyl-CoA:acyl carrier protein transacylase
PA14_02630	280.757	-1.08585	-0.118821	0.186517	0.63705	0.524092	0.711217	273.902	198.843	211.302	285.36	270.865	314.186	280.022	264.443	427.893	4846	233582	233986	+		1	ATGATTATCTACGGTGTCGCACTGCTGTCTCTGTGTACCCTCGCCGGGCTGTTCATCGGCGAGATCCTTGGCGTGCTGCTCGGCGTGCCGGCCAACGTCGGTGGCGTCGGCATCGCCATGCTGCTGCTGATCTTCGTCGGCGGCTACCTGGGCAAGCGCGGCCTGCTCTCGGCGAAGACCGAGCAGGGCGTGGAGTTCTGGAGCGCGGTCTACATTCCCATCGTGGTCGCCATGGCCGCCCAGCAGAACGTCCTCGGCGCGCTGAGCGGCGGGCCGGCCGCTATCCTCGCCGGCATCGCCGCGGTCGCCGTGGCCTTCGCCCTGGTCCCGCTGCTCGACCGCTTCGGCCGGAAGAAAGCCGAAGGCGCCCCGCCGTTGAAACCGCGCACCAGCGTGCAG…	MIIYGVALLSLCTLAGLFIGEILGVLLGVPANVGGVGIAMLLLIFVGGYLGKRGLLSAKTEQGVEFWSAVYIPIVVAMAAQQNVLGALSGGPAAILAGIAAVAVAFALVPLLDRFGRKKAEGAPPLKPRTSVQG*	ACTIVE	PA14_02630	PA0215	FALSE	FALSE		putative malonate carrier protein	3	pfam03817	mdcL			(27) Transport of small molecules			diggins	20050323124137			putattve malonate transporter, MadL subunit
PA14_02640	760.841	1.06817	0.0951374	0.21651	-0.439414	0.660361	0.808918	608.922	642.594	667.458	973.009	795.996	766.614	745.793	672.065	975.12	3279	233992	234756	+		1	ATGTTCGAGTCCCTGAACAAAGTCATCAATGGCTACGGCCTGATCAGCGGCTTCGCCATCATCGGCGTGACCATGGCGGTGTCCTACTGGTTGTCGGCGCGCCTCACCCGCGGGCGCCTGCACGGCTCGGCGATCGCGATCTTCCTCGGCCTGGTGCTGTCCTACGTCGGCGGCGTCGCCACCGGCGGGCAGAAAGGATTGGTGGACGTGCCCCTGATGTCCGGTATCGGCCTGCTGGGCGGCGCCATGCTGCGCGACTTCGCCATCGTCGCCACGGCCTTCGGGGTGAATGTCGAGGAATTGCGTCGGGCAGGGGTTTCCGGGGTGGTGTCGCTGTTCCTCGGGGTCGGTTCGTCGTTCGTCGCCGGGGTCGCGGTGGCCATGGCGTTCGGCTACACC…	MFESLNKVINGYGLISGFAIIGVTMAVSYWLSARLTRGRLHGSAIAIFLGLVLSYVGGVATGGQKGLVDVPLMSGIGLLGGAMLRDFAIVATAFGVNVEELRRAGVSGVVSLFLGVGSSFVAGVAVAMAFGYTDAVSLTTIGAGAVTYIVGPVTGAALGASSEVMALSIAAGLVKAILVMVLTPFVAPYIGLNNPRTAVIFGGLMGTSSGVAGGLAATDPKLVPYGCLTAAFYTAIGCLLGPSLLYFSVRGLVG*	ACTIVE	PA14_02640	PA0216	FALSE	FALSE		putative malonate transporter, MadM subunit	3	pfam03818	mcdM			(27) Transport of small molecules			diggins	20050323124431
PA14_02650	1347.8	1.05557	0.0780288	0.138323	-0.564107	0.572681	0.748814	1249.54	1149.3	1286.37	1474.83	1449.39	1409.35	1363.1	1321.49	1426.88	2511	235770	234841	-		1	ATGCTGATCGACGAAGAAATCACCCTCAAGAAGCTGGAAACCTTCCTCGCCTTCATGCGCACCGGCAACCTGGCGCGCGCGGCGGCGGAACTGGGCACCAGCAACGTCAGCGTGCACCGCGCCATCCACTCGCTGGAAAGCGCCCTGCGCTGCCCGCTGTTCAAGCACGAGGGACGCAACCTGACCCCGCTGGAAAGCGCCTACGTGCTCGAGGAGCGCGCGCAGAAGCTGGTCCAGGAGGTACTCGACACGGTGCGCCTGACCCGCGAGGCGGCCGGCTTCTCCGCCGAGCGCTTCAAGCTCGGCGCGCTCTATTCGCTGACGGTGAAGACCGTGCCGCAACTGATCATGGGCCTCAAGCTGCGACGCAGCGCGCTGAATATCGACCTGATCCTCGGC…	MLIDEEITLKKLETFLAFMRTGNLARAAAELGTSNVSVHRAIHSLESALRCPLFKHEGRNLTPLESAYVLEERAQKLVQEVLDTVRLTREAAGFSAERFKLGALYSLTVKTVPQLIMGLKLRRSALNIDLILGSNVDLFYQLKNMELDAILVSLNDSVSDPDCEHLPLFSDDIFLAVPVDSPYARLAEIDLSTLRDTPFVTLTQGFATHQDGTRVFQQAGFEPQIAMQVNDIFTLLSMVSSGVGHALLPKRIEAVYENRVRLIPLQPRYRLQQHIGVVFLKAKERDPNLLALLAECRMYSLRLEQEAAG*	ACTIVE	PA14_02650	PA0217	FALSE	FALSE		putative malonate utilization transcriptional regulator	3	COG0583,pfam03466	PA0217			(25) Transcriptional regulators			diggins	20050323124735
PA14_02660	911.62	1.01168	0.0167534	0.173257	-0.0966966	0.922967	0.964449	986.952	881.359	1077.21	822.673	961.986	858.177	810.038	894.139	912.044	2405	237019	236099	-		1	GTGGCGTCCTATACCTTGCGGCAACTCAAGTATTTCGTGACCACCGTGGAATGCGGCAGCGTGGCCGAGGCCTCGCGCAAGCTGTACATCGCCCAGCCGTCGATCTCCACGGCGGTGAAGGGTCTGGAGGAAAGCTTCGGCGTGCAGCTGTTCATCCGCCACCACGCCCAGGGCGTGTCGCTGACCCCCGCCGGCGCGCGCTTCTACCGCAAGGCCCAGGAGCTGCTGCGGATGGCCCACGAGTTCGAGCAGAACGCCCTGGCCGACAACGACGTGATCGCCGGGCAGATCGACATCGGCTGCTTCGAGACGGTCGCCCCGCTCTACCTGCCGGGCCTGATCGCCGGCTTTCGCCAGGCCTATCCGGGGGTGGAGATCCGCATCCGCGACGGCGAGCAG…	MASYTLRQLKYFVTTVECGSVAEASRKLYIAQPSISTAVKGLEESFGVQLFIRHHAQGVSLTPAGARFYRKAQELLRMAHEFEQNALADNDVIAGQIDIGCFETVAPLYLPGLIAGFRQAYPGVEIRIRDGEQQELVQGLTSGRFDLAFLYEHDLDSTIETEPLMPPQRPHALLPEGHRFAGQAQVSLRDLCLEPMILLDVQPSRTYFVSLFEELGLTPNIAFSSPSIEMVRGMVGQGFGFSLLVTRPHSECTYDGKKVVMVDLAEPVSTSGLAAAWLKRAQLTKPARLFVDYCREQLGKLAERRH*	ACTIVE	PA14_02660	PA0218	FALSE	FALSE		putative transcriptional regulator, LysR family	3	COG0583,pfam03466	PA0218			(25) Transcriptional regulators			diggins	20050323125003
PA14_02680	346.792	1.43121	0.517231	0.361318	-1.43151	0.152284	0.326864	285.22	241.069	272.694	565.153	203.715	605.033	280.022	291.472	376.751	806	237370	238860	+		1	GTGTTCGAACTCAGCGATTGGCAACGGCGCGCCGCGACACAGCGCTTCATCGACCAGGCCCTGATCGGCGGCCGCCAGCGTCCGGCCGCCAGCGGCGCTACCTTCGACGCCATCGATCCGGCGAGCAATCGCCTGCTGGCGCGGGTCGCGGCCTGCGATGCGGCCGACGTCGACGCGGCAGTGGCCGCCGCCCGCCGCGCCTTCGACGAAGGCCCCTGGGCGCGTCTCGCCCCGGTCGAGCGCAAGCGCGTGCTGCTGCGCCTGGCCGAGCTGATGCTGGCCCATCGCGAAGAGCTGGCGCTGCTCGACTCGCTGAACATGGGCAAGCCGGTGATGGACGCCTGGAACATCGATGTGCCCGGCGCCGCCCACGTCTTCGCCTGGTATGCGGAAAGCCTC…	MFELSDWQRRAATQRFIDQALIGGRQRPAASGATFDAIDPASNRLLARVAACDAADVDAAVAAARRAFDEGPWARLAPVERKRVLLRLAELMLAHREELALLDSLNMGKPVMDAWNIDVPGAAHVFAWYAESLDKLYDQVAPTAQQALATITRVPLGVIGAVVPWNFPLDMAAWKLAPALAAGNSVVLKPAEQSPFSALRLAELALEAGVPEGVLNVVPGLGEQAGKALGLHPEVDALVFTGSTEVGKYFMQYSAQSNLKQVWLECGGKSPNLVFADCRDLDLAAEKAAFGIFFNQGEVCSANSRLLVERSIHDEFVERLLAKARDWQPGDPLDPASRAGAIVDRRQTAGILAAIERAQGEGATLLGGGRQLTINGSDNFIEPTLFGDVRPDMQLAREE…	ACTIVE	PA14_02680	PA0219	FALSE	FALSE		putative aldehyde dehydrogenase	3	pfam00171,COG1012	aldH			(12) Energy metabolism		1.2.1.3	diggins	20050323125655			putative NAD-dependent aldehyde dehydrogenase
PA14_02690	410.439	1.20265	0.266213	0.251886	-1.05688	0.290567	0.497542	292.011	313.236	352.646	467.712	354.614	680.438	382.673	352.834	497.788	992	238918	240351	+		1	ATGAACGACACGCCGAACGTGCGTGAGCCGGCCCTGCGCCGCGTGCTCGGGCTGGGACCGCTGCTGGCGGTGGCCATCGGCCTGGTGGTTTCCCAGGGCGTGATGGTACTGATGCTGCAAGGTGCCGGGACGGCCGGCCTGGGCTTCATCGTGCCGCTGGGAGTGGCCTACCTGCTGGCGCTGAGCTACGCCTTTTCCTTTTCCGAACTGGCCCTGATGATTCCCCGCGCCGGTAGCCTTAGCAGCTACACCGAGGTGGCCATCGGGCATTTCCCGGCGATCCTGGCGACCTTTTCCGGCTACGTGGTGGTGGCGATGTTCGCCCTCTCGGCGGAACTGCTGCTGCTCGACCTGATCATCGGCAAGGTCTACCCCGGCGCGCTGCCGCCGATGCTGGTG…	MNDTPNVREPALRRVLGLGPLLAVAIGLVVSQGVMVLMLQGAGTAGLGFIVPLGVAYLLALSYAFSFSELALMIPRAGSLSSYTEVAIGHFPAILATFSGYVVVAMFALSAELLLLDLIIGKVYPGALPPMLVAYGVLGLFTLLNLLGIDIFARLQSALALLMMIVLLVLGLGAVSSDHASAQTALASGWNPLGVSALALTAMAVWGFVGAEFVCPLVEETRRPERNIPRSMILGLSIIFLTIALYCFGALLCIPQAELAGDPLPHFLFANRVFGEYGQLFLVIAAITATCSTLNSSLAAIPRMLYGMAQNGQAFPQFKQLSRRARTPWVAVLFVAAITGLPILILGQDPDSINLLLLAAALAWLLAYIIAHVDVLALRRRYPHIARPFRTPFYPLPQL…	ACTIVE	PA14_02690	PA0220	FALSE	FALSE		putative amino acid permease	3	COG0531,COG1113,pfam00324	PA0220			(27) Transport of small molecules			diggins	20050323130245
PA14_02700	277.769	1.48663	0.572042	0.300182	-1.90565	0.0566956	0.167387	203.729	198.843	240.571	385.584	216.541	517.061	222.062	230.84	284.694	920	240382	241764	+		1	ATGACCGCTCAGCTCAACCCGCAGCGCGACACCCGCGACTACCAGCAACTGGACGCCGCGCACCACATCCACGCCTTCCTCGACCAGAAGGCGCTGAACCGCGAAGGCCCGCGGGTGATGGTCCGCGGCGATGGCCTGCAGCTCTGGGACAACGACGGCAAGCGCTACCTGGACGGCATGTCCGGCCTCTGGTGCACCAACCTCGGCTACGGCCGCCAGGACCTCGCCGCCGCCGCCAGCCGCCAGCTGGAACAACTGCCGTACTACAACATGTTCTTCCACACCACCCACCCGGCGGTGGTGGAGCTTTCCGAGATGCTCTTCAGCCTGCTGCCGGACCACTACAGCCACGCGATCTACACCAACTCCGGCTCCGAGGCCAACGAGGTGCTGATCCGT…	MTAQLNPQRDTRDYQQLDAAHHIHAFLDQKALNREGPRVMVRGDGLQLWDNDGKRYLDGMSGLWCTNLGYGRQDLAAAASRQLEQLPYYNMFFHTTHPAVVELSEMLFSLLPDHYSHAIYTNSGSEANEVLIRTVRRYWQILGKPQKKIMIGRWNGYHGSTLGSTALGGMKFMHEMGGMLPDFAHIDEPYWYANGGELSPAEFGRRAALQLEEKILELGAENVAAFVAEPFQGAGGMIFPPQSYWPEIQRICRQYDVLLCADEVIGGFGRTGEWFAHEHFGFQPDTLSIAKGLTSGYIPMGGLVLGKRIAEVLVEQGGVFAHGLTYSGHPVAAAVAIANLKALRDEGVVTRVREETGPYLQRCLREVFGDHPLVGEVQGAGFVAALQFAEDKATRKRFA…	ACTIVE	PA14_02700	PA0221	FALSE	FALSE		putative aminotransferase, class III	3	COG0161,pfam00202	PA0221			(27) Transport of small molecules			diggins	20050323130551
PA14_02720	216.784	1.65497	0.726807	0.412477	-1.76205	0.0780603	0.208722	104.128	170.437	171.326	376.536	145.618	416.521	167.594	153.406	245.485	1845	241928	242986	+		1	ATGTACAAGTCCTTGCACCAGTACGCACACGTGTTTTCCCGGTTGTCCCTGTTCGGCCTGGCGTTCGCCGCGGCGGCCCAGGCGCAGAGCCAGAGCCTGACGGTGATCTCCTTCGGCGGCGCGACCAAGGCCGCCCAGGAGCAGGCCTATTTCAAACCCTTCGAGCGAAGCGGCGGCGGGCAGGTGGTCGCCGGCGAATACAACGGCGAAATGGCCAAGGTGAAGGCCATGGTCGACGTCGGCAAGGTCAGCTGGGACGTGGTCGAGGTGGAGAGCCCCGAACTGCTCCGCGGCTGCGACGAGGGGCTGTTCGAACGCCTCGACCCGGCGCGTTTCGGCGACCCCGCGCAGTTCGTCCCCGGCACTTTCAGCGAGTGCGGGGTGGCCACCTACGTCTGG…	MYKSLHQYAHVFSRLSLFGLAFAAAAQAQSQSLTVISFGGATKAAQEQAYFKPFERSGGGQVVAGEYNGEMAKVKAMVDVGKVSWDVVEVESPELLRGCDEGLFERLDPARFGDPAQFVPGTFSECGVATYVWSMVMAYDSTKLARAPQSWADFWNVREFPGKRGLRKGAKYTLEVALLADGVKAEDLYKVLATPEGVSRAFAKLDQLKPNIQWWEAGAQPPQWLAAGDVVMSAAYNGRIAAAQKEGVKLAIVWPGSLYDPEYWAVVKGTPNKALAEKFIAFVSQPQTQKVFSEQIPYGPVHKGTLALLPKTVQEALPTAPANLEGARAVDAEFWVDHGEELEQRFNAWAAR*	ACTIVE	PA14_02720	PA0222	FALSE	FALSE		putative binding protein component of ABC transporter	3	COG0687	PA0222			(27) Transport of small molecules			diggins	20050323130827
PA14_02730	269.989	1.282	0.358397	0.23331	-1.53614	0.124505	0.286272	217.311	239.533	227.721	302.76	245.212	436.27	235.33	210.386	315.38	2647	243945	243064	-		1	ATGTCCGCATCCATCCACGGCATCATCGGCTACACCATCACCCCCTTCGCCGCCGACGGCGGTCTCGACCTGCCGGCCCTCGGCCGCTCCATCGAGCGCCTGATCGACGGCGGCGTGCATGCCATCGCCCCGCTCGGCAGCACCGGCGAAGGCGCCTACCTGAGCGATCCGGAATGGGACGAGGTGGTCGACTTCACCCTGAAGACCGTCGCCCATCGCGTGCCGACCATCGTCAGCGTCTCCGACCTGACCACCGCCAAGACCGTGCGCCGCGCGCAGTTCGCCGAATCCCTCGGCGCCGAGGCGGTGATGGTCCTGCCGATCTCCTACTGGAAGCTCAACGAGGCGGAAGTGTTCCAGCACTACCGCGCGGTGGGCGAAGCCATCGGCGTGCCGGTG…	MSASIHGIIGYTITPFAADGGLDLPALGRSIERLIDGGVHAIAPLGSTGEGAYLSDPEWDEVVDFTLKTVAHRVPTIVSVSDLTTAKTVRRAQFAESLGAEAVMVLPISYWKLNEAEVFQHYRAVGEAIGVPVMLYNNPGTSGIDMSVELILRIVREVDNVTMVKESTGDIQRMHKLRLLGEGRVPFYNGCNPLALEAFVAGAKGWCSAAPNLIPTLNGQLYQAVLDGDLEKARTLFYRQLPLLDFILRRGLPTTIKAGLGLSGLEVGAPRLPVQALDTEGCRYLQGLLEELR*	ACTIVE	PA14_02730	PA0223	FALSE	FALSE		putative dihydrodipicolinate synthetase	3	COG0329,pfam00701	PA0223			(2) Amino acid biosynthesis and metabolism			diggins	20050323131054
PA14_02740	389.593	1.18491	0.244772	0.195569	-1.25159	0.21072	0.406022	368.975	342.41	414.752	375.84	384.04	536.81	340.774	340.416	402.322	2949	244787	244005	-		1	ATGGCTACGACACTGGAATTACCCAAGGATCAACTGATCCAGCACGCGCTGAAGCAGATGAAAAGCAGCCTCGGCGATAATACGTGGACTGACCGGCAAAAGCTGGCCCTGACCTGCCGGATTCTCTTCGAGGCCGGCCACGACTCCGGGCTCGCCGGGCAGATCACCTCGCGCGGCCCGGAGGCGGGGACCTACTACACCCAGCAACTGGGCCTGGGCTTCGACGAGATCAGCGCCGGCAACCTGCTACTGGTCGACGAAGACCTCAACGTCCTCCACGGGCACGGCATGGCGAATCCGGCCAATCGCTTCCACAGCTGGGTCTACCGCGCCCGCCCGGACGTCAATTGCATCATCCATACCCACCCGCTGCACATCGCCGCGCTGTCGACCCTGGAA…	MATTLELPKDQLIQHALKQMKSSLGDNTWTDRQKLALTCRILFEAGHDSGLAGQITSRGPEAGTYYTQQLGLGFDEISAGNLLLVDEDLNVLHGHGMANPANRFHSWVYRARPDVNCIIHTHPLHIAALSTLEVPLQVSHMDLCPLYDDCAFLKDWPGVPVGNEEGEIISAALGDKRAILLSHHGLLATGASIEEACVIAVLLERAAKMQLLAMAAGEIKPIPPALAREAHDWISTPKRHGAAFNYYARRCLPRNSDCLS*	ACTIVE	PA14_02740	PA0224	FALSE	FALSE		putative aldolase	3	COG0235,pfam00596,cd00398	PA0224			(8) Central intermediary metabolism			diggins	20050323131431
PA14_02750	924.014	1.06921	0.096546	0.211879	-0.455666	0.64863	0.79881	706.259	694.8	891.61	1304.31	907.662	903.061	1010.45	1008.1	889.882	4186	244942	245481	+		1	ATGTCCATGCGCTTGAAATTGCTGAGAAAAAAACTCGGGGTCACGCTGGAGACCCTGGCCGAGAAGACCGGCCTGACCAAGAGCTACCTGTCCAAGGTCGAGCGCGGGCTGAACACGCCGTCCATTGCCGCCGCGCTGAAGCTGGCGAAGGCGTTGAACGTGCAGGTGGAGGAGCTGTTCTCCGAGGAAAGCGACGGTGTCGACGGCTACAGCATCGTTCGTCGCGACCAGCGCAAGTCGCTGTCCAGCGGCGACGACGGCCCGGCCTACGCCTCCCTCGCGCAGCAGATCGGCGCCCGCGCGCTGTTGCCGTTCATCGTCCACCCGCCGCGCGATTTCAGTCACTCGACGTTCAAGGAGCACCTCGGCGAAGAGTTCATCTTCGTCCATGAGGGCCAG…	MSMRLKLLRKKLGVTLETLAEKTGLTKSYLSKVERGLNTPSIAAALKLAKALNVQVEELFSEESDGVDGYSIVRRDQRKSLSSGDDGPAYASLAQQIGARALLPFIVHPPRDFSHSTFKEHLGEEFIFVHEGQVEVDFMNQRIILERGDALHFNAQKPHRIRSLGETQAELLVVIHSDE*	ACTIVE	PA14_02750	PA0225	FALSE	FALSE		putative transcriptional regulator	3	smart00530,COG1476	PA0225			(25) Transcriptional regulators			diggins	20050323131712
PA14_02760	560.83	1.43439	0.52044	0.216417	-2.40481	0.016181	0.0701452	470.84	473.692	495.418	838.681	543.994	743.275	506.273	468.985	506.312	2686	245632	246483	+		1	ATGGCTGAAATCCTCTCCCTGCGCGAAGCGGTGCGACGCTTCGTCCACGATGGCGACAGCGTCGCCCTCGAAGGCTTCACTCACCTGATCCCGACGGCCGCCGGCCACGAGTTGATCCGCCAGGGCAGGAAAGACCTGACGCTGATCCGCATGACTCCCGACCTGGTCTACGACCTGCTGATCGGTGCAGGCTGCGCGAAGAAGCTGGTGTTCTCCTGGGGCGGCAACCCCGGTGTCGGTTCGCTGCACCGCCTGCGCGACGCGGTGGAGAAGGGCTGGCCGCACCCGCTGGAGATCGAGGAACACAGCCACGCCGACCTCGCCAACGCCTATGTCGCCGGCGCCTCCGGGCTGCCCTTCGCGGTGCTGCGCGCCTACGCCGGCTCCGACCTGCCGAAG…	MAEILSLREAVRRFVHDGDSVALEGFTHLIPTAAGHELIRQGRKDLTLIRMTPDLVYDLLIGAGCAKKLVFSWGGNPGVGSLHRLRDAVEKGWPHPLEIEEHSHADLANAYVAGASGLPFAVLRAYAGSDLPKVNPLIRSVTCPFTGEVLAAVPSVRPDVSVIHAQKADRKGNVLLWGILGVQKEAALAAKRCIVTVEEIVDELDAPMNACVLPSWALSAVCLVPGGAHPSYAHGYYERDNRFYQDWDPIARDRESFTAWIDEYIRGTEDFGAFQAKLAEGKR*	ACTIVE	PA14_02760	PA0226	FALSE	FALSE		putative CoA transferase, subunit A	3	COG1788	catI			(5) Carbon compound catabolism			diggins	20050323131908			putative 3-oxoadipate:succinyl-CoA transferase subunit A"
PA14_02770	241.583	1.32495	0.40594	0.309609	-1.31114	0.189812	0.379879	160.719	208.056	232.718	288.144	196.924	418.316	222.76	235.223	211.39	3083	246480	247262	+		1	ATGAGCAGCTACAGCACCAACGAGATGATGACCGTGGCCGCCGCCCGCCGCCTGCACAACGGTGCGGTGTGCTTCGTCGGCATCGGCCTGCCGTCGAAGGCCGCCAACCTGGCGCGCCTGACTTCCTCGCCGGACGTCGTGCTGATCTACGAGTCCGGCCCGATCGGCGCCAAGCCCAGCGTCCTGCCACTGTCCATCGGCGACGGCGAGTTGGCCGAGACCGCCGATACCGTGGTCCCCACCGGTGAGATATTCCGCTACTGGCTGCAGGGCGGACGGATCGACGTCGGCTTCCTCGGCGCGGCCCAGGTCGACCGCTTCGGCAACATCAACACCACCGTGATCGGCGACTACCGCCAGCCCAAGGTGCGCCTGCCGGGAGCCGGCGGCGCGCCGGAA…	MSSYSTNEMMTVAAARRLHNGAVCFVGIGLPSKAANLARLTSSPDVVLIYESGPIGAKPSVLPLSIGDGELAETADTVVPTGEIFRYWLQGGRIDVGFLGAAQVDRFGNINTTVIGDYRQPKVRLPGAGGAPEIAGSAKEVLIILKQSHRTFVDKLAFVTSVGHGEGGDSRQRLGLPGKGPVAIITDLCIMEPEAGSNEFVVTSLHPGVTREQVVEATGWAIRFAERVAETPAPSEVELAALRDLEARTAAAHGQKGSDE*	ACTIVE	PA14_02770	PA0227	FALSE	FALSE		putative CoA transferase, subunit B	3	COG2057,pfam01144	pcaJ			(5) Carbon compound catabolism			diggins	20050323132135
PA14_02790	545.857	1.41075	0.496461	0.31729	-1.56469	0.117655	0.276222	482.158	429.164	451.159	947.257	400.639	723.526	434.348	463.141	581.321	1543	247259	248464	+		1	ATGAGCCGCGAGGTATTCATCTGCGATGCCGTGCGCACGCCGATCGGCCGTTTCGGCGGCAGTCTTTCCGCGGTGCGCGCCGACGACCTCGCGGCGGTGCCGCTGAAGGCCCTGGTCGAGCGCAACCCGGGGGTCGACTGGTCGGCGCTGGACGAGGTGTTCCTCGGCTGCGCCAACCAGGCCGGCGAGGACAACCGTAACGTGGCGCGCATGGCGCTGCTGCTGGCCGGTTTGCCGGAGAGCGTGCCCGGCGTCACCCTCAACCGCCTCTGCGCCTCGGGGATGGACGCCATCGGCACGGCGTTCCGCGCCATCGCCTGCGGCGAGATGGAGCTGGCCATCGCCGGCGGCGTCGAGTCGATGTCGCGCGCGCCGTACGTGATGGGCAAGGCCGATAGC…	MSREVFICDAVRTPIGRFGGSLSAVRADDLAAVPLKALVERNPGVDWSALDEVFLGCANQAGEDNRNVARMALLLAGLPESVPGVTLNRLCASGMDAIGTAFRAIACGEMELAIAGGVESMSRAPYVMGKADSAFGRGQKIEDTTIGWRFVNPLMKEQYGIDPMPQTADNVADDYRVSRADQDAFALRSQQRAGRAQAAGFFAEEIVPVTIRGRKGDTLVEYDEHPRPDTTLEALARLKPVNGPEKTVTAGNASGVNDGAAALVLASAEAVEKHGLTPRARVLGMASAGVAPRIMGIGPVPAVRKLLRRLDLAIDAFDVIELNEAFASQGLACLRELGVADDSEKVNPNGGAIALGHPLGMSGARLVLTALHQLEKSGGRRGLATMCVGVGQGLALAIE…	ACTIVE	PA14_02790	PA0228	FALSE	FALSE	pcaF	beta-ketoadipyl CoA thiolase PcaF	2	COG0183,pfam00108,pfam02803	catF			(5) Carbon compound catabolism		2.3.1.-	diggins	20050323132928			3-oxoadipyl-CoA thiolase
PA14_02810	787.845	1.26007	0.333506	0.24159	-1.38047	0.167443	0.349324	665.514	871.379	973.704	647.977	992.166	908.447	733.224	684.484	613.712	1266	248614	249912	+		1	ATGACTGCCCCGGTTCACCAGTACAGCAACGAAGAACGCCGCAAGCGCATCTTCGCCATCGTCGGCGCCTCCTCCGGCAACCTCGTGGAATGGTTCGACTTCTACGTCTACGCCTTCTGCGCGATCTACTTCGCACCGGCCTTCTTCCCCTCCGACAACCCCACGGTGCAGTTGCTGAACACCGCCGGGGTCTTCGCCGCCGGCTTCCTCATGCGCCCCATCGGCGGCTGGATGTTCGGCCGCATCGCCGACAAGCACGGGCGCAAGACCGCCATGCTGATCTCGGTGGTGATGATGTGCGCCGGCTCCCTGGCGATCGCCTGCATGCCCACCTACGCCAGCATCGGCACCCTGGCGCCGGCGCTGCTGTTGCTGGCGCGGATGTTCCAGGGCCTGTCG…	MTAPVHQYSNEERRKRIFAIVGASSGNLVEWFDFYVYAFCAIYFAPAFFPSDNPTVQLLNTAGVFAAGFLMRPIGGWMFGRIADKHGRKTAMLISVVMMCAGSLAIACMPTYASIGTLAPALLLLARMFQGLSVGGEYGTSATYMSEVALKGQRGFFASFQYVTLIGGQLLAVLVVVILQQLLSEDELRAWGWRIPFVIGAITAVIALWLRRSLNETASKSTLERKESGTFAELFKHKRAFFTVLGFTAGGSLIFYTFTTYMQKYLVNTAGMSAKTASAVMTFALLAYMLMQPLFGMLSDRIGRKTSMLWFGTLGTLCTLPILLALKTVSSPYMAFFLIILALAIVSLYTSISGLIKAEMFPPEVRALGVGVSYAVGNAIFGGSAEYVALGLKSVGMEN…	ACTIVE	PA14_02810	PA0229	FALSE	FALSE	pcaT	dicarboxylic acid transporter PcaT	2	pfam00083	kgtP			(15) Membrane proteins			danlee	20040205182238			alpha-ketoglutarate permease
PA14_02830	1465.78	1.80983	0.855858	0.275083	-3.11127	0.00186282	0.0136545	1308.39	1185.38	1549.79	2694.22	1686.3	1524.25	937.13	1374.08	932.501	1138	249935	251314	+		1	ATGAGCGACGTACCCGCCAACCAGTTGTTCGATGCCTATTTCACGGCGGCGCCGATGCGCGCGGTGTTCTCCGACCGCGGCCGCCTGCAAGGCATGCTCGACTTCGAGGCCGCCCTGGCTCGCGCCGAGGCGCGCACCGGGGTGGTTCCCGCGACGGCGGTGGCGCCGATCGAGTCGGCCTGCCGCGCCGAACTGTACGACCCGCTGGCGCTGGCCGAGGCGGTCGCCACTGCCGGCAACTCGGCGATCCCGCTGGTCAAGGCGCTGGGCCGCCAGGTGGCGGCTGGCGACGCCGCGGCCGAGCGCTACGTGCATCTCGGCGCCACCAGCCAGGACGCCATGGACAGCGGCCTGGTGCTGCAACTGCGCCGCGCGCTGGCCTTGCTCGAGCAGGATCTG…	MSDVPANQLFDAYFTAAPMRAVFSDRGRLQGMLDFEAALARAEARTGVVPATAVAPIESACRAELYDPLALAEAVATAGNSAIPLVKALGRQVAAGDAAAERYVHLGATSQDAMDSGLVLQLRRALALLEQDLQRLAEVLADQAERHADTPLAGRTWLQHATPVTLGMKLAGLLGALTRHRQRLRELRPRLLVLQFGGASGTLAALDEQALPVAAALAEELGLALPEQPWHTQRDRLVEFASVLGLVAGSLGKFGRDVSLLMQTEAGEVFEPAGAGRGGSSTMPHKRNPVSSAVLIAAATRAPGLVSTLFAAMPQEHERSLGLWHAEWETLPELCCLVSGALQQAIGLLEGLEVDAQRMRRNLGLTHGLVLAEAVSIALARRIGREAAHHLVEQCCRRA…	ACTIVE	PA14_02830	PA0230	FALSE	FALSE	pcaB	3-carboxy-cis,cis-muconate cycloisomerase	2	COG0015				(5) Carbon compound catabolism			danlee	20040205181854
PA14_02840	1063.55	1.63033	0.705168	0.230567	-3.0584	0.0022252	0.0157099	1188.42	945.081	1163.59	1351.63	1312.83	1220.84	733.922	1019.79	635.874	3040	251329	252120	+		1	GTGCCAACCGTACGCCTCGCCGACGGCGACCTGAACTACTCCCTGGAAGGACCGGCCGGCGCGCCGGTCCTGCTGTTGTCAAACTCGCTGGGCACCGACCTGGGCATGTGGGACACGCAGATCCCCGCACTCACCGCCCACTTCCGCGTGCTGCGCTACGACACCCGCGGCCACGGCGCCTCGCTGGTCACCCCCGGACCGTACGCCATCGGCCAGCTCGGCGCCGACGTGCTTGCCCTGCTCGATGCCCTCGACCTGCCGCGCGTGCATTTCTGCGGGCTATCCATGGGCGGCCTGATCGGTCAGTGGCTGGGCATCCACGCCGGCGAGCGGCTCGGCCGGCTGGTGCTGTGCAACACTGCGGCGAAGATCGCCAGCGACGAGGTCTGGAACACCCGC…	MPTVRLADGDLNYSLEGPAGAPVLLLSNSLGTDLGMWDTQIPALTAHFRVLRYDTRGHGASLVTPGPYAIGQLGADVLALLDALDLPRVHFCGLSMGGLIGQWLGIHAGERLGRLVLCNTAAKIASDEVWNTRIDTVLKGGEQAMRDLRDASVARWFTAGFAEREPAQVERIVAMLAATSPQGYAANCAAVRDADFREQLGLVQAPTLIVAGSHDAVTTPDNARFMQARIADAQLVEFAAAHLSNVEAGDAFSRRLVDFLLSA*	ACTIVE	PA14_02840	PA0231	FALSE	FALSE	pcaD	beta-ketoadipate enol-lactone hydrolase	2	COG0596				(5) Carbon compound catabolism			danlee	20040205182643
PA14_02850	509.19	1.27746	0.353278	0.212747	-1.66056	0.0968024	0.243006	488.949	475.228	596.072	476.76	664.713	552.968	461.582	482.864	383.57	4773	252131	252532	+		1	ATGGACGAGAAACAACGCTACGAAGCCGGCATGCAAGTGCGCCGCGCGGTGCTCGGCGACGCCCACGTCGAGCGCAGCCTGGCCAACCTGACGCCGTTCAACGAAGAGTTCCAGGAGATGATCACCCGCCACGCCTGGGGCGACATCTGGACCCGTCCGGGGCTGCCGCGACACACCCGCAGCCTGGTCACCATCGCCATGCTGATCGGCATGAACCGCAACGAGGAACTCAAGCTGCATCTGAGCGCGGCGAAGAACAACGGGGTGAGCCGCGACGAGATCAAGGAAGTGATCATGCAGAGCGCCATCTACTGCGGCATTCCCGCGGCCAACGCGACCTTCCACCTGGCCGAATCGGTGTGGGACGAGCTTGGCGTGGAGTCGCAGCAGACGTCCCGG…	MDEKQRYEAGMQVRRAVLGDAHVERSLANLTPFNEEFQEMITRHAWGDIWTRPGLPRHTRSLVTIAMLIGMNRNEELKLHLSAAKNNGVSRDEIKEVIMQSAIYCGIPAANATFHLAESVWDELGVESQQTSR*	ACTIVE	PA14_02850	PA0232	FALSE	FALSE	pcaC	gamma-carboxymuconolactone decarboxylase	2	COG0599				(5) Carbon compound catabolism			danlee	20040205183113
PA14_02870	1770.7	1.38989	0.474974	0.188639	-2.5179	0.0118057	0.0554159	1738.48	1398.04	1763.95	1960.63	2328.38	2129.28	1557.23	1684.55	1375.74	2455	252660	253601	+		1	ATGAGCCGCAAGCTGCATATCCACGCGCCCGCGATCCACTACTTCGACATGGTGCGCCGCTGCCATTCGATCCGCGAAGCCGCGCGACGCCTGAACGTCGCCTCGTCGGCGGTGAACCGGCAGATCCTCAAGCTGGAGGACGAGATCGGCGCGCCGCTGTTCGACCGCCTGCCCGGGGGCCTGCGCCTGACCGGAGCCGGGGAGATCTTCGCGCGCCACGTCACCGTGGTCCTGCAGGACATGGAGCGCGTGCGTTCCGAACTGGACGCGCTGCAAGGCCTGCGCACCGGCCATGTGGAGATCGCCACCATCGAGGCGGTGACCAGCGACCTGCTGCCCTGCGTGCTCAAGGCGATGCGCGAACGCTACCCGGACATCACCGTCGGCGTCACCCTGCTC…	MSRKLHIHAPAIHYFDMVRRCHSIREAARRLNVASSAVNRQILKLEDEIGAPLFDRLPGGLRLTGAGEIFARHVTVVLQDMERVRSELDALQGLRTGHVEIATIEAVTSDLLPCVLKAMRERYPDITVGVTLLGSQAIPEAVSSGAVDLGLAFALPRSADLQQVSVGHFRLGAIVSPQHPLARHQAIAFADCVEHGLIMAKSELSIHHLLAPLQRRLREPRRAVLESSSLELSRQLARRGLGVAFQTRLGIEADIAQGELRFLPLKDNGGIHSDLGLYVRTGRYLPVAVDALARQIAEEVRLREREEARLNEA*	ACTIVE	PA14_02870	PA0233	FALSE	FALSE		putative transcriptional regulator	3	COG0583,pfam03466	PA0233			(25) Transcriptional regulators			diggins	20050323184020
PA14_02890	432.932	-1.31928	-0.399747	0.263	1.51995	0.128523	0.291737	402.93	313.236	406.186	267.264	368.195	585.284	540.491	443.417	569.388	2716	253792	254625	+		1	ATGAAGAAGATGATGCAGGGCGCCGCCGCCCTGATCGCGCTCGTCGGCGCCGGGGAGAGCATGGCGCTGGAATGGATGAGCAACAGCGTCGGTTTCCGCTACGGCCAGCAATTCACCAACCCGAACAACCCGGACAAGTTCGCCAAGCGCATCTACAGCTTCACCCACGCCGACGGCTATCGCTACGGCAGCAATTTCTTCAATCTCGATGTGTTCCTTTCCGACAGCCGCGACCCGCGCAAGGGCACCGACCACGGTGGCAGCGAGGTCTATGCGGTCTACCGCCACCAGCTCTACGCCTCGCGGGTGTTCGACCGGCCGCTGGGCACCGGCCTGGTCAAGGACTACGCCTTCACCCTGGGCTTCGACGCCAGCCGCAACAACAACCTGGCTTCGGCC…	MKKMMQGAAALIALVGAGESMALEWMSNSVGFRYGQQFTNPNNPDKFAKRIYSFTHADGYRYGSNFFNLDVFLSDSRDPRKGTDHGGSEVYAVYRHQLYASRVFDRPLGTGLVKDYAFTLGFDASRNNNLASAKKRALVFGPTLKFNGPGVLDLSLLYYREKNHFGVPGARHPDHTFDTTYMLNLTWMRPFKVGNRAAKFQGFVNYVGEKGEDYNDKDTAAETLVRTALMVAALPGDKRQPNLWLGVGYEYWHNKFGVDGGTGSRTSTPTLNMEFTF*	ACTIVE	PA14_02890	PA0234	FALSE	FALSE		conserved hypothetical protein	4		PA0234			(14) Hypothetical, unclassified, unknown			diggins	20050323184237
PA14_02900	489.415	-1.14944	-0.200929	0.303495	0.662052	0.507938	0.700799	371.239	415.344	518.976	439.872	335.752	678.642	607.528	561.759	475.627	1177	256110	254764	-		1	ATGAACAGCCCCAGCCTGCCCGCCGTCGAACGACTCGACGTGCAAGCCTTCATCAATGCCCAGCCGCTTTCGCCGTACCAATGGCGGATCGTCCTGCTGTGCTTCCTGATCGTCTTCCTCGATGGCCTCGACACCGCCGCGATGGGCTTCATCGCGCCGGCGCTGACCCAGGACTGGGGCATCGACCGCGCCAGCCTCGGCCCGGTGATGAGCGCCGCGCTGATCGGCATGGTCTTCGGCGCCCTCGGCTCCGGACCGCTGGCCGACCGCTACGGACGCAAGCTGGTATTGGTCGCGGCGGTCTTCCTCTTCGGCCTGTTCAGCCTGGCCTCGGCCTACAGCACCAACGTCGAGCAACTGCTGGCGCTGCGCTTCCTCACCGGCCTCGGCCTCGGCGCG…	MNSPSLPAVERLDVQAFINAQPLSPYQWRIVLLCFLIVFLDGLDTAAMGFIAPALTQDWGIDRASLGPVMSAALIGMVFGALGSGPLADRYGRKLVLVAAVFLFGLFSLASAYSTNVEQLLALRFLTGLGLGAAMPNATTLLSEYTPERLKSLLVTSMFCGFNLGMACGGFVSAKLIPLFGWHSLLLLGGLLPLVLAVVLLFRLPESARYLVVRNRGSERVRQVLAPIAPAQVALARSFHVPEQQTVQARNVFAVIFSGTYSAGTLLLWLTYFMGLVIVYLLTSWLPTLMRDSGASLEHAAFIGALFQFGGVLSAVAVGWAMDRFNPHKVIGLFYLLAGVFAWCVGQSLGQVTLLATLVLLAGMCINGAQSAMPSLAARFYPTQGRATGVSWMLGIGRF…	ACTIVE	PA14_02900	PA0235	FALSE	FALSE	pcaK	4-hydroxybenzoate transporter PcaK	2	pfam00083,COG2814				(5) Carbon compound catabolism			diggins	20050323184514
PA14_02910	542.79	-1.10314	-0.141615	0.276912	0.511406	0.609067	0.771106	672.305	381.564	352.646	528.96	273.129	843.814	391.751	477.751	963.187	3174	256416	257195	+		1	ATGGCCGGTAGCCTCATCGAACGCGCCCTCGGCTTGCTCGAACTCCTCGCCAGCGATGCCCGCGGCCTGCCCCTGCAACAACTGGCGGACCGCCTGGATATCCCCAAGAGCGCCGCGCACCGCATGCTCGCCGAGCTGATCCGGCTCGGCTACGTGCGCCAGGACCACGACACCAGCCGCTACCGCCTCAGCACCCGCCTGGCCGCGCTGGGCTTCCGCTTCCTCGCGTCCAGCGGGGTGGTCGACCTGGTCCAGCCGGTGCTCGACGGGCTCGCCCGGGAGACCGGCGAACTGGTGCGCCTGGGGGTGATCGAAGGCGATCGCCAGACCTGGATCGCCAAGTCCCAGGGCGCCACCTCCGGGCTACGCTACGACCCCGACATGGGGCGCGAGGCGCCG…	MAGSLIERALGLLELLASDARGLPLQQLADRLDIPKSAAHRMLAELIRLGYVRQDHDTSRYRLSTRLAALGFRFLASSGVVDLVQPVLDGLARETGELVRLGVIEGDRQTWIAKSQGATSGLRYDPDMGREAPLFYTASGHAWLASLSDKAALALVERQGVGAARDFGPNAPRSRSELLRYLKRAREHGYAWQIECSAPGMAAMAALVRHPEDGRALGVLSVAGPSARFGEARMHELAPLLLAAAQDLSHASQASELFR*	ACTIVE	PA14_02910	PA0236	FALSE	FALSE		putative transcriptional regulator, IclR family	3	COG1414,pfam01614	PA0236			(25) Transcriptional regulators			diggins	20050323184830
PA14_02930	334.283	1.19982	0.262814	0.307107	-0.855775	0.392122	0.601523	348.602	255.656	267.697	390.456	197.679	563.74	212.984	248.372	523.36	1939	257439	258482	+		1	TTGGACGCACCGCTTCGCATCGCCCTCATCGGCGCCGGCAACATGGGCCGCCAGCATTACCATCGCTTGCAGCGAATCGCCGGCGCGCGCCTGTGTGCGGTGGCCGATCCCCAGGGCCAGGCGTTCGCCGCGGACGCCGGCGTGCCCTGGTTCGGCGATCATCGGAGGTTGCTGGAAGAAGCCCGGCCGCAAGCGGCGATCGTCGCCAATCCGAACAACCTGCATGTCGCCACCGCCCTCGACTGCCTCGCCGCCGGGGTGCCGCTGCTGCTGGAAAAACCGGTCGGCGTGCAGCTCGACGAAGTGAGCGAGCTGGTGGCCGTCGCCCGGCGATCTGGCGTTCCGCTGCTGGTCGGTCACCATCGTCGGCACAATCCGCTGGTCGTGCGGGCGCGCCAA…	MDAPLRIALIGAGNMGRQHYHRLQRIAGARLCAVADPQGQAFAADAGVPWFGDHRRLLEEARPQAAIVANPNNLHVATALDCLAAGVPLLLEKPVGVQLDEVSELVAVARRSGVPLLVGHHRRHNPLVVRARQLIAEGALGRLLSVTALWQLKKPDSYFEVAWRREPGAGMLLTNLIHDLDLLRHLCGEVREVQALAGNAIRGLPNEDNVALLLRFANGALGSLTGCDAAAAPWSWELAAGENPVYPRQAEQPCYLLAGTEGALSLPQLRRWRYAEARQGWHDPLAASVEAVAAGDPLQRQLEHFVRVARGEEAPLMDATDAARTLALVEAVREAARSGRACAPASF*	ACTIVE	PA14_02930	PA0237	FALSE	FALSE		putative oxidoreductase	3	COG0673,pfam01408	PA0237			(20) Putative enzymes			diggins	20050323185122			putative dehydrogenase
PA14_02960	223.243	1.39287	0.478058	0.361135	-1.32377	0.185581	0.374814	212.783	140.495	194.884	327.12	132.037	382.41	143.851	163.633	311.97	3001	258505	259320	+		1	ATGGAATCGAGGATTCTTTCCCTGGCGGCGCTCACCGTGCTCGAGCTGTCGCCCCCGGACATGGTCGAGGCTGCCGCCCGTGCCGGCTACAGTCATGTCGGCCTGCGCCTGGTGCCGGCCACCGTGGAAGAGCACCACTATCCGCTGCTGGCCGATGCCGGCCTGCGCCGGCGGACCCTGGCGCGGCTGCGCGACAGCGGAGTGCGCACGCTGGACGTGGAGATCCTGCGCCTGCGTCCGGACACCCGCGTCGGCGAGTTCGCCGCGGTGCTGGAGGTCGGCGCCGAGTTCGGCGCGCGCTATGTGCTGGTGGCCGGCAACGATGACGACGAGCGGCGCAGCGCGGACAATTTCGCCGCGTTGTGCGACCTGGCGCGGCCGCTCGGCCTCGATCCGCAC…	MESRILSLAALTVLELSPPDMVEAAARAGYSHVGLRLVPATVEEHHYPLLADAGLRRRTLARLRDSGVRTLDVEILRLRPDTRVGEFAAVLEVGAEFGARYVLVAGNDDDERRSADNFAALCDLARPLGLDPHLEFMPWTGIRDLRQAARVVEAAARDNAGLLLDAFHFDRSASSLEDLRAIPPARLGYAQLCDVVGPRPTSMDEILRQAREERRFPGDGGLDLLALLRALPENLPLSLEVPALDLLARGVDGAERARLAIERTRALLARL*	ACTIVE	PA14_02960	PA0238	FALSE	FALSE		conserved hypothetical protein	4		PA0238			(14) Hypothetical, unclassified, unknown			diggins	20050323185315
PA14_02970	606.018	1.04608	0.0649934	0.22007	-0.295331	0.767741	0.879835	740.214	603.439	750.266	429.432	507.778	802.521	503.48	508.432	608.598	2671	259470	260348	+		1	ATGAACGCATCCACCTCCCCGCTGCCCGCCAGCGACCAGACCCTGCGCGGCATCCTGCTGATCTGTGCCGCGGTGTTCCTGTTCGCCAGCCACGACGGGTTGTCCAAGTTCCTTTCCGGTTTCTACCCGATCGTCATGGTGGTCTGGGCCCGCTACCTGGTGCACACCCTGCTGATGGTCGCCGTGTTCGTGCCGCGCAACGGCCTCGCGGTGATCCGCACCCGCCGTCCGCTCATGCAGTTGGCGCGGGCGCTGTGCCTGATCGGCACCAGCCTGTTCTTCACCACCGGCCTGCGCTACCTGCCCTTGGCCGAGGCGACCGCGGTGAACTTCCTGGCGCCGCTGCTGGTGACCGCGTTATCCGTGCCGTTACTGAAGGAGAAGGTCAGCCTCGGTCAA…	MNASTSPLPASDQTLRGILLICAAVFLFASHDGLSKFLSGFYPIVMVVWARYLVHTLLMVAVFVPRNGLAVIRTRRPLMQLARALCLIGTSLFFTTGLRYLPLAEATAVNFLAPLLVTALSVPLLKEKVSLGQWLAVLTGFIGVLFIVRPGGALFTPAALFPLGSALCFGLYQLLTRMLANSDSPTTSNFLAGIFNTLIMSLLVPFFWQTPSLLHGLMMIALGGCGMGGHLLLTQAFRHAPPATLAPFSYGQIIFAGLLGLLVFGHVPDAWALLGILVICASGLVVAWRRGR*	ACTIVE	PA14_02970	PA0239	FALSE	FALSE		putative permease	3		PA0239			(15) Membrane proteins			diggins	20050323185453
PA14_02980	433.302	1.34525	0.427876	0.290516	-1.47281	0.140802	0.310735	414.248	462.176	455.442	545.664	292.746	642.735	340.076	352.834	393.798	1229	261639	260374	-		1	ATGTCGCACCCGAGCCACGTCCGCGCGCTCTGCGCTTCCCTCTGCCTGGGCGCCGGCCTGCCAGTCCATGCCGGGCACGTCCATGCCGGGCAAGGTTTCCTCGAAGATGCCAAGGCCAGCCTCACCGCGCGCAATTTCCACCTGCACCGCAACTTCGTCGGCGATGCCAGCCAGGGCAAGGCCGAGGAGTGGACGCAGAGCTTCATCCTCGACGCCCGCTCCGGCTTCACCCAGGGCAGCGTCGGCTTCGGCCTCGATGTCCTCGGTCTCTACAGCCTGAAGCTGGATGGCGGCAAGGGAACGGCCGGCACCCAACTGCTGCCAACCCACGACGACGGCCGCCCGGCCGACGACTTCGGACGCCTGGCGGTGGCCGGCAAGCTGCGCGTGTCGAACAGC…	MSHPSHVRALCASLCLGAGLPVHAGHVHAGQGFLEDAKASLTARNFHLHRNFVGDASQGKAEEWTQSFILDARSGFTQGSVGFGLDVLGLYSLKLDGGKGTAGTQLLPTHDDGRPADDFGRLAVAGKLRVSNSELKIGEWMPVLPILRSDDGRSLPQTFRGGQLSANEIAGLTLYAGQFRGNSPRNDASMQDMSLFGRPTATSDRFDFAGGEYRFNGERSLLGLWNAELKDIYRQQYLQLQHSQPLGDWLLGANLGGFRGRDAGSARAGKLDNRTVSALFSARYGLHTLYLGLQKVSGDDGWMRVNGTSGGTLANDSYNASYDNPGERSWQLRYDFDFVGLGLPGLTFMTRYLHGDHVRLAGVTDDGSEWGRESELGYTLQSGAFKRLNVRWRNSSQRR…	ACTIVE	PA14_02980	PA0240	FALSE	FALSE		putative outer membrane porin	3	pfam03573	PA0240			(15) Membrane proteins			diggins	20050323185637
PA14_02990	310.814	1.45483	0.54085	0.305388	-1.77103	0.0765565	0.20609	335.02	294.042	348.363	350.088	196.17	547.582	224.157	205.272	296.627	1060	263030	261705	-		1	ATGATCCACTCTTCCAGCTCTCGACTGCTCGCCGCCGACGCCCCGCGGGAATCCCGCGGCGGCAGGATCCGCAACGCCTTCGCCGTCGGCCGGACGCGCTGGGGCATGCTCGCCCTGGTGTTCTTCGCCACCACCCTGAACTACATCGATCGCGCCGCCCTCGGCGTGATGCAGCCGATCCTGGCCGAGAAGATGAGCTGGACGGCAATGGACTACGCCAACATCAACTTCTGGTTCCAGGTCGGCTACGCCATCGGCTTCATCCTCCAGGGCCGCTTCATCGACAAGGTCGGGGTCAAGCGCGCGTTCTTCCTCGCCGTGCTGCTCTGGAGCCTGGCCACCGGCGCCCACGGCCTGGCGACCTCGGCGGCGGGCTTCATGGTCTGCCGCTTCATCCTC…	MIHSSSSRLLAADAPRESRGGRIRNAFAVGRTRWGMLALVFFATTLNYIDRAALGVMQPILAEKMSWTAMDYANINFWFQVGYAIGFILQGRFIDKVGVKRAFFLAVLLWSLATGAHGLATSAAGFMVCRFILGLTEAANYPACVKTTRLWFPAGERAVATGIFNAGTNVGAMVTPALLPLILGVWGWQAAFLCMSALGLVWLVFWWRNYYNPEEHPRVKQSELEYIQQQEEPPATRVPFSQILRRRGTWAFALAYSITAPVFWFYLYWLPPFLNQQYGLGISVTQMGIPLILIWLTADFGSVGGGILSSWLIGRGMPAIRARLLSMLLFACTIVGVVFAANASGLWIAVLAIALAVGAHQAWTANIWSLVMDYTPKHLMSTVFGFGGMCAALGGMFMT…	ACTIVE	PA14_02990	PA0241	FALSE	FALSE		putative MFS transporter	3	COG2271	PA0241			(27) Transport of small molecules			diggins	20050323185851			putative permease
PA14_03000	644.957	1.91022	0.93374	0.219537	-4.25322	2.10722e-05	0.000342683	651.932	543.556	688.874	851.209	654.905	1064.64	365.914	414.197	569.388	418	263577	265481	+		1	ATGCAGCGTTCGATCGCCACCGTATCCCTGAGCGGCACCCTGCCGGAAAAGCTCGAGGCCATCGCCGCCACCGGTTTCGACGGGGTGGAAATCTTCGAGAACGACCTGCTTCATTACGACGGCAGCCCGCGCGACGTACGCCGGCTGTGTGCCGACCTGGGCCTGGAGATCCTGCTGTTCCAGCCGTTCCGCGACTTCGAGGGCTGCCGCCGGGAACGCCTGGGGCGAAACCTGGAGCGCGCCGAACGCAAGTTCGACCTGATGCAGGAGCTCGGCACCGACCTAATGCTGGTGTGCAGCAACGTCGCTGCCGATGCCCTCGGCGAACCGGCGCTGCTGGCCGATGACCTCCGGCAGCTGGCCGAGCGCGCCGCCGTCCGCGGCCTGCGCATCGGCTAC…	MQRSIATVSLSGTLPEKLEAIAATGFDGVEIFENDLLHYDGSPRDVRRLCADLGLEILLFQPFRDFEGCRRERLGRNLERAERKFDLMQELGTDLMLVCSNVAADALGEPALLADDLRQLAERAAVRGLRIGYEALAWGRQVNTWEQAWDLVRRADQANLGLILDSFHTLSLDGDPRGIADLPGEKIFFVQMADAPLLAMDVLEWSRHFRCFPGQGGFDLAGFLAPVVASGYRGPLSLEVFNDGFRAAPTRANAVDGLRSLLYLEEKTRERLQRQTPHVAVDELFAPPPASLCDGIEFLEFAVDETLGARLGQWLQRLGFARAGEHRSKNVSLLRQGDINLVLNAEPYSFAHGFFEAHGPSLCATALRVRDAGQALGRARAYGGQPYRGLLGPNEREIP…	ACTIVE	PA14_03000	PA0242	FALSE	FALSE		putative 4-hydroxyphenylpyruvate dioxygenase	3	COG3185	PA0242			(2) Amino acid biosynthesis and metabolism			diggins	20050323190259			putative hemolysin
PA14_03010	1124.28	-1.45681	-0.542815	0.280028	1.93843	0.0525705	0.159031	1088.82	959.668	982.27	584.641	1058.56	1278.29	1483.9	1354.36	1328	3607	265574	266242	+		1	ATGTCCAAGCCTGATCCCGCCGTCGTGGAGGAATCCGCTCCGCGCGGCAAGGGACGCAAGAACAATCCCGAGAAGACCCGCCAGGACATCCTCCGCGCCGCCATCGACGAGTTCGTCGCCCAGGGCCTCTCGGGTGCGCGGGTCGACGCCATCGCCGAGCGCACGCATACCTCGAAGCGGATGATCTATTACTACTTCGGCAGCAAGGAGCAGCTTTACCAGGCCGTGCTGGAGAAGCTCTACAGCGACATCCGCGGTATCGAGGGCACCCTGCGGCTGGGCGCGCTGCCGCCGGCCAAGGCGATGGAGAAGCTGGTGGAGTTCAGCTTCGACTACCACGACCGGCACGTGGATTTCGTGCGCATCATCAGCATCGAGAACATCCACAAGGGCGAGCAC…	MSKPDPAVVEESAPRGKGRKNNPEKTRQDILRAAIDEFVAQGLSGARVDAIAERTHTSKRMIYYYFGSKEQLYQAVLEKLYSDIRGIEGTLRLGALPPAKAMEKLVEFSFDYHDRHVDFVRIISIENIHKGEHIASSELVQSVNSSIVQSIAEILRRGEAEGVFRAGLEALDVHMLISSFCFYRVSNRYTVSRIFRTDLHDAEVRQRHRRMIGEAVLRYIRA*	ACTIVE	PA14_03010	PA0243	FALSE	FALSE		putative transcriptional regulator, TetR family	3	COG1309,pfam00440	PA0243			(25) Transcriptional regulators			diggins	20050323190759
PA14_03020	630.016	-1.10514	-0.14423	0.29387	0.490795	0.623571	0.78184	475.367	592.691	585.365	843.553	410.447	653.507	630.572	783.102	695.54	2832	267136	266282	-		1	ATGAGCGCGCCGCGATCGGTTCTCGCCGGCCTGATCGGTGCCGGCATCCAGGCGTCGCGGACCCCTGCCCTGCACGAGCGCGAGGGCGACGCCCAGGGCATCCGCTATCTGTACCGGCTGATCGATCTCGACCCGCTGGGCAAGTCGGCGGACGACCTGGAGTTCCTGCTCGCCGCCGCCAGCGACCTCGGCTTCACCGGGCTGAACGTCACCTTCCCCTGCAAGCAGGCGATCATCCCCCTGCTCGACGAACTCTCCGCCGAGGCGCGCGGCATCGGCGCGGTGAACACCGTGGTGCTGCGCGATGGCCGGCGCATCGGCCACAACACCGACTGCCTGGGCTTCGCCGAGGGCTTTCGGCGCGGCCTGGCCGACGCGCCGCGCCAGCGCGTGGTGCAG…	MSAPRSVLAGLIGAGIQASRTPALHEREGDAQGIRYLYRLIDLDPLGKSADDLEFLLAAASDLGFTGLNVTFPCKQAIIPLLDELSAEARGIGAVNTVVLRDGRRIGHNTDCLGFAEGFRRGLADAPRQRVVQMGAGGAGAAVAHALLAEGVERLVLFDVDPARAQALADNLNQHFGAPRALAGSDLAGALGDAQGLVNTTPVGMAKLPGMPVPAELLRADLWVAEVIYFPLETELLRQARALGCRTLDGGTMAVFQAVKAFELFSGVEADAARMQAHFASLGD*	ACTIVE	PA14_03020	PA0244	FALSE	FALSE		putative shikimate 5-dehydrogenase	3	COG0169,pfam01488	aroE			(2) Amino acid biosynthesis and metabolism			diggins	20050323191113
PA14_03030	466.068	-1.25203	-0.32427	0.201559	1.60881	0.107659	0.261331	461.785	439.144	445.448	341.736	381.776	556.558	508.368	529.617	530.179	4544	267579	267133	-		1	ATGACGCGCACGGTACTGGTCCTGAACGGCCCCAACCTGAATCTGCTCGGCATCCGCGAGCCACAGACCTACGGCCGGCGGACCCTGGGCGAAATCGCCGACGAATGCGCGGCCTTCGCCGAGACGCGCGGCTTCGCCGTGGACTTCCGCCAGACCAACCAGGAAGGCCAACTGCTCGACTGGATCCACCAGGCCCGCGGCCGCGTCGCCGGCATCGTCATCAACCCCGCCGCCTGGACCCACACCTCGGTGGCGCTGCGCGACGCCCTGGCCGCGGTGGAACTGCCGGTGGTCGAAGTGCACCTGTCCAACGTCCACCAGCGCGAAGCGTTCCGCCACCACTCCTACGTCTCGCCGGTGGCGCTGGGGGTGATCTGCGGATTCGGCAGCCTCGGCTAC…	MTRTVLVLNGPNLNLLGIREPQTYGRRTLGEIADECAAFAETRGFAVDFRQTNQEGQLLDWIHQARGRVAGIVINPAAWTHTSVALRDALAAVELPVVEVHLSNVHQREAFRHHSYVSPVALGVICGFGSLGYRLALEHFAERFEAAA*	ACTIVE	PA14_03030	PA0245	FALSE	FALSE	aroQ2	3-dehydroquinate dehydratase	2	COG0757,pfam01220				(2) Amino acid biosynthesis and metabolism		4.2.1.10	diggins	20050323191416			dehydroquinase
PA14_03040	2181.38	1.05077	0.0714485	0.153927	-0.46417	0.642526	0.794085	1790.55	2084.4	2139.44	2417.21	2135.23	2420.13	2286.96	2297.44	2061.05	884	269201	267696	-		1	TTGTCCGATCTCGCCCAGAACCCGCCCGCCGTCCGTACCGTCCTCGCCGGCCTGATGCTGTCGATCTTCCTCAGCGCCCTCGACCAGACCATCGTCGCCGTCTCCCTGCCGGCGATCTCGGCCGACTTCGCCGACCTCGACCTGCTGGCCTGGGTGATCTCGGCCTACATGGTGGCGATGACCGTATCGATGCCGATCTACGGCAAGCTCGGCGACCTCTACGGCCGCCGCCGTCTGATGCTCTTCGCCATCGTCGTGTTCACCGCCGCCTCGCTGCTTTGCGGGCTCGCGCAGAGCATGGGCCAACTGGTGCTGGCGCGAGTGCTGCAAGGGGTCGGCGCGGGCGGGCTGATGGCGGTGAGCCAGGCGATCATCGGCGACATCGTCCCGCCGCGCGAG…	MSDLAQNPPAVRTVLAGLMLSIFLSALDQTIVAVSLPAISADFADLDLLAWVISAYMVAMTVSMPIYGKLGDLYGRRRLMLFAIVVFTAASLLCGLAQSMGQLVLARVLQGVGAGGLMAVSQAIIGDIVPPRERGRYQGYFSSMYAIASVAGPVLGGLLTEYLSWRWVFWINLPIGLLALAISRRTLVGLPVPRRQPVIDYLGIVLMVVGLTALLLAITQIGQGAAWSDPALLGLFALAALALLLFVAQERRFREPLVPMQLFAVRAATLSWLVAFFASFQAISLTVLVPLRYQSVTGAGADSAALHLLPLVMGLPLGAYCCGRLTASLGRYKPLILLGAVLLPCGIAGLALVPVGDHWLSGLCMLLTGIAIGTQFPTSLVAAQNAVEQRHIGVATSNA…	ACTIVE	PA14_03040	PA0246	FALSE	FALSE		putative MFS transporter	3		PA0246			(27) Transport of small molecules			diggins	20050323191534
PA14_03050	447.101	1.17653	0.234544	0.233742	-1.00343	0.315654	0.52319	443.676	375.422	356.216	551.929	347.824	651.712	413.398	425.154	458.579	1516	270560	269376	-		1	ATGAAGACTCAAGTCGCCATCATCGGCGCCGGTCCGTCCGGCCTCCTGCTCGGCCAGTTGCTGCACAAGGCCGGCATCGACAACGTGATCCTCGAACGCCAGACCCCGGACTACGTGCTCGGCCGCATCCGCGCCGGCGTGCTGGAACAGGGTATGGTCGACCTGCTGCGCGAGGCCGGCGTCGACCGGCGCATGGCGCGCGACGGGCTGGTCCACGAAGGCGTGGAGATCGCCTTCGCCGGGCAGCGCCGGCGCATCAACCTGAAGCGCCTGAGCGGCGGCAAGACGGTGACGGTCTACGGCCAGACCGAGGTCACCCGCGACCTCATGGAAGCCCGCGAAGCCTGCGGCGCCACTACCGTCTACCAGGCCGCCGAGGTGCGCCTGCACGACCTGCAA…	MKTQVAIIGAGPSGLLLGQLLHKAGIDNVILERQTPDYVLGRIRAGVLEQGMVDLLREAGVDRRMARDGLVHEGVEIAFAGQRRRINLKRLSGGKTVTVYGQTEVTRDLMEAREACGATTVYQAAEVRLHDLQGERPYVTFERDGERLRLDCDYIAGCDGFHGISRQSIPAERLKVFERVYPFGWLGLLADTPPVSHELIYANHPRGFALCSQRSATRSRYYVQVPLTEKVEDWSDERFWTELKARLPAEVAEKLVTGPSLEKSIAPLRSFVVEPMQHGRLFLAGDAAHIVPPTGAKGLNLAASDVSTLYRLLLKAYREGRGELLERYSAICLRRIWKAERFSWWMTSVLHRFPDTDAFSQRIQQTELEYYLGSEAGLATIAENYVGLPYEEIE*	ACTIVE	PA14_03050	PA0247	FALSE	FALSE	pobA	p-hydroxybenzoate hydroxylase	1	COG0654				(5) Carbon compound catabolism		1.14.13.2	diggins	20050323191719			4-hydroxybenzoate 3-monooxygenase
PA14_03070	948.752	-1.0178	-0.025461	0.164039	0.155213	0.876653	0.939474	939.416	773.876	903.032	966.049	963.495	1008.99	1036.99	1036.59	910.339	2692	270738	271604	+		1	ATGACGGATTCCACCCGCGACGTCCCGGTGTTCAAGCTCTACGGCGCGCCCCTCGAATGGCCGACCCCGGACCTGCTGCACTGCGAGTCGATCCCCGCCCGCAGTCGCCTGCACGACTGGGAGATCAAGCCGCACCGGCATGCCGATCTCGCTCAGTTGCTCTACGTGCGCAAGGGCTGGGCGCAGCTCCAGGTCGAGGGCGAGCCGACTCGCGTCGAGCAGCCCTCCATCCAGTTCGTACCGCCGTTGTGCATCCATGGCTTCCAGTTCTCCGAGCGCATCGACGGCTACGTGCTGACGCTCGCCGCACCGTTGCTGGCCCGCTTGCAGGCGCACCTCGGCGCGCAGCGCCAGGCGCTGGAAGCGCCGGGGCTGTACCCGGTGGGCGCGTACCGGCGC…	MTDSTRDVPVFKLYGAPLEWPTPDLLHCESIPARSRLHDWEIKPHRHADLAQLLYVRKGWAQLQVEGEPTRVEQPSIQFVPPLCIHGFQFSERIDGYVLTLAAPLLARLQAHLGAQRQALEAPGLYPVGAYRRYIDTLFDAIDGEYAGAAPARELLLQSLIGVLAVWLGRQVMVRRAEARPGRGQEYLSAFSQLVERHFREHLGIDEYARRLGISPAHLNSVARRLSGQTALGIVHQRLLLEAKRDLVYTAMTVNEIADRLGFSEPAYFTRFFKRLSGVSPSVFRKGD*	ACTIVE	PA14_03070	PA0248	FALSE	FALSE		putative transcriptional regulator	3	COG2207,smart00342	pobR			(25) Transcriptional regulators			diggins	20050323192159
PA14_03080	776.231	-1.17181	-0.228741	0.213899	1.06939	0.284894	0.490509	690.414	687.122	775.965	606.913	893.327	721.731	888.946	981.8	739.864	4532	272047	271601	-		1	ATGTCCTCTCCGCCGAAGATCCGCCGCTACATTCCCGCCGACCGCGATGCCACCCTCGCCATCTGGCTGGAGGCCTCGCGCGTCGGCCACGGTTTCCTCGGCGAAGCCGAGTTGCAGAAGCAGAAGGCACTGGTTCGCGATCATTATCTGGATGCCTCGGAAACCTGGCTGGCGCTGGACGGCGATACGCCGCTGGGCTTCATCGGCCTGCTCGATGCCTTCATCGGCGGCCTGTTCGTCGCCCCGACGGCCCACGGGCGCGGGATCGGCCGGCAACTGGTGGAGCACGCGGCAACCCTGAAGGGCGCGCTGGAGGTCGAGGTCTACGCCGCCAACCGCGAGGCGCTGGGGTTCTACGCACGCTGCGGCTTCGTCGAGAGCGGCCGACGCCCGCGTGAC…	MSSPPKIRRYIPADRDATLAIWLEASRVGHGFLGEAELQKQKALVRDHYLDASETWLALDGDTPLGFIGLLDAFIGGLFVAPTAHGRGIGRQLVEHAATLKGALEVEVYAANREALGFYARCGFVESGRRPRDDEGRALEIVQLRREH*	ACTIVE	PA14_03080	PA0249	FALSE	FALSE		putative acetyltransferase	3	pfam00583	PA0249			(27) Transport of small molecules			diggins	20050323192320
PA14_03090	920.996	1.02605	0.0370975	0.175239	-0.211697	0.832343	0.917399	629.295	913.604	1032.24	1243.75	971.04	684.028	1103.33	1021.25	690.426	4710	272559	272125	-		1	ATGAAAACCGTGGCACAACTGTTGAACGCCAAGCAGAACCAGCAGGTGTACACCATCGGACCGGACGAGATGGTGCTCGACGCCCTGCGCCTGATGGCGGAAAAGAACATCGGCGCGCTGCTGGTGGTGAACCATGGCGAGGTGGTCGGGGTGGTCAGCGAGCGCGACTACGCGCGCAAGATGGTCCTCAAGGGCCGTTCGTCCATCGGTACGCCGATCAGCGCGATCATGAGCGCGCCGGTGGTCAGCGTGGACTCGAAGCAGAGCGTCGACACCTGCATGAACCTGATGACCGATCGCCACCTGCGCCACCTGCCGGTCGTGGAAGACGGCCAGTTGCTCGGCCTGCTGTCCATCGGCGACCTGGTCAAGGCGGCGATCGCCGAGCAGGCCGAGCTG…	MKTVAQLLNAKQNQQVYTIGPDEMVLDALRLMAEKNIGALLVVNHGEVVGVVSERDYARKMVLKGRSSIGTPISAIMSAPVVSVDSKQSVDTCMNLMTDRHLRHLPVVEDGQLLGLLSIGDLVKAAIAEQAELIQQLEQYIRGD*	ACTIVE	PA14_03090	PA0250	FALSE	FALSE		putative CBS domain	4	COG0517	PA0250			(14) Hypothetical, unclassified, unknown			diggins	20050323192635
PA14_03100	916.603	-1.02465	-0.0351311	0.194154	0.180945	0.856411	0.928142	968.843	1286.72	1282.09	705.745	829.949	791.749	858.919	717.357	808.054	3880	273365	272724	-		1	ATGAACGACTACATCGCCCGGCTGCGCGAGAAATACGACGACCATTTCGGCTGTGCGCCGAGCATCGTCCTGGACTGCCGTGACTTCTGGAGGCACTGCGTGACGGCACCGGAAATGGCGGTGTTCGGCTACCGCCTGGAAAGCAGCCGGCGCCCGCACCACGTGGTGATCACCGCGGGGATGAGCCAGGCACGGATGCACTTCGCGCCCTATATGGGCAGCGCGCGCTGGTCCAGCGAGCTGATCTGCTACCTTGACGTCCTCGGCGGTGAGGACCTGCGCCACCTGCAGTGGCTCGCCGGCCTGCCGTTCCACGAACGCCTGGCCCTCGGCCACGGACACAGCGTGGCATTCGGTTTCCCGCTCTACGAGCACAGCCTGCTGCGTCACTTCCTTCTC…	MNDYIARLREKYDDHFGCAPSIVLDCRDFWRHCVTAPEMAVFGYRLESSRRPHHVVITAGMSQARMHFAPYMGSARWSSELICYLDVLGGEDLRHLQWLAGLPFHERLALGHGHSVAFGFPLYEHSLLRHFLLLPTPLGEDAALFDGFDLSAHPVDLLWVVPLTEQEYQVKVNKHLEGIAEVLNDAGHPLSLDRHRHCYVTGLRPEGFERILH*	ACTIVE	PA14_03100		FALSE	FALSE		hypothetical protein	4					(14) Hypothetical, unclassified, unknown			diggins	20050323192800
PA14_03110	604.129	-1.12951	-0.175695	0.203783	0.862167	0.388596	0.598272	1059.39	826.082	874.478	324.336	363.668	567.331	433.649	335.302	652.921	5128	273920	273633	-		1	ATGGGCGGCCTTCGCAAGCCCATTCGACCCGCAATGCCACGACACCCGCACACCACCCTGCTCCTCTGCCTTTGCCTGACCCTGCCCGGTTGCGAGAGCGGCCGCAGCTACAGCTTTTCCGAGGACGCGCCTGTCACAGGCATCCGCATCCAGCGCGACGACCGCTCGCCGTTGCAGCGCCTGCGGGACTGCGAACGCCAGGGTTGCAGCGAGCGGCAGAAGATCGACCCGTTCACCCCCGATCCTGACTACCTGCGCGCGGAAGGCCACTTCCCGCTGCCCTGGTAA	MGGLRKPIRPAMPRHPHTTLLLCLCLTLPGCESGRSYSFSEDAPVTGIRIQRDDRSPLQRLRDCERQGCSERQKIDPFTPDPDYLRAEGHFPLPW*	ACTIVE	PA14_03110	PA0252	FALSE	FALSE		hypothetical protein	4		PA0252			(14) Hypothetical, unclassified, unknown			diggins	20050323192854
PA14_03120	573.134	1.12025	0.163824	0.250958	-0.652797	0.513887	0.704863	556.858	488.279	462.581	803.881	454.963	667.87	508.368	593.171	622.236	4522	274488	274012	-		1	GTGACCGGGCCAATGACCGAGACGAACGCACTGGGGCTGCCCCAAGGCCCGCTGTACCTGATGACGGAGATCGTCCGCCAGCGCGAACGGCAACTCACCGCCCTGCTTGCCCCTCTCGAACTGGGGCTGCATGAATGGCGTGCGTTGCGGATCATCCACGCCTTCGACGGTGACGTGCCGATGAGCGTGCTCATCGAGCACTCGCAGACCGACCGCACCGCGCTGGGCCGGACCATCGAACGGCTGGTGCGGCGCGGCTGGGTCAGCCGCCTGCCGGACCCGGACGACGGTCGCGCCGTGCTGGTGCGCCGCAGCCCCGCGGCACAGGCGGTGTTCGAGCAGGCCCTGGCACAGGTCGCAGGGCTCGACGAAAGGCTGCTGGCGGCTCTCGGCGCCGGC…	MTGPMTETNALGLPQGPLYLMTEIVRQRERQLTALLAPLELGLHEWRALRIIHAFDGDVPMSVLIEHSQTDRTALGRTIERLVRRGWVSRLPDPDDGRAVLVRRSPAAQAVFEQALAQVAGLDERLLAALGAGPEEEALTLALGKLLRAFDGLSRVTQ*	ACTIVE	PA14_03120	PA0253	FALSE	FALSE		putative transcriptional regulator	3	smart00347,pfam01047,pfam01047	PA0253			(25) Transcriptional regulators			diggins	20050324050617
PA14_03130	1391.4	-1.32502	-0.406013	0.216466	1.87564	0.0607046	0.17531	1215.58	905.159	1104.34	1181.81	1143.07	1719.95	1638.93	1963.6	1650.2	741	276019	274529	-		1	ATGAACCGCAGCGCCCTGGATTTCCGCCACTTCATCGACCACCTGCGTCGCCAGGGTGACCTGGTGGACGTGCACACCGAGGTCGACGCCAACCTGGAGATCGGCGCCATCACCCGCCGGGTCTACGAACGCCGCGCACCCGCCCCGCTGTTCCACAACATCCGCGACAGCCTGCCCGGCGCGCGGGTACTGGGCGCGCCGGCCGGCCTGCGCGCCGACAGGGCCCGCGCCCATTCGCGCCTGGCGCTGCATTTCGGCCTGCCGGAACACAGCGGGCCACGGGACATCGTGGCCACGCTGCGCGCCGCGATGCGCGCGGAACCGATCGCGCCGCGCCGGCTGGAGCGCGGGCCGGTGCAGGAAAACGTCTGGCTCGGCGAGCAGGTGGACCTGACCCGC…	MNRSALDFRHFIDHLRRQGDLVDVHTEVDANLEIGAITRRVYERRAPAPLFHNIRDSLPGARVLGAPAGLRADRARAHSRLALHFGLPEHSGPRDIVATLRAAMRAEPIAPRRLERGPVQENVWLGEQVDLTRFPVPLLHEQDGGRYFGTYGFHVVQTPDGSWDSWSVGRLMLVDRNTLAGPTIPTQHIGIIREQWRRQGKPTPWAMALGAPPAALAAAGMPLPEGVSEAGYVGALVGEPVEVVRTQTNGLWVPANAEIVLEGEISLDETALEGPMGEYHGYSFPTGKPQPLFHVHALSFRDQPILPICVAGTPPEENHTIWGTMISAQLLDVAQNAGLPVDMAWCSYEAATCWAVLSIDVQRLAALGTDAAAFAARVAETVFGSHAGHLVPKLILVGN…	ACTIVE	PA14_03130	PA0254	FALSE	FALSE		putative 3-polyprenyl-4-hydroxybenzoate decarboxylase	3	COG0043,pfam01977	PA0254			(4) Biosynthesis of cofactors, prosthetic groups and carriers			diggins	20050324050850
PA14_03150	1961.2	-1.06237	-0.0872859	0.185179	0.471359	0.637384	0.79088	1349.14	1549.29	2097.32	2039.98	2298.96	1793.55	2211.54	2439.16	1871.82	3561	276839	276153	-		1	ATGGTGGGTAGCAGCGCGCGGCGCCTTCGTTTGCGGCGAACGCGCGGGCGTGTCGGGCTCGGCCTGGTGGCCGGGCTGTCGGTACTGGCAGGCATGACCGACGCCATCGGTTTCCTCGCCACCGGCGACTTCGTTTCCTTCATGAGCGGCAACACCACGCGCCTGGCGGTATCGCTGGGCGAGGGCGACTTCGGCGGGCTGGTGCGGCTGAGCGTCGCCCTGGCCAGTTTCGTCGTCGGCAACGCGCTGGGAGTGATACTGGCGCGCTTCAGCGGGCGCCGGGCGGCGCCGATCCTGGTCTGCTGCGCGATGCTGCTGGCGTTGTCGGCGGTCTGGCCATTCGACTGGAACGTGCCGGCGCTGGTCGCCGCGATCCTCGCCATGGGCATGCTCAACGCC…	MVGSSARRLRLRRTRGRVGLGLVAGLSVLAGMTDAIGFLATGDFVSFMSGNTTRLAVSLGEGDFGGLVRLSVALASFVVGNALGVILARFSGRRAAPILVCCAMLLALSAVWPFDWNVPALVAAILAMGMLNAVVEQVNGLPIGLTYVTGALSRFGRGLGRWLLGERRNGWRVQLVPWSGMCVGAVLGALLEQQLGLAAMAASAALAALLALLALVIPRPWQMDYMVR*	ACTIVE	PA14_03150	PA0255	FALSE	FALSE		putative membrane protein	3	COG3619	PA0255			(15) Membrane proteins			diggins	20050324051052
PA14_03160	2586.42	-1.01689	-0.0241569	0.194621	0.124123	0.901218	0.953467	1668.31	2880.54	3042.47	2563.37	3577.83	1698.4	3173.81	2756.93	1916.14	2379	277935	277003	-		1	ATGCGCTCATGGCATGGCGTAGTCACGAAAATCGCCAAGCAAGGCAAGGGCGCCGTGGTCAAGAATCGACTCGGCCCGGAAGAGCTTCTGGTGCCCTTCACAGTGAGTACGCTCGTCGAGGTCGACCTGGACGCAAGGATCTACGGAACGGATGTGGACGACACGCCCTGGGCGGAGGGCGACGAACGAAAGGAGGTGCTGGTCGGTACCGAAGTGGAACTGCTGACCGATACGGATACCTTTCCTACCCATGCGTCCCAGGTGCTCAGCGCCAATTTCCGTTTCGCCCTCGACATCGTCAAGGGAGGGCTCAGCGGCCCGGTCAGGAAAGGGGCGGTCCTGGTCATCTACCACGACTTCCAGCAGGAGATCCGGAGAGGCGACTCCGGCAGCGCCTTC…	MRSWHGVVTKIAKQGKGAVVKNRLGPEELLVPFTVSTLVEVDLDARIYGTDVDDTPWAEGDERKEVLVGTEVELLTDTDTFPTHASQVLSANFRFALDIVKGGLSGPVRKGAVLVIYHDFQQEIRRGDSGSAFAEAVVAYARNKLYKPAFAIKADTNYAQLVRDLGKVAAESGEQYFIDTILIATHGTAGQLWLGNPHGDSTADVMARRVQGKQFVEPQAFGATLLELFGKELAIALYGCDFAGDEDGEAAALELRIAANARAVYAGKGTVYLNASKEGRSTVTCSKAMVVYRTDKIEVLGGNQVPVFDI*	ACTIVE	PA14_03160	PA0256	FALSE	FALSE		hypothetical protein	4		PA0256			(14) Hypothetical, unclassified, unknown			diggins	20050324051208
PA14_03163	9730.9	-1.07962	-0.110524	0.170476	0.648323	0.516776	0.705794	8898.42	7827.05	9115.98	8535.06	10425.7	10754.1	10002.6	11420.7	10598.5	7398	278510	279133	+		2	ttgagcagccccataatccgccaccatttgctacaccgcctaagggataggcaagagaggtttgacgtgatcttcagtgaacagaaagtggctcacatggcagctttctttttggcgagtgccgaagggccgctgcctcatctcacgctgatcaaactgctgtacctggcagaccgagagtcgatggctcgtttcgacgttcccatgtcggacgatcgagctgtttccatgccccatgggcctgtcctttcctcgacgctagacctcatcaaggggcgtttgcgctctgaggtttggagcgcttggatttctccgttggtggatcacgaggtccgtctggtccatgacgtggagaattgggacgatctggatgagttgagccgatcggatcgcagcatt…	MSSPIIRHHLLHRLRDRQERFDVIFSEQKVAHMAAFFLASAEGPLPHLTLIKLLYLADRESMARFDVPMSDDRAVSMPHGPVLSSTLDLIKGRLRSEVWSAWISPLVDHEVRLVHDVENWDDLDELSRSDRSILESVWQEFGHMTKYQLRDYTHHHIGEWHDPHGSSRDIDPKDTFMALGQSEELAEIKARDLAERRRHGRKLSEFI*	ACTIVE	PA14_03163					hypothetical protein	4					(14) Hypothetical, unclassified, unknown			danlee	20060210134849	5
PA14_03166	3591.4	-1.7212	-0.783412	0.385428	2.03258	0.0420954	0.135451	3311.72	2688.61	3424.38	1213.13	3634.42	3653.54	4755.48	5174.9	4466.46	7397	279133	279531	+		2	atgccagggaacgtatttcagaagggaactctgctaatccccaccgggggtgcgaatcacctgcacttcgtgatgaatgaccccgtgtactgcccggttcttgggtatgacgcggtgttgcttgtcaacatctcgactgtctatccagataagtatttcgatcagtcatgcattctaaagaagggttgtcatccctttgttctgcgcgacagctgggtcgtataccgcgaggcaggccctttcaaccttgcacggcttgagcaaggggtagcgcagaagtccatcaagacgcatcagcccatcaacgcaggcgatttcactcggattcgggcaggcttcgacatctcgcccgacgtcaaaatcaaagttgagcggttcatgaggcagcacaagatttag	MPGNVFQKGTLLIPTGGANHLHFVMNDPVYCPVLGYDAVLLVNISTVYPDKYFDQSCILKKGCHPFVLRDSWVVYREAGPFNLARLEQGVAQKSIKTHQPINAGDFTRIRAGFDISPDVKIKVERFMRQHKI*	ACTIVE	PA14_03166					hypothetical protein	4					(14) Hypothetical, unclassified, unknown			danlee	20060210135157	5
PA14_03170	3394.09	-1.84796	-0.885933	0.176251	5.02653	4.99431e-07	1.29244e-05	2297.61	2623.35	2660.55	3195.34	2384.97	2491.95	4784.81	5181.48	4926.74	2907	280557	279718	-		1	ATGCAGGCGCGAACTGGCATCTCCGAGCGTCGTGCCTGTCAGTTGATCGGGCTGTCCCGCTCGGTGTTGCGCTACCAGCCGCGAGCCAGTGTGCAAAACGAGCTGCAAGCCCAACTGGTGGAACTGGCCCAAGAGCGCCGGCGCTTTGGCTATCGCCGCCTGCACATCCTGCTGCGGCGTGCTGGCGTGCAGGTCAACCACAAGCGGATCTATCGCCTGTACCGCGCTGCCGGCTTGATGGTGAAACGGCGGCGCCGCCGCCATGGCGTCGCGGTGGAGCGCGAACGTCTGAGTTTGCCGAGCGCACCAAACCAGGTCTGGTCGATGGACTTCGTCTTCGATGCACTGAGCACCGGGCGGCGGATCAAATGCCTGACGGTGGTCGATGACTTCACCAAG…	MQARTGISERRACQLIGLSRSVLRYQPRASVQNELQAQLVELAQERRRFGYRRLHILLRRAGVQVNHKRIYRLYRAAGLMVKRRRRRHGVAVERERLSLPSAPNQVWSMDFVFDALSTGRRIKCLTVVDDFTKESVGILVEHGISGFRVTRALDEMARFRGYPKASRTDQGPEFTGKALDQWAYQRDIKLKLIQPGKPTQNAFIKSFNGKFRDECLSEHWFYSLAEARIRIAAWRRDYNEHRPHSAIGNLTPAEFAASWRTRQQQLKQEKLISTPGLTN*	ACTIVE	PA14_03170	PA0987	FALSE	FALSE		conserved hypothetical protein	4	pfam00665, COG2801	PA0987			(22) Related to phage, transposon, or plasmid			danlee	20051004164147
PA14_03180	769.004	-2.11814	-1.0828	0.29816	3.63159	0.000281676	0.00294646	509.322	591.156	599.642	333.384	666.977	680.438	1274.41	1113.29	1152.41	5280	280853	280590	-		1	GTGAAAAAGCGTTTTACCGAAGAGCAGACTCTCGACTTCCTCAAGCAGGCGGAGGCCGGTGTGCCGGTGAAGGAACTGTGTCGCCGACACGGCTTCAGTGATGCCTCGTTCTACACCTGGCGGGCCAAGTTTGGCGGTATGACCGTGGCGGACGCCAAACGGTTGAAGGATCTTGAACTGGAAAACAGCCGATTGAAGAAGTTGCTCGCCGAGGCCCACCTCGACATCGAGTCGCTGAAAGTGGTCGCCCGGGGAAAAGGGTAA	MKKRFTEEQTLDFLKQAEAGVPVKELCRRHGFSDASFYTWRAKFGGMTVADAKRLKDLELENSRLKKLLAEAHLDIESLKVVARGKG*	ACTIVE	PA14_03180	PA0986	FALSE	FALSE		conserved hypothetical protein	4	pfam01527	PA0986			(22) Related to phage, transposon, or plasmid			danlee	20051004164527
PA14_03190	4433.71	-1.4041	-0.489648	0.172805	2.83353	0.00460377	0.0275117	3513.19	3920.05	4193.92	3534.99	4718.64	3493.75	5718.45	6096.8	4713.65	900	282415	280973	-		1	ATGTCCGCTGATGCTTATCACGCTCCGAAAACTTCGCCGCGCCTGGAAACCCTGGATGTGCTCAGCATAGGCATGAGCCTGGATGTGTTTCGCCAGGGCCAGGTATGGAAGGCCTTGCAGGAGCAGAATGCGGTGCAGGCCGAGGCCTTGCATGTCGGCAGCATCCTGCCGATGGACCCGAAGAAGTATCCGACGTCTGCGGATGACAAGGATATGGCGTATGAAAAGCGCCAAGCGGACGCCCTGGAACTGGGGCTGAAAAACTTTCTGGAGAAATGGCCGATACCAACGGTGACGGTGGTGCGTAGTTGGGATCCGAGCACTCCTAACCTACGCTTCACTCCGGAGGAGACGCGGGAAAGCCTGTCAGTAAAAGTCAATGATCTCCGTGTTCCGGCT…	MSADAYHAPKTSPRLETLDVLSIGMSLDVFRQGQVWKALQEQNAVQAEALHVGSILPMDPKKYPTSADDKDMAYEKRQADALELGLKNFLEKWPIPTVTVVRSWDPSTPNLRFTPEETRESLSVKVNDLRVPAGLHWHRIANLQDGIICNDTPEGVLEALFSLFERNPDLPAVLVYANEGFNMAGSLSSRDVPLKSLGGGSGPRVPGTLTDTMVALIVGRPERVDWLRQFAPYTKVNENRIDPEFRGWGWRKPPVEFRPTPFIPQPWTERALEQWDALPVLARLHRPVSVPLTRPDTGERLKREALTAQLAAAWKTASAGLRPAPARLFYDGGLNATPLAELTPALGAAQSSLDLLDSRESYDLTQRLGDTGAASPFVGIALATMASYLNGDSSMVMPL…	ACTIVE	PA14_03190	PA0259	FALSE	FALSE		conserved hypothetical protein	4		PA0259			(14) Hypothetical, unclassified, unknown			diggins	20050324051403
PA14_03200	5835.27	-1.4664	-0.552282	0.13979	3.95079	7.78947e-05	0.0010372	4450.34	4810.62	5114.8	5358.51	5833.03	4280.11	7983.06	8319.73	6367.26	287	284715	282565	-		1	ATGAACGATAGGGTTCGGTCGAGGACGATCGTCTCTGCCCAGTCCATCACCTTGCCCAAGGGCGGCGACGTGCACCTGGTGCCGCCTCCGCCCAAGCCTTGCGTGACCATCGTGGTGCATGGCGTCAACGATCTCGCGGGTTGCTACGAACGGATCGAGCGAGGGCTCTGCCAGGGGCTCAACGAACGCCTGGACATGCCGCCGACCTTGCCCGGCGGGCAGGCCAATCCCGGCTACCTGACGCCGGCGGGCTACAGCCTGCCGGCGGACGACGAAGGCAAGGCGGAGAACCCCGACGCCGTCTACTACCGGCGCAAGTTCGCCAGTGGCGCCGGCGGGGCCGCCGTACGCAGCGTAGTCGTACCTTTCTACTGGGGCTTCCGCGAGGAAGAGCAATAC…	MNDRVRSRTIVSAQSITLPKGGDVHLVPPPPKPCVTIVVHGVNDLAGCYERIERGLCQGLNERLDMPPTLPGGQANPGYLTPAGYSLPADDEGKAENPDAVYYRRKFASGAGGAAVRSVVVPFYWGFREEEQYINKTAAHGEWLDRNGNRLDKSGTKEGGQFVNATTNLPDMWGQGFNGKLFGFISLDWFGGTMTHPLFSAAGRKYMVLAAMRLAMLIKIIRKRYPDDTINVVGHSQGTLLTLLAHAFLKDDGVAPADGVIMLNSPYGLFEPLNEKLQGWSSQQTREARLATLKGILEFICGRRHPVPALSSVALRNCQGYGAIGGPGWVGGLGCQTTIDGERLSFDERDNRGSVYLYFTPQDQTVGLANVQGIGWRGIAEQVKGLPGRTGLPQGFHQR…	ACTIVE	PA14_03200	PA0260	FALSE	FALSE	PA0260	Hypothetical protein	4					(14) Hypothetical, unclassified, unknown			ericdeziel	20031116194542
PA14_03210	422.562	-1.93752	-0.954212	0.196956	4.84479	1.26743e-06	2.98171e-05	181.092	362.371	360.499	429.432	320.662	236.986	724.146	732.697	455.17	4260	285209	284712	-		1	ATGAAATGCAAGACCTTGCTCATTGCCTGCCTGTTCGGCCTGGGAAGCGTCCAGGCCCTGGCCGTTTCCAAACTGCCACCGCAGATCCCGGTGCACGCCGGCTCCGGGCGCGTGACCCTGGATCTACGCCCCTTGCTGGCGGAAACCAACGACGTCGAGATCACCCGTGTTTCGGTATGTCGGCGGGTCGGCAGCCATTGCCAGGAAACGCTGTGGCGGATCGAGCTCCCGCCCGGGTGGCGTGCCGGGGAGATCGAGGTCTTCGGCGACTATCCCGGCTCCAGCGTGCTCCTGCGCCGGCCGGAGCGCTTGCAGCCAGATGGGAGCTACAACGCATTCATTCATTTCAACGAGCGTAGCCGTCGGCACCGGCAAACGGTTTCCAGCATTGCCGTCGAA…	MKCKTLLIACLFGLGSVQALAVSKLPPQIPVHAGSGRVTLDLRPLLAETNDVEITRVSVCRRVGSHCQETLWRIELPPGWRAGEIEVFGDYPGSSVLLRRPERLQPDGSYNAFIHFNERSRRHRQTVSSIAVEFCLAGEPGNWMLLDEATCLARRNAEERQGEKP*	ACTIVE	PA14_03210	PA0261	FALSE	FALSE		hypothetical protein	4		PA0261			(14) Hypothetical, unclassified, unknown			diggins	20050324051521
PA14_03220	1900.2	-2.10858	-1.07627	0.214557	5.01624	5.26925e-07	1.35769e-05	1016.38	1599.96	1652.58	1215.22	1552	1351.9	3229.68	2805.87	2678.17	56	288272	285213	-		1	ATGCGTCAAAGGGACCTGAAATTCACCTTCGTCGTCGGCGAAGGGAAACTCGCGTTCGATGTCGTCGAGTTCGAACTGGAAGAAGCGCTCTGCGAGCCTTTCCGCCTGAACCTGAAGCTGGCCAGCGACAAGAACGCCATCGATTTCAAGCAGGTACTCGACCAGCCGGGCACCTTCACCCTCTGGCAGGACGGCCGTCCGGCCCGCTACGTCCATGGCATCGTCAGCCACTTCACCCAGGGCAGCTCGGGTTTTCGCCGGACCCGCTACGAACTGCTGCTGGAACCGCAGTTGGCGCGCCTGGAGCTGTGCTGCAACTGGCGGATCTTCCAGGAGAAGAGTGTTCCGGAGATTCTCCAGGCGCTGCTCAAGGAACACCGGGTGCTCGACTACGAACAG…	MRQRDLKFTFVVGEGKLAFDVVEFELEEALCEPFRLNLKLASDKNAIDFKQVLDQPGTFTLWQDGRPARYVHGIVSHFTQGSSGFRRTRYELLLEPQLARLELCCNWRIFQEKSVPEILQALLKEHRVLDYEQRIYHEHLPREYCVQAGDSDHYLHDRLAFEEGLVYYFRFDEHRHTLVCSDRLYVQERIAGGPVLFSAQPEGDNPQPVLHSFRYSENVRTARQTQRDYSFKRPTYDQEHHLAGEALEHQDSSYERYDYPGRYKQSGAGRPFSESRLRGHRRDARVASVSGDDPRLIPGHAFALEGHPRADFNAWWRPVRVVHRGTQYAGQEEESADAPLGVSYDLRAELVPEDVEWRPAPLPRPRIDGPQIATVVGPAGEEIHCDEWGRVKVQFPWDR…	ACTIVE	PA14_03220	PA0262	FALSE	FALSE		Hypothetical protein	4		PA0262			(14) Hypothetical, unclassified, unknown			danlee	20051006100022
PA14_03240	65.8512	-2.33082	-1.22084	0.375857	3.24814	0.00116163	0.00935593	52.064	45.2963	43.5454	24.36	52.8149	59.2465	116.617	65.7455	132.971	4115	288972	288454	-		1	ATGGCAACCCCCGCCTATATGTCCATCACCGGCACCAAGCAGGGCCTGATCACCGCCGGCGCCTTCACCGAGGACTCGGTCGGCAACACCTATCAGGAAGGCCACGAGGACCAGGTGATGGTCCAGGGCTTCAACCACGAAGTGATCATCCCGCGTGACCCGCAGTCCGGCCAGCCGACCGGCCAGCGCGTGCACAAGCCTGTGGTCATCACCAAGGTCTTCGACAAGGCCTCGCCGCTGCTGCTGGCCGCCCTGACCTCCGGCGAGCGCCTGACCAAGGTCGAGATCCAGTGGTACCGCACCTCCGCCGCCGGCACCCAGGAGCACTACTACACCACCGTCCTGGAAGACGCGATCATCGTCGACATCAAGGACTACATGCACAACTGCCAGGACCCG…	MATPAYMSITGTKQGLITAGAFTEDSVGNTYQEGHEDQVMVQGFNHEVIIPRDPQSGQPTGQRVHKPVVITKVFDKASPLLLAALTSGERLTKVEIQWYRTSAAGTQEHYYTTVLEDAIIVDIKDYMHNCQDPGNAHFTHLEDVHFTYRKITWTHEVSGTSGSDDWRSPVAG*	ACTIVE	PA14_03240	PA0263	FALSE	FALSE	hcpC	Secreted protein Hcp	2	COG3157	PA0263			(23) Secreted Factors (toxins, enzymes, alginate)			danlee	20051010125834			Hemolysin-coregulated protein
PA14_03250	3469.85	-1.16809	-0.224149	0.13525	1.65729	0.097461	0.244247	2447.01	3184.56	3362.28	3889.25	3758.91	2653.53	4371.41	4121.51	3440.2	7066	291568	293184	+		1	ATGGCGCAGGCTATTCCGGCGATTGAACAGGCCCATCCGCCAGGACAAATACGTATCATGAGGCCACGACTGACTTCGGTAGTCTCGTGCTGGGACTACCTTTGGAAAGTGGCCGCCATGGAAGAAAGCGCACAACAACGCTCGGAACGTTATGTCTCCGCCCGCAGCCAACACCCTGCCTGGCTTTTGCTCGCATCACGCCGAGCGCCGCTTGTGTTGGGTTGCCTGCGAACGCTGTTCGAGCGGGCGCATGATGGGATCCCCATGGAGGATGCGCTGCAAGCGCTGTCCGAAATGCTGGCTGCTTATGCCAGCCAGGAGCTCTACGAGATCGACCCGGATGCAACGCATCTCCAAGCAGGTCGTGAACTTCGTGAATGGATCAAGCGGCGCCTCGTC…	MAQAIPAIEQAHPPGQIRIMRPRLTSVVSCWDYLWKVAAMEESAQQRSERYVSARSQHPAWLLLASRRAPLVLGCLRTLFERAHDGIPMEDALQALSEMLAAYASQELYEIDPDATHLQAGRELREWIKRRLVVEREGRIYATDALESAIQFVDSLDSRIMTSTASRLSVVQREIENLETGLNPSPTGRIASLRRRIQDLEHELARVEAGHVDVLDEAQAIEGMREVYNLATSLRADFRRVEDSWREADRALRHSIISEQSHRGEIVDRLLDGQDALLNTPEGRVFESFQQQLRQSAELEVMRERLRTILRHPAVPKALNRPQQRELRWLALRLVRESQAVLQARARSERDVRGFMKTGLAAEHHRVGQLLNDFFNLALSVDWQRQSERRKPACLPPVG…	ACTIVE	PA14_03250		FALSE	FALSE		Hypothetical protein	4					(14) Hypothetical, unclassified, unknown			danlee	20051004170328
PA14_03265	1477.44	-1.30916	-0.388643	0.228062	1.70411	0.0883607	0.228762	1050.33	1102.47	1284.23	1079.5	1625.19	1567.34	1948.28	1655.33	1984.33	7400	293187	293936	+		2	atggcagggatcttcgatcgaattgcaggcgcttctggcgccgacgaaacggagctgacggcggagcccatggcgttggatgacggcatggatggtgagcaacctgccatgagcgccaatatacaggtcgatgagcgacggactccgcaacgggtacgtgaggccgtacaggaaatgctcaagtacgggctgctggaagaaagccacaaacccaacctatatcgctcagcgctcaccaatatcgaggtggtggacagaatcctggagccgctcgaccttgccatgggggtcgacgaggttcgggggctggtgtttgttaccgttcgccagggcgaggtggctgagcaggatgactggtcgcaccccctcgtgcgtcggcaaagactgaatctggagcag…	MAGIFDRIAGASGADETELTAEPMALDDGMDGEQPAMSANIQVDERRTPQRVREAVQEMLKYGLLEESHKPNLYRSALTNIEVVDRILEPLDLAMGVDEVRGLVFVTVRQGEVAEQDDWSHPLVRRQRLNLEQSLLIAILRQHFIAYEQESGTGASQALVAVDELIPQLQVYLGELGSEAKERNRIITLLDQLKGHGLVSALDAHDRVIIRPIITHLANPENLQALVVWLREQVEGAVTPAAGGEEDEA*	ACTIVE	PA14_03265					hypothetical protein	4					(14) Hypothetical, unclassified, unknown			danlee	20060210151142	5
PA14_03270	9458.67	-1.13164	-0.178417	0.155153	1.14994	0.250168	0.452241	7834.5	8518.78	8303.61	8374.28	10534.3	9443.54	11086.3	11024.1	10008.6	7068	294101	297238	+		1	ATGACCTTGCTGTGCGCCAATCCGCGCTACAACCTGGCATCCACGGGCGGGCATGAAAGCGACCGCGATCTGGTGTCCTATGTGCGCGGCGTCACCGGCCCCGGGGACGGAGGTGTAGAGCAATCTCATATCGCGCGCCAGGGTAAGACTGTCACCGCCATTGCCGCCACGCTCGAGCGTGACGGTGCGCAGGTTCGACTGGGCGCTGTGCTCTGGTTCGAGGGCACCAGCTCCTCGGCGTCCGATCTGAAAAAACTTTGGCTGTTAAGCGAGTCCCCCGAGCAGACGCTGGAGCACTGGCTCAGCCAGCATCACGCAGGCGGCATGCGGGCTCTGCGTCAGATGGAGAAGGATGGGATGGGGATCTGGCCGTATCCCAGCAAGAAAGCCTTCCTGGCC…	MTLLCANPRYNLASTGGHESDRDLVSYVRGVTGPGDGGVEQSHIARQGKTVTAIAATLERDGAQVRLGAVLWFEGTSSSASDLKKLWLLSESPEQTLEHWLSQHHAGGMRALRQMEKDGMGIWPYPSKKAFLARLRDYFEVGENAFTLLNRAAGLKQLNSIDEIFRELVLDDRSAFERAAEVASSFDDLTDIHRELETARKQQRSLQPVADGWERYRALQEQLQDKQALEGILPVWFAEQGYRLWLAETNRLEKEHKQAELDQAQCRSQLEIQKGVVDQHRQRYLRVGGAGIDQLRGRIADWVRECDKRRLKAEQYQRLAKGLGLADELSAAALEENQQQIAARLEILAQQTTDARQKAFDAGLVQQELNGRLQSLQQERAEVERRPGSNLPGHFHAFR…	ACTIVE	PA14_03270		FALSE	FALSE		conserved hypothetical protein	4	COG4913				(14) Hypothetical, unclassified, unknown			danlee	20051004171331
PA14_03285	2502.41	-1.34351	-0.42601	0.253687	1.67927	0.0930992	0.236071	2329.3	2476.71	2172.99	1526.33	2789.38	2317.8	3140.99	2946.86	2821.37	7399	297222	298367	+		2	atgaagtcgcccactgacatcggccgtaacctggccaggcaatggcagcgctccagcgtgcgcttggagcgcttgctcaatcccggtagctggccgcaaagcctcaacatcggtaagccttcggcacgtctattcactgacaacatccaggcggtgctccggcatgtggagaactggcggagcgtgaacgtgggtaaggtcgactgggaacctgtcagctaccgagcaggtctggcccccatttccttgccgatgcgttggcatttgcgtagcccctccgaatggattgccgcgagcgatgatccaagggtcagccaggaatacgctcaactcgagtatttggtcgagcaggtagacagtgcctttcatacgctgctggtggcacaacggagcttatgg…	MKSPTDIGRNLARQWQRSSVRLERLLNPGSWPQSLNIGKPSARLFTDNIQAVLRHVENWRSVNVGKVDWEPVSYRAGLAPISLPMRWHLRSPSEWIAASDDPRVSQEYAQLEYLVEQVDSAFHTLLVAQRSLWLTRTPEEVVATAQLATQLAPGCAQGRPLRLLAEHGVDTKFFERNATLLTKLLDERFEGAASEQGLTTFLDAFEESSHWVLVVPLQPGLLPFKRLRLTTSELAETPLPGSRLLVVENEQCVHLLPETLPDTLAVLGAGLDLHWLASAHLAGKQIGYWGDMDTWGLLMLARARLHQPAVEALLMEQELFEQHSQGNTVVEPAKALESAPPGLLADEADFYRYLLVQERGRLEQEYLPKAQVELAIRKWAR*	ACTIVE	PA14_03285					conserved hypothetical protein	4	COG4924				(14) Hypothetical, unclassified, unknown			danlee	20060210145940	5
PA14_03290	2306.99	1.78031	0.832132	0.369193	-2.25392	0.0242011	0.0916649	1509.86	1745.83	2033.07	5618.12	2163.9	2229.82	1964.34	1569.86	1928.08	5161	298567	298875	+		1	ATGAGCAAGCAACGACGTACGTTTTCCGCCGAGTTCAAACGAGAGGCCGCGGCCCTGGTGTTGGACCAAGGCTACAGCCATATCGACGCCTGCCGTTCGCTGGGGGTGGTGGATTCGGCCTTGCGCCGTTGGGTGAAGCAGCTCGAGGCGGAGCGCCAGGGTGTGACCCCGAAGAGCAAGGCGTTGACGCCTGAGCAGCAAAAGATCCAGGAGCTGGAAGCCCGGATCAACCGGTTGGAGCGGGAGAAAGCGATATTAAAAAAGGCTACCGCTCTCTTGATGTCGGACGAACTCGATCGTACGCGCTGA	MSKQRRTFSAEFKREAAALVLDQGYSHIDACRSLGVVDSALRRWVKQLEAERQGVTPKSKALTPEQQKIQELEARINRLEREKAILKKATALLMSDELDRTR*	ACTIVE	PA14_03290	PA1937	FALSE	FALSE		conserved hypothetical protein	4		PA1937			(22) Related to phage, transposon, or plasmid			danlee	20051004173436
PA14_03300	1856.94	-1.30002	-0.378534	0.17095	2.21429	0.0268088	0.0996609	2347.41	1689.02	1735.39	1192.95	1549.74	2028.75	1928.73	1712.31	2528.15	2727	298872	299717	+		1	CTGATAGACCAGTTGAGTGAGCAGGAGTCGGTGGAAGTGGTCTGTTCAGCTTTCGATGTGGCGCGGTCTTGCTACTACGTCCACCGTCTTCGACGGCGGCGTGTCGATGCTCGCCGCGTGGCGCTACGCAGCCAAGTCAACCAGTTGTTCAGCCAGAGTCGGGGCTCGGCCGGCAGCCGCAGCATTCTGGGCATGCTGCGCGAAGAGGGCGTGACCATCGGCCGTTTCCGAGTGCGTCGGTTGATGCGTGAGCTGGGCCTGGTCAGCAAGCAACCGGGCTCGCACGCCTACAAACAGGCCACGGTTGAGCGGCCGGATATCCCGAATCGGCTGAACCGCGAATTCGCGACCGAGCATCCCAATCAGGTGTGGTGTGGCGACATCACCTACGTCTGGGCG…	MIDQLSEQESVEVVCSAFDVARSCYYVHRLRRRRVDARRVALRSQVNQLFSQSRGSAGSRSILGMLREEGVTIGRFRVRRLMRELGLVSKQPGSHAYKQATVERPDIPNRLNREFATEHPNQVWCGDITYVWAQGRWHYLAAVLDLLIGWAFSAKPDAELVIKALDMAYEQRGRPQQVLFHSVQGSQYASRLFRQRLWRYRMQQSMSRRGNCWDNSPMERLFRSLKSEWVPSTGYLTAQEAQRDISHYLMHRYNWIRPHQFNDGLPPAVAEEKLNPLSGMG*	ACTIVE	PA14_03300	PA1938	FALSE	FALSE		conserved hypothetical protein	4	pfam00665, COG2801	PA1938			(22) Related to phage, transposon, or plasmid			danlee	20051004174744
PA14_03310	6603.68	-1.82717	-0.869609	0.192224	4.52392	6.07039e-06	0.000115804	6535.16	7014.79	5992.13	3844.01	5251.31	5023.39	9235.13	8045.79	8491.38	7069	300333	301931	+		1	GTGGCTTGCAGCCACAAGAAGCCAGGCTTTCTCGTCCCAGCCCTCATAGAAACCGAGCATCTGAGCAACATGTCATTCCTACGGGATTTTCGCCGAGTAGTCGCGCGCGCGGCATTTCGTCTTCTGGCAGACAGGCTGCCAAAGCCCAGAAGCACGAAAGAAAGCCTGCACATTCTTGTCCCCCGTTGGGATGCCAAATTGGGCGACTCGATCGTTTCGTCTTTCTTCTTTCGTGAGGCTCGCAGACTCAATGCCCGGGTGACCGTGCTGACGGTCGTAGAGCTTGCCCAGGCGCACACGCAGGACTTTGGTGTGGATCAGGTCGTGATCACGAACGCCAATCCTGGAGTACTCGAACTTCGCCGCTTGGCGCAGCAGCTTGGACAGGTCGATGTCGTG…	MACSHKKPGFLVPALIETEHLSNMSFLRDFRRVVARAAFRLLADRLPKPRSTKESLHILVPRWDAKLGDSIVSSFFFREARRLNARVTVLTVVELAQAHTQDFGVDQVVITNANPGVLELRRLAQQLGQVDVVVHLVGRIQPAEILFLRLLRPTRVYSLDDRLRCVNRKFGETTAGLDMAERYRRVLMDLGASMVDRKYIVPLPDTMPNPTLAPKILLNPYASRPDKCLAFDRSVSLLHAIADAYPTRSVGILCSPATQEDALRMEVAVARSNVHVVHGLASPKDVAGYIRCAQVVVSVDTAIVHMAVGLETRLVAIYPDVDGQANPWLPPPSPLTRVVYSQQHPGQIRRTGKKDMNAFSLEALLDNLHELLATTPETEQLHSIRARKVPGLGAANGTL…	ACTIVE	PA14_03310		FALSE	FALSE		hypothetical protein	4					(14) Hypothetical, unclassified, unknown			danlee	20051004180220
PA14_03320	5565.9	-1.28602	-0.362914	0.167675	2.16438	0.030435	0.109575	5152.07	5617.51	4552.28	5407.92	5285.26	4529.67	6990.76	6134.06	6423.52	7070	303804	302683	-		1	ATGACCCCCGGAAAATCACTGCCCTGGTCTGAGGTGCTTACGAGGCCGGTTGATGTCCAATTGACGATGTTTCGTCAGGCTTCCGCTCAGCCCTGTGCTGATGATGTGAAGACAGGTTTCCGTGCGTTCTCTGCCGACCTGTTCGCACGCGGACTGATCAGCATGGCCGAGTATGTTTCGATTTTCGGCGGTACTGTCCTGCACTGCCTGACACCCGCCGAGTCGGGGCTGTTCCGAGACATGGATACGGGTGCCGATGCCTCGGCGCTGGCCGGGGTCTACAGCCGTGCCAAATACGGCAGTGTGGGTGACATCCAATATCTCGCTCGACAACTCATCGATTACCTCTGCGGCGAGCTGGATAGGCCGGACTCGCAGTGGTCGTGCCTTTTCCGGAAT…	MTPGKSLPWSEVLTRPVDVQLTMFRQASAQPCADDVKTGFRAFSADLFARGLISMAEYVSIFGGTVLHCLTPAESGLFRDMDTGADASALAGVYSRAKYGSVGDIQYLARQLIDYLCGELDRPDSQWSCLFRNAKACGDNVVMMTTGWRNVPSTANVLYEIVVEEVNVKLAHMALPTIINVKLPRIAPPCEDYANLSTEERERVNLVQDHVIPAENFYRWSGVHVIFGDDVLVTGSTADKVLYESMRSGAKSFRAIYPVAIDPRVALGDASVEDRLNSVVVEQRLDDTVAELLSARDYQPILRTLRLLFGEGNRESLAAFLPKVPAPTWLRLYKSALGNEFLGQPQCAPSLVLLREYLTNAGLLSTNGRAIHP*	ACTIVE	PA14_03320		FALSE	FALSE		Hypothetical protein	4					(14) Hypothetical, unclassified, unknown			ericdeziel	20040308165743
PA14_03330	3272.83	-1.30627	-0.385451	0.210212	1.83363	0.0667093	0.187555	3429.43	3333.5	2686.25	2319.77	3411.09	2944.37	3863.74	3635	3832.29	7071	304676	303810	-		1	ATGATCGACTCACACAGCCACACCTTTTATTCGAAGCATGCGACCGGCACCGTCGATGAATTGGTTCGCGCCTCGATCGCCGCCGGCGTGACCATCCTAACCCTCACCGACCACGCGCCGTTCCCCGTGGATACCGACAATCGTCTGCTCGCGTCCGAACTTGATCGCTATTTCGCCGACATCGAGCGGGCGCGGAATAGCTACCAGGAGCAGATCACCATCCTGTGCGGCCTGGAGCTCGACTACATGCCAGGCACCGACGCCTTCAATCGCGAGCTGCTTACTTGTTACCCGATGGACTTCGTAATCGGCTCAATTCATTACGTGGAAGTTCCAGACGAAACCATGGTGAAGGTCTGGGAGCTGCCGCGCCTGGCCGGACAGGCGTTCCTGGACCGC…	MIDSHSHTFYSKHATGTVDELVRASIAAGVTILTLTDHAPFPVDTDNRLLASELDRYFADIERARNSYQEQITILCGLELDYMPGTDAFNRELLTCYPMDFVIGSIHYVEVPDETMVKVWELPRLAGQAFLDRYFANLEGLLDSGLFDAVGHADTLLRGVPEDIFLRRFEPLLAPLARSGIAFELNASGLRKSSLDPATGREVQGFWSYPSRELVAQLIAHEVPFTVGSDTHDPSDAGAGIAELLTALQPLGLQRISYYERRRRIDVALDTLALPGAPATLTEGLERP*	ACTIVE	PA14_03330		FALSE	FALSE		hypothetical protein	4					(14) Hypothetical, unclassified, unknown			danlee	20051004181209
PA14_03340	3427.95	-1.28842	-0.365601	0.326212	1.12075	0.262396	0.46537	3078.57	3378.03	3051.03	1653.7	4096.93	3590.7	4018.76	3696.36	4287.46	7072	305599	304673	-		1	ATGGAGCTATCAACGTTGGCGCGGGAAAACCTCGCTAGGTTGATCAATGCCCCGGAGGTCAAGCGCATCTCCATCAGCGGCGAAGGCGAGCCGCTCAACAACGTCAAAGTGTTCCACGAGATCCTCGGGTTGTCCGAAGGTGGCAAGTGCTTCGAGTTCATCACTAGTGGGTTCTACCCACACGACAAGATGGCGGACTTCTACGACACCACCAACCGCATCGTCTTGGGCAATGGCGACGTCTGCAACATCCGCCTGAGTGCCGACAGTCACCACATTGAGCAAGTCAAATGGCGGGCCCATGGCTTCAGTCTGGACTACCTGCGGAGCCGGTGCCCGTCCGGTCTGAGTTTCTCGTTCCGCTCGATCGACACGGATCGCGACTTCACTCGCGAGTAT…	MELSTLARENLARLINAPEVKRISISGEGEPLNNVKVFHEILGLSEGGKCFEFITSGFYPHDKMADFYDTTNRIVLGNGDVCNIRLSADSHHIEQVKWRAHGFSLDYLRSRCPSGLSFSFRSIDTDRDFTREYLKSELARWGVEATIEPRSVLEDVLVAGGECFGIDYKNLVHPAPGTAPGYLDMLGYIEAIESKVNKRFTFGSLNKPPQANGLDVTVKPNGDVYLYGIENQRLGNIHFDRVDWQRLVAHVRETPLTRALYTQPLTELLARLEKTDLLRSIIAKANNPYWLVKELAGHAGLLEQWEAA*	ACTIVE	PA14_03340		FALSE	FALSE		hypothetical protein	4					(14) Hypothetical, unclassified, unknown			ericdeziel	20040308165802
PA14_03350	4016.14	-1.06884	-0.0960455	0.245697	0.390911	0.695863	0.831142	4029.3	3320.45	3384.41	2699.79	4868.78	4748.7	4291.8	4177.03	4625	7073	306903	305950	-		1	ATGGCTGAGCTAAATGTGATCTTCGATGTGCCGGAGGCGATTGCCGAGGGGCTGAAAAACGGTGTTTATGAACGTATCGGTGGCGTCATCCGCAGGGTGGCTGACAAGCAGATCGTGATGTGGCTGCAGGAAGGTGTGCTGCTGGAACGCGATACTGCCGAACAGTTGCTCAAACAGGGGGCCGAGCATGTCCAGTTGCTGCGTCAGCAGGCTGAGCAACTGCAAATGCTCGGTGTGCAACAGCAGTTGATCATGGGGCTGGAGGTGGCCAATCTGGCGGTCAGTGTCGCGGGCTTTGCGCTAACGCTGTACAAGCTGCAGGGTATCGAGAACCAGCTTAGACACATGGATGGCAAGCTCGACGACATCCGGCAGGGTGTCGAGTGGCTAGATGTCAGG…	MAELNVIFDVPEAIAEGLKNGVYERIGGVIRRVADKQIVMWLQEGVLLERDTAEQLLKQGAEHVQLLRQQAEQLQMLGVQQQLIMGLEVANLAVSVAGFALTLYKLQGIENQLRHMDGKLDDIRQGVEWLDVRQMISRLAPLHAALQHVREAGLYRNAAMMQQQLGIANSQLAESQSYFGGLLQHVSERSFEYLQPGEFAAAYRGWVMSAQGRLQVLARLGEMDLAAHLANEFKERHAGFGQRLQQSLKNPALRLMAGQQGETNHARLLSIAEQAVGAHEIIRGNVMQLEFMRDEQLDLPILNSPAGYQGLAFCRVG*	ACTIVE	PA14_03350		FALSE	FALSE		Hypothetical protein	4					(14) Hypothetical, unclassified, unknown			danlee	20051005150725
PA14_03360	3228.3	-1.03196	-0.045381	0.240831	0.188435	0.850535	0.925313	2628.1	2744.65	2812.61	2463.15	4297.62	3499.14	3805.78	3622.58	3181.07	7074	307666	306896	-		1	GTGACCAGCATCGATATCAGCAATACCCGCCAGCTTCTGGAGCGTGCCAGCAATGATGATCTGGAACCTCTGGTGGAGTACATCCTCAAGGCCAATACCGAGTCGCTGTCGAAGCAAGTGGACTTCAAGCGCAGCCACCCGGAACACCGCCGCTATGCCAGTTCGATCCTTGATGAGCTGCGATTGTTCGGCGGGAACAGCTTCGTCAACCTGTGGCGTAAGAGCGGGCCTTCCTACACCGAGGTGGTCCGGGATGTTGCCAGCAAGCTTAAGGTCAAGGGGGCTGGCTCAATGGAACTCATTGAACTGGAGGAGGCGATGGTGCAGTCGATCCTCCGTCAGGCGTTGGAGAAGTCGTCGGGCGAGGATCGCCGCGAGCTGGAAGTGATTCTGCGCGAG…	MTSIDISNTRQLLERASNDDLEPLVEYILKANTESLSKQVDFKRSHPEHRRYASSILDELRLFGGNSFVNLWRKSGPSYTEVVRDVASKLKVKGAGSMELIELEEAMVQSILRQALEKSSGEDRRELEVILREAGLDKTKMTALLNGSALSGLVVPTVARLILYRTSTVIVNSMAQQLLGHGLRSAVVAGGTFAGGRAVAALAGPVGWVIAGIWTAVDLAGPAYRVTIPCVLQIAMLRLKARAEAATDFMNGAFDG*	ACTIVE	PA14_03360		FALSE	FALSE		conserved hypothetical protein	4	pfam03667, COG4735				(14) Hypothetical, unclassified, unknown			danlee	20051005151751
PA14_03370	3068.7	-1.20315	-0.266811	0.204485	1.3048	0.191962	0.382254	2729.96	2662.5	2689.82	2342.04	3580.85	2944.37	3740.14	3512.27	3416.33	7075	308983	307985	-		1	ATGGCGCCGCCTCGCCTGCCTCAAGCTCAATGCCTTGATGCTCCGCCCAGTCCATGCCGCCCAGCCTCGCGTTGCGCTGGCCGCAGTAGCTGGTGCGCTAGTGAGCCGGGGCACTCCACACGACCCGAACATCGGCGACTAGTTCATCGAACATTCAAGAGGAATCGCAGTATGTCAATCATTCATGACGCCGACCTGGCTGGCGTGCTGATGAGCGCTAGCGCTGACGATATTAGGCTGCTGATCGACGTCATCACCGACAGCGGTAAGGGGCGGATCTCGTTGTCCTCAGCGATTTGCCGCCAACTGACCGCGGCGAAGGAGGGTGAAGTCGGCGACTACGAGCGCGCATTGGTCGCCGAAGAGCTCACGCGGTTTGGCGGCAACTCGCTGATGAAC…	MAPPRLPQAQCLDAPPSPCRPASRCAGRSSWCASEPGHSTRPEHRRLVHRTFKRNRSMSIIHDADLAGVLMSASADDIRLLIDVITDSGKGRISLSSAICRQLTAAKEGEVGDYERALVAEELTRFGGNSLMNLFRGGSGVSYVELLSDVASHVGVSKAGTGDCAQMEMAIIAKVVEQSIGRMSEEDKETFFESMGASYRPGMGAAALAALITSLSASSTAYRLAAVVASATMSSLVGRGVAFAGGAAMGRGLAVLSGPVGWAITGIWTAFELASPAYRVTVPCVIQIGHMRQKMLLKEGCPECHASTPAGSKFCSSCGARLASRLPHSIHD*	ACTIVE	PA14_03370		FALSE	FALSE		conserved hypothetical protein	4	pfam03667, COG4735				(14) Hypothetical, unclassified, unknown			danlee	20051005151822
PA14_03380	6532.38	-1.40108	-0.486539	0.202098	2.40744	0.0160648	0.0698451	4957.4	7211.33	6408.31	4775.96	7053.81	4877.97	8850.36	8166.33	6490	7076	309749	311728	+		1	TTGAGATTGAAAAAAAGACACGATCCGATGATTGCCCTAGAGGCAGCTCAGTCGTTCACAAAAAGGGAATTATGTGTGCCGCTTGCCCGATGGATCTCAGATTTTCTATCCAGGCGTGGACTGCAAAAGCCAGATGGTCGTCCCCTTTTTGCCTATAAGACCTCTTCAGAAGAGTTCAGGGCACTGCGCCAGCTTTTGCAGAATCTTCCCGGAGGACAGCAAGTAAGTCCCAGCTACCCTCAGGCTTGGCTACTGTTTGCCGCCGAGTGGTGGAAGCGAGAATATTCAGGTGGCGCATGGCGCTGGGGGCCGCTGTGCGAGGCGGCAGGCCAGCGGGGCTTGTCACATGAGAAGACTCGCAAGCTGGTCATTGAAGGGCGTCGCCAATGGTGTCTGCAA…	MRLKKRHDPMIALEAAQSFTKRELCVPLARWISDFLSRRGLQKPDGRPLFAYKTSSEEFRALRQLLQNLPGGQQVSPSYPQAWLLFAAEWWKREYSGGAWRWGPLCEAAGQRGLSHEKTRKLVIEGRRQWCLQTAIKNEGKRFIGLVAVNGGLPMRLVESAQGGLSGLLRMVTLQAVDYDLHDEQLRQAIEAQAALLPACYQQAPVYELLDNLIKAVLHIRRTYALKGTQDPIAKLQEECPQWEELFPIALDSQAAASLIKGLVRVTVSITPQSRRPPFQIQRGLRFSSDGSMPVYELSFAMQAQAKRDQVAESLGLAADRLPPHFQLLLRIGEREHLVGEALLRDDEYQLIARPLPSIQTVHEAAQLIVSRWGATLHIANLPGGEALSHDEPLIFENT…	ACTIVE	PA14_03380		FALSE	FALSE		hypothetical protein	4					(14) Hypothetical, unclassified, unknown			danlee	20051005152123
PA14_03390	1234.65	-1.54008	-0.62301	0.249938	2.49265	0.0126793	0.0582759	1165.78	1999.95	1217.84	1035.65	869.937	755.842	1453.88	1264.51	1348.46	7077	312174	311665	-		1	GTGGGTAAGATTGTTGCCCGTAAAGAGACCGGAAATCTGTTCTTCGATTTCCGTTACCTGGGCAAGCGCTGCCGTGAGCAGACGGCCCTTCCCGACACCCCGACCAACCGGAAGAAACTGGAGAAGATCCTCGAGCGCATCGAGGCCGAAATCACTCTCGGCACCTTCGATTACAACGAGTATTTCCCGCAGAGCGGCCGTGCCGACGAGCTAAGCCGGCTCAAAGCTGGCATCTCGAGACTGAAGGTGCCGCAATTCAAAGACTTCGCCCAACTCTGGTTCGACGAAAAAAAGATGGAATGGCGCGATAGCCACACCAATACCGTACGCCTCACGCTCGAGAAATATCTGCTGCCAACGTTTGGCAAACAAGAGGTCAGCGCCATCACCAAGGCAGAC…	MGKIVARKETGNLFFDFRYLGKRCREQTALPDTPTNRKKLEKILERIEAEITLGTFDYNEYFPQSGRADELSRLKAGISRLKVPQFKDFAQLWFDEKKMEWRDSHTNTVRLTLEKYLLPTFGKQEVSAITKADILAFRSALGKVPGQKGQSLTATRINHIRLLRCSVTP*	ACTIVE	PA14_03390		FALSE	FALSE		hypothetical protein	3	cd00801				(22) Related to phage, transposon, or plasmid			danlee	20051005152608
PA14_03400	1270.52	-1.90671	-0.931084	0.459726	2.0253	0.0428365	0.13693	2127.83	1867.13	1414.16	201.84	862.392	1079.01	1304.44	1162.97	1414.95	7078	312499	312167	-		1	TTGAGTCAAAAACAGCTTGAAAGTCTCATACGCCTCATTAATATCACTTTCGATCCAAACAGCTCATATTTGATTCATTTGAATCCGGAGAGAGTGATGAACGAAATCTATCTGACGACCGACGAGCTGTCTCAGCGCATCAAATACGATGCGCGGACCATCCGTAATTGCCTGAAGGACTCTGTGCTGCTGGAAGGTATCCATTACTTCCGCCCCTTTGGCGGTCGAAAAATCCTGTTCATCTGGGAAGCTGTAGAACGGGACATGGTCAAGTTCTCGCGTGAAAACGGCTTTGGCATCCCGATGGCGAATGGGGGGATCTGCCGTGGGTAA	MSQKQLESLIRLINITFDPNSSYLIHLNPERVMNEIYLTTDELSQRIKYDARTIRNCLKDSVLLEGIHYFRPFGGRKILFIWEAVERDMVKFSRENGFGIPMANGGICRG*	ACTIVE	PA14_03400		FALSE	FALSE		Hypothetical protein	4					(14) Hypothetical, unclassified, unknown			danlee	20051005153219
PA14_03410	446.87	-1.23836	-0.308432	0.954586	0.323106	0.746615	0.867601	857.924	280.223	385.484	22.968	542.485	594.261	361.724	439.765	536.998	7313	313034	312961	-		1	GCATCCGTAGCTCAGCTGGATAGAGTACTGCCCTCCGAAGGCAGGGGTCGTGGGTTCGAATCCCGCCGGATGCG		ACTIVE	PA14_03410		FALSE	FALSE		tRNA-Arg	4					(17) Non-coding RNA gene			urbach	20060628122802	5
PA14_03420	4866.61	1.08856	0.122424	0.379413	-0.322667	0.746947	0.867818	3572.04	2272.49	3298.03	3891.34	9337.68	4766.65	6674.43	6236.33	3750.46	4625	313638	313222	-		1	GTGAGCAGCGGGTCTACCTCGACTACCCCGCGTGCCTGGTTGTCTGGTTCGGTTGTAACCGGAAAGTGTTGCCTGCTGGTTATTCGAAAGGGCCAGCGCCCCGGTGTTCCATTTCCTGCGCCCTGTGCCAGCGGCGTCGCCGTTACCGGCCGGCCACCGTGCGCAACGGGCGGACGCGGACGAACGCGACCGCCGACAGGCGTCGGGGAGGATACGAAAGACTCGTGCGGGAAAGGGATTGCGGACGAAACGCCACGCCGGCACCACGGCGGCCCGGCAGCGCGAAAGGCCGGACGAGCGACGGGCAGGTCAGAAAGAGGTCATTCCAGGGGCACGCGGCCGGCTGAACTGATGCCAATTCCCCGGTCTCCTGTTGTTGTGGCTTTGGGGGCGTTTGAA…	MSSGSTSTTPRAWLSGSVVTGKCCLLVIRKGQRPGVPFPAPCASGVAVTGRPPCATGGRGRTRPPTGVGEDTKDSCGKGIADETPRRHHGGPAARKAGRATGRSERGHSRGTRPAELMPIPRSPVVVALGAFEISNES*	ACTIVE	PA14_03420	PA0264	FALSE	FALSE		Hypothetical protein	4		PA0264			(14) Hypothetical, unclassified, unknown			danlee	20060202131436
PA14_03430	22054.3	1.41103	0.496748	0.340589	-1.4585	0.144704	0.315833	20350.2	11978.2	18631	25691.5	39378	21106.1	21014.9	26580.9	13757.4	885	313663	315114	+		1	ATGCAACTCAAAGATGCCAAGCTGTTCCGTCAACAAGCCTACGTCGATGGCGCCTGGGTGGATGCCGACAACGGCCAGACCATCAAGGTGAACAACCCGGCCACCGGCGAGATCATCGGCAGCGTGCCGAAGATGGGCGCCGCCGAGACCCGCCGCGCCATCGAGGCTGCCGACAAGGCCCTGCCGGCCTGGCGTGCGCTGACCGCCAAGGAGCGCGCCAACAAGCTGCGCCGCTGGTTCGACCTGATGATCGAGAACCAGGACGACCTGGCCCGCCTGATGACCATCGAGCAGGGCAAGCCGCTGGCCGAGGCCAAGGGCGAGATCGCCTACGCCGCCTCCTTCCTCGAATGGTTCGGCGAAGAAGCCAAGCGCATCTACGGCGACACCATTCCCGGC…	MQLKDAKLFRQQAYVDGAWVDADNGQTIKVNNPATGEIIGSVPKMGAAETRRAIEAADKALPAWRALTAKERANKLRRWFDLMIENQDDLARLMTIEQGKPLAEAKGEIAYAASFLEWFGEEAKRIYGDTIPGHQPDKRIIVIKQPIGVTAAITPWNFPSAMITRKAGPALAAGCTMVLKPASQTPYSALALAELAERAGIPKGVFSVVTGSAGEVGGELTSNPIVRKLTFTGSTEIGRQLMAECAQDIKKVSLELGGNAPFIVFDDADLDAAVEGALISKYRNNGQTCVCANRLYVQDGVYDAFVDKLKAAVAKLNIGNGLEAGVTTGPLIDAKAVTKVEEHIADAVSKGAKVVSGGKPHALGGTFFEPTILVDVPKNALVSKDETFGPLAPVFRFKD…	ACTIVE	PA14_03430	PA0265	FALSE	FALSE	gabD	succinate-semialdehyde dehydrogenase, NADP-dependent activity	2	pfam00171,COG1012				(8) Central intermediary metabolism		1.2.1.16	diggins	20050324052236
PA14_03450	25920.5	1.08217	0.113925	0.285758	-0.398678	0.69013	0.827224	32404.2	16286.7	20529.9	24640.5	33416	27267.8	24044.1	30272.9	24422.3	1336	315359	316639	+		1	ATGAGCAAGACCAACGAATCCCTGCTGAAGCGTCGCCAGGCCGCGGTACCCCGCGGCGTGGGCCAGATCCACCCGGTCGTCGCCGAGCGCGCCGAGAACTCCACCGTCTGGGACGTGGAAGGCCGCGAGTACATCGACTTCGCCGGCGGCATCGCCGTGCTGAACACCGGCCACCTGCATCCGAAGGTGATCGCCGCGGTCCAGGAGCAACTGGGCAAGCTGTCCCACACCTGCTTCCAGGTGCTGGCCTACGAACCCTACATCGAGCTGGCCGAGGAAATCGCCAAGCGCGTGCCGGGCGACTTCCCGAAGAAGACCCTGCTGGTCACCTCCGGCTCCGAAGCCGTGGAGAACGCCGTCAAGATCGCCCGCGCCGCCACCGGCCGCGCTGGCGTGATC…	MSKTNESLLKRRQAAVPRGVGQIHPVVAERAENSTVWDVEGREYIDFAGGIAVLNTGHLHPKVIAAVQEQLGKLSHTCFQVLAYEPYIELAEEIAKRVPGDFPKKTLLVTSGSEAVENAVKIARAATGRAGVIAFTGAYHGRTMMTLGLTGKVVPYSAGMGLMPGGIFRALAPCELHGVSEDDSIASIERIFKNDAQPQDIAAIIIEPVQGEGGFYVNSKSFMQRLRALCDQHGILLIADEVQTGAGRTGTFFATEQLGIVPDLTTFAKSVGGGFPISGVAGKAEIMDAIAPGGLGGTYAGSPIACAAALAVLKVFEEEKLLERSQALGERLKAGLREIQAKHKVIGDVRGLGSMVAIELFEGGDTHKPAAELVSKIVVRAREKGLILLSCGTYYNVIR…	ACTIVE	PA14_03450	PA0266	FALSE	FALSE	gabT	4-aminobutyrate aminotransferase	2		PA0266	1		(2) Amino acid biosynthesis and metabolism	Alanine and Aspartate metabolism; Butanoate metabolism; Glutamate metabolism; Propanoate metabolism; Beta-Alanine metabolism		danlee	20050728160223	3		gabA transaminase
PA14_03470	6001.27	1.43098	0.517008	0.413185	-1.25127	0.210834	0.406112	5057	5142.29	4609.39	14178.9	4591.88	4583.53	4883.27	5792.91	5172.23	1565	316965	318164	+		1	ATGAGTGCCGCGAAAAAGGCCCCCGTCATCCTGATTGCCGACCCGGACCCCTGGAGTCGCGACTTGCTTGGCCAACTGGTCCTCGGCGTGCGTTGCGATGCCCGGCTGGTCCTCTGCGGCGATGGCGGGGAAGCGCTGGCGCATTGCCGGCGCCGGCGCTTCGCGTTGATCCTGGCCGAGCTGAACCTGCCGCAGGTGGATGGCTTCGAGCTGCTGCGCGAAGCGCGCCTGCGCCGCTCGGTCGCCGAGCAGCCGTTCATCCTGATCAGCGACCGCGCCGACCAGGCCAGCGTGCGCGCCGCCGTGGCACTGGCGCCGACCGCCTACCTGGTGAAGCCGTTCCAGGCCGAGAACCTGATGCAACGCCTGCGAGGGTTGTTGCTGAAGGGCGACGAAGTG…	MSAAKKAPVILIADPDPWSRDLLGQLVLGVRCDARLVLCGDGGEALAHCRRRRFALILAELNLPQVDGFELLREARLRRSVAEQPFILISDRADQASVRAAVALAPTAYLVKPFQAENLMQRLRGLLLKGDEVVACPLPERDAGENLEAFLERARDSAEGAPLLADVRAASDRCLSAEEHPLRVLEDEFGRDPQITAGLIAAANSAARHVGPACQTLGQALRRLGLGHSLNLVLGFSLQRAIQLGEPLLAERAMHFWDLSQRCADIAWELADALGADVERCYTAGLLHRLGDLALLRTLQDWCDGGGALDEARLDELLGRFGASFGSALRARWRLPLELRRLIAAAYQFGGVLSREELILSLATQAASLPEDDAEQLAESKAARMLGLDGERLAKLLQP*	ACTIVE	PA14_03470	PA0267	FALSE	FALSE		putative response regulator	3	COG1639	PA0267			(28) Two-component regulatory systems			diggins	20050324052636
PA14_03480	2055.4	-1.04068	-0.057532	0.281746	0.204198	0.838199	0.919039	1862.99	2119.72	1703.98	2969.83	1485.61	1831.26	2168.95	2187.87	2168.45	928	319753	318332	-		1	ATGGAACTGCAACTGATCCTCGACGGCCGCCACGACCTGGTCGGCCAGCTCTATCGCCAGCTGCGCGACGCGATCCTCCACGGTCGCCTGGCCACCGGCGATCGCCTGCCAGCCACGCGCTACCTCGCCGAACGCCTGGAAGTGTCGCGCAAGACCGTCAGCGAAGCCTACGAGCGCCTCACCAGCGAGGGCTTCCTCGAAGGCCGGGTCGGCAGCGGCACCTTCGTCGCCCGCGGGCCCGCCGGGGAAGCGCCGCCGCAGCGCGCCGACGGTCCGTTGCGGCCGGCCGCGCGCTGGGCACGCATCGAACCGCAGTCCGGTCTGATGGACCAGCGAGCACCGCTCCGCTACAGCTTCGCCGGCGGCACGACCGACAAGCGCCGCTTTCCCTTCGATACC…	MELQLILDGRHDLVGQLYRQLRDAILHGRLATGDRLPATRYLAERLEVSRKTVSEAYERLTSEGFLEGRVGSGTFVARGPAGEAPPQRADGPLRPAARWARIEPQSGLMDQRAPLRYSFAGGTTDKRRFPFDTWRTCVLQALRLQQRSPAFYKETEGDPELRLAISRYLAINRAVQCDWNALMVTQGAQQGLDLLARVMLDPGDLAVVEEPGYPPARASLLATGAEVRGVPVDAEGLRVDLLPDNAKLVYVTPSHQFPLGMPMSLERRLQLLDWAQRHRALIIEDDYDSEYRFDGRSLESLRSLDRNGQVAYLGTFSKTLFPELRLGYLLPPASLREAVLAARKLVDRHSETLQQRALALFIQRGDFARHTRRLQREYAQRRRRLLERLHGDLSPWLEA…	ACTIVE	PA14_03480	PA0268	FALSE	FALSE		putative transcriptional regulator, GntR family	3	COG1167	PA0268			(25) Transcriptional regulators			diggins	20050324052906
PA14_03490	449.199	-1.11484	-0.156832	0.199996	0.784175	0.432938	0.639378	495.74	330.126	371.921	396.024	396.112	570.921	487.419	512.085	482.446	4567	319880	320317	+		1	ATGACCACCCGCCTCGAATGGGCCAAAGCCTCCCCCGACGCCTATGCCGCCATGCTCGGCCTGGAAAAGGCCCTGGCCAAGGCCGGCCTGGAGCGCCCGTTGATCGAACTGGTCTACCTGCGTACTTCGCAGATCAACGGTTGCGCTTACTGCGTGAACATGCATGCCAACGACGCGCGCAAGGCCGGCGAGACCGAGCAGCGTCTGCAAGCGCTCTGCGTCTGGCAGGAAACCCCCTACTTCACCCCGCGCGAGCGCGCCGCCCTGGCCTGGACCGAGCAACTCGCCCGCCTCAGTCAGGGTCCGTTGCCGCACGGCCTGCTCGACGAACTGCGCGAGCACTTCGACGACAAGGAGATCGCCGAACTGACCCTGGCGGTCTCGGCCATCAACGCCTGG…	MTTRLEWAKASPDAYAAMLGLEKALAKAGLERPLIELVYLRTSQINGCAYCVNMHANDARKAGETEQRLQALCVWQETPYFTPRERAALAWTEQLARLSQGPLPHGLLDELREHFDDKEIAELTLAVSAINAWNRFGVGMGMQPE*	ACTIVE	PA14_03490	PA0269	FALSE	FALSE		putative decarboxylase	3	pfam02627	PA0269			(5) Carbon compound catabolism			diggins	20050324053057
PA14_03510	428.334	1.07621	0.105961	0.227959	-0.464826	0.642056	0.793669	430.094	294.81	340.511	443.352	449.681	563.74	415.493	525.234	392.094	4740	320329	320736	+		1	ATGAAGGCCAATCGATCGATCGCCTGCCTGCTGCTCGCCGCGCTGCCGACGCTGGCCAGCGCCCATGCTGCGGAGAAGGTGGAAACCTTGCGCGACCAGGCCCTGGCCGAGATTCCCGGCCATCGTGGGTTGATGCTGACGGTGTCGTTCAAGCCCGGCCAGGTCTCCGCGCCCCATGTGCATCCCGGCTCGGTGTTCGTCTACGTGCTCGAAGGCACCGTGCAGACGCAACTGGAAGGCGGCCCGGTGGAAACCTACACGGTGGGCCAGAGCTGGTACGAGCCGGCGAACGTGCCGCACCTGCTGGCACGCAATCCCGATCCGATGAAGCCGGCCAAGTTGCTGGTCTGGGAGTTGCTCAAGGAGGGCGACCCGATCCTCAAGCCACTGGAGCGCGGC…	MKANRSIACLLLAALPTLASAHAAEKVETLRDQALAEIPGHRGLMLTVSFKPGQVSAPHVHPGSVFVYVLEGTVQTQLEGGPVETYTVGQSWYEPANVPHLLARNPDPMKPAKLLVWELLKEGDPILKPLERGAH*	ACTIVE	PA14_03510	PA0270	FALSE	FALSE		conserved hypothetical protein	4		PA0270			(14) Hypothetical, unclassified, unknown			diggins	20050324053251
PA14_03520	266.838	1.04262	0.0602186	0.251477	-0.23946	0.810749	0.907404	196.938	224.179	275.55	226.2	290.482	357.275	268.15	300.238	262.532	5187	320770	321054	+		1	ATGAGCGCCAGCCAGGTCATCCGTATTCGCGCGCGCAACGGTCAGTCGGAACGGCTTGGCCTGCGCCTGCAACAACTGGTCGAACCGGGGCTGGAGGCGCCGGGTTGCCTGGAGTACCAGGTGCGCAGGGACGCCCTCGAGCCGGATCTCTGGCTGGTGTGCAGCCAGTGGCGGGAAGCGCAGCAGATGTTCGACTACCTGGCCGGCGGCATCCAGCAGGTATTCGCCGAAGTGCTCTGGCGCTCCCTGGCGGCGAGCCTCGAAGTGCAGGATGACGCAGGCTAG	MSASQVIRIRARNGQSERLGLRLQQLVEPGLEAPGCLEYQVRRDALEPDLWLVCSQWREAQQMFDYLAGGIQQVFAEVLWRSLAASLEVQDDAG*	ACTIVE	PA14_03520	PA0271	FALSE	FALSE		conserved hypothetical protein	4		PA0271			(14) Hypothetical, unclassified, unknown			diggins	20050324053340
PA14_03530	1195.16	1.0236	0.033657	0.184641	-0.182283	0.855361	0.927971	1378.56	919.746	1020.82	1048.18	1188.34	1560.16	1222.04	1192.92	1225.72	2367	321983	321051	-		1	ATGCTGATCGCCAACGGCCTGCGCAAGGTCGACATGCAGGACCTGCTGGTCTTCCTCCAGGTCCACCAACGACAGAACCTCGTCGAGGTCGCCGAACAGCTGAACCTCAGTCCGTCGACGGTCAGCTACTGCCTGAAGAAGCTGCGCCAGGCCTTCGACGACGAGCTGTTCATCGCCACCCGCGGCGGCATGCAGCCGACCCACAAGAGTCGCGCCATGCTGCCCCATGTGGAGGAAATGCTCGCCCGCATCAACGCCTGTCACGCCGCCCAGGGCAGCTTCGACCCGCGTGGCGAGCCGCGTACCTTTACCCTCTGCGCGCCGGAATACGTCGAGCTGCTGATCCTTCCGGCACTCCTGCGACGGCTCGCCGCCAACGGCCCGAGGATCGGCCTGGAC…	MLIANGLRKVDMQDLLVFLQVHQRQNLVEVAEQLNLSPSTVSYCLKKLRQAFDDELFIATRGGMQPTHKSRAMLPHVEEMLARINACHAAQGSFDPRGEPRTFTLCAPEYVELLILPALLRRLAANGPRIGLDIRRLGPELPTEALLDGQVDLVFDFGPEYHRPAPELQALALFSDELLCVQDRAQPRHERLELDEFCRRRFVFPTPLDASNANLVDTWLRRQGRSREVAARANSYVAALQLLSGSDFVLMLPRRIHALLDDGRHRACLAPSGLPPFALHLSWSRAADQDPANLWLREQVLIVCAELGLL*	ACTIVE	PA14_03530	PA0272	FALSE	FALSE	PA0272	Probable transcriptional regulator	3			1		(25) Transcriptional regulators			ericdeziel	20031116194015
PA14_03550	296.689	1.02671	0.0380242	0.32139	-0.118312	0.90582	0.955175	298.802	209.592	223.438	373.752	169.008	456.019	293.289	320.692	325.608	1544	323247	322033	-		1	ATGCCCACTGCCAACCCACCCGGCCGCACCCTCTGGCTGATGGCCGCCATCGTCCTGGTCGGCCTCAACCTGCGGCCCTCCATGGCCGCCGTCGGCCCACTGCTGAACGCCATGCGCGGCGAGATCGCGCTCAGCTTCGGCGACGTCTCGCTGCTGACCGCCCTGCCGGTGCTGACCCTCGGCCTCGGCATGTTCTTCGGTCTGAGCATCGCCCGCCGCGTCGGCGAGTGGCGTTCGGTGGCCCTCGCCCTGCTGCTGATCGGCGCCGCCAGCGCCCTGCGCCTGGGCAGCCGAGGCCTGCCCGACCTGCTCGGCAGCGCCATGCTCGCCGGCCTCGGCATCGCCCTGATCCAGGCGCTGATGCCGGCCCTGATCAAGGCCCGTTTCGGCGCGCGCACG…	MPTANPPGRTLWLMAAIVLVGLNLRPSMAAVGPLLNAMRGEIALSFGDVSLLTALPVLTLGLGMFFGLSIARRVGEWRSVALALLLIGAASALRLGSRGLPDLLGSAMLAGLGIALIQALMPALIKARFGARTPLCMGLYVTAIMAGAALSASAAPTLAEHAGWRLGLGAWAALAALALLAWWLQPGTRLRLPDAQPGRSLLRYPRTWLLILFFGLGTACYTCVLAWLAPYYLEQGWSAQESGLLLGFLTAVEVLSGLLAPALASRSRDRRPVLVGLTALMLAGFLGLAWAPASLPLLWALCLGLGIGGLFPMGLIVCLDHFDAPQRAGQLAALVQGAGYLIAGVSPWIAGLLRDSLGSFTGAWLGLTTVAALLLGLGLRFDPRRYAALFAERQPQGVG…	ACTIVE	PA14_03550	PA0273	FALSE	FALSE		putative MFS transporter	3	COG2807	cynX			(27) Transport of small molecules			diggins	20050324053526			putative cyanate permease
PA14_03560	525.451	-1.28218	-0.358594	0.171878	2.08633	0.0369487	0.125167	416.512	402.293	471.147	478.152	466.28	567.331	629.874	663.299	634.169	3253	324180	323410	-		1	ATGCCCCGTCCCGCGCTTCCCGCTGTCCTCTGTCTTTGCTGCCTGTTGCTGGCGCTGCCGGCGCGCGCCGCCCTCGACGACCAGCAACGCGCCCTGCAACAACTGCAGGTCCAGGCCTGTCGCGCGGTGGGCAGCCTGTTGCTGCTGCGCGGCGAGGGCTTCCAGGAACAGCACGCGGCGCAACTGGAGAAGGACCTCGCCAGCCTCGATCGGGCGCTCGCCGCCGCCCCCGAGGGGGTGCTCCTGCGGCAAGGCGAAAGGGCGCTGGTGGCGCGCATCCGTGAAGGCGCGGCCTACGGCCCCCGCGAGGAGGACCTGCCCTGGCGCTACCCGCAGCAACTGAGTCGCGCCCTGCGTGACTTCCTCAACCTAGTGGAACGCCAGGTGCCGCCGCCCCCG…	MPRPALPAVLCLCCLLLALPARAALDDQQRALQQLQVQACRAVGSLLLLRGEGFQEQHAAQLEKDLASLDRALAAAPEGVLLRQGERALVARIREGAAYGPREEDLPWRYPQQLSRALRDFLNLVERQVPPPPPGQPLPLWQLPVRVEYLSLQYLARAYLGGLEIAREQPRDYLGQDESVLVPLIDRRIALLVAQSANPAGLKKLENRWEYLSQALRDLNSKSSALVSASGRPWAPIIVDRHARALSESLMRLSAE*	ACTIVE	PA14_03560	PA0274	FALSE	FALSE		hypothetical protein	4		PA0274			(14) Hypothetical, unclassified, unknown			diggins	20050324053620
PA14_03580	700.732	-1.43172	-0.517746	0.398179	1.30029	0.193503	0.384423	699.468	470.621	638.904	254.04	794.487	829.452	799.563	954.041	866.016	3521	324975	324289	-		1	ATGAACGAGCGTACCGACTACCGTTCGCAACTCCAGGCCGGCCGCTGGTTCCAGGGTTTGCCGGAGGCCTTGCAGACGCACCTGCTGGCACTCGCCCAACCGCGCCATTTGCCGCCGGGCCAGCGCCTGTTCGCCCGCGGCGACGCGCCCTGCGGACTGTACTGCGTGGTCGAGGGCGCGATCCGTATCAGCGCGGTCAGCGAGAACGGCAAGGAGGCGCTGCTGATCCTGGTGGAAGCACCGCACTGGTTCGGCGAGATCGCCCTGTTCGACGGCCAGGCGCGCACCCACGACGCCTACGCCGAAGGCCACACCCAGCTACTCCAGGTACCGCAGGCGGCGCTGCTCGAACTGCTTCGCCGCGAGCCGCATTACTGGCGCGACATGGCCCTGCTGATG…	MNERTDYRSQLQAGRWFQGLPEALQTHLLALAQPRHLPPGQRLFARGDAPCGLYCVVEGAIRISAVSENGKEALLILVEAPHWFGEIALFDGQARTHDAYAEGHTQLLQVPQAALLELLRREPHYWRDMALLMSHKLRLAFIALEEMALLPAAQRLARRLLMLAEGYDNSRSRQVLHLPQEQLALMLSLSRQTTNQILKDLEAQGILQLSYGGIEILDLAGLRAATHG*	ACTIVE	PA14_03580	PA0275	FALSE	FALSE		putative putative transcriptional regulator	3	COG0664,cd00038	PA0275			(25) Transcriptional regulators			diggins	20050324054008
PA14_03590	343.176	-1.95302	-0.965708	0.262515	3.67868	0.000234447	0.00254176	217.311	231.856	239.143	181.656	304.817	324.958	451.107	476.29	661.445	4261	325051	325566	+		1	ATGAAAACCCTAGTCGATCACCTTGCGCAATACGCCGCCTACCACCGCGACCGGCGCAACATCTTCAGCCATTTCATCGGCATTCCGATGATCGTCCTCTCCATCGCCGTGTTGCTGGCGCGGCCGGCGCTGGGGTTCGGCCTGTCTCCGGCGCTGCTGCTGGCGCTCGCCGCGGCGCTGTTCTACCTGCGCCTGGACCTGCGCTTCGGCGCGGCCATGACGGCGCTGCTGGCGCTGACGGTGTGGGGCGCTGCGCAATTGGCGGCGGGGACTACCGCGGCCTGGCTGGGCTGGGGCGTTGGCCTGTTCGTGGTCGGCTGGATCATCCAGTTCGTCGGTCATTACTACGAAGGGCGCAAGCCGGCCTTCGTCGACGATCTCAGCGGGTTGATCGTCGGT…	MKTLVDHLAQYAAYHRDRRNIFSHFIGIPMIVLSIAVLLARPALGFGLSPALLLALAAALFYLRLDLRFGAAMTALLALTVWGAAQLAAGTTAAWLGWGVGLFVVGWIIQFVGHYYEGRKPAFVDDLSGLIVGPLFVLAELAFLLGLRGDVQREVEERAGPTCIREHKRAA*	ACTIVE	PA14_03590	PA0276	FALSE	FALSE		putative membrane protein	3	COG4539	PA0276			(15) Membrane proteins			diggins	20050324054138
PA14_03610	979.881	-2.33032	-1.22053	0.18637	6.54893	5.79523e-11	3.79046e-09	903.197	517.453	481.855	576.985	475.334	958.717	1063.52	1173.92	2667.94	3268	326364	325606	-		1	ATGAAGACCCGTCTTTCCCTTTCCGCCCTGGCCCTCGCCTGCGCCACCCTGGCCGGCTGCCAGAACCTGCCCCAGGGGGACCTCATGCAGCACGGCATGATGGCGGTGAAGGCCGCCACCCTGAGCGACGCCGAGGTCCGCCAGGTCGCCGACCAGGCCTGCGCCGAGTCCGACCAGCAAAACCGCATCGCCCCGGCCAACAGCAAGTACGGCCAGCGCCTGGACAAGATCGCCAAGGCCCTGGGCGACCAGATCGACGGCGTGCCGGTGAACTACAAGGTCTACCTCACCGAGGAGGTCAACGCCTGGGCCATGGCCAACGGCTGCATCCGCGTCTACAGCGGGCTGATGGAGCTGATGAGCGACAACGAGATCGAAGGCGTGCTCGGCCACGAGATG…	MKTRLSLSALALACATLAGCQNLPQGDLMQHGMMAVKAATLSDAEVRQVADQACAESDQQNRIAPANSKYGQRLDKIAKALGDQIDGVPVNYKVYLTEEVNAWAMANGCIRVYSGLMELMSDNEIEGVLGHEMGHVALGHTRKAAQTAYAAAAVRGAAGASKSGALAALSGSQLGELTESLINAQFSQSQESDADDFSYELLKKRGVNTQGLVTAFEKLAKLGGGDSSMFDSHPGSQARADHIRQRIAADRK*	ACTIVE	PA14_03610	PA0277	FALSE	FALSE		putative putative Zn-dependent protease with chaperone function	3	COG0501	ycaL			(9) Chaperones & heat shock proteins			diggins	20050324054323			putative lipoprotein
PA14_03620	431.194	1.38024	0.464916	0.244225	-1.90364	0.0569572	0.168043	319.175	346.248	314.812	722.449	430.064	527.833	439.934	437.573	342.656	3306	327288	326536	-		1	ATGTCCGTCGACCTCCACGCCCTGATCCCGCTGATCGCCCTCACCTTCCTTCTCGCCGGCTTCGTCAAGGGCGTGGTCGGCCTGGGCCTGCCGACGGTCTCGGTGGGCCTGCTCGGCCTGGCCATGCCGCCGATGCAGGCGGCGGCGCTGCTGATCGTACCGTCGATGGTGACCAACCTCTGGCAGCTCGCCTGCGGCCCGCGCTTCCTCGGCTTGATGAAGCGCCTGGCCGGCCTGCTGCTCGGGGTGGTCGTGGGCACCCTGCTGGTCGGCGCATGGCTCGGCGGCGACGCACCAAGGCAGGCCACCGGCGTGCTCGGCCTGGCCCTGGCGGCCTACGCGCTGCTCGGCCTGGCCGCGATCCCGCTGCACCTGCCGGCACGCCACGAGCCCTGGGCC…	MSVDLHALIPLIALTFLLAGFVKGVVGLGLPTVSVGLLGLAMPPMQAAALLIVPSMVTNLWQLACGPRFLGLMKRLAGLLLGVVVGTLLVGAWLGGDAPRQATGVLGLALAAYALLGLAAIPLHLPARHEPWAGPLVGLATGALTAVTGVFVIPAVPYLGALRLQRDELVQALGLSFSASTLALAVTLGVHGDLLEPQMLGASLLTLVPALGGMLLGQWLRQRISATLFRRCFFVGLLLLGADLAWRGFH*	ACTIVE	PA14_03620	PA0278	FALSE	FALSE		putative membrane protein	3		PA0278			(15) Membrane proteins			diggins	20050324054442
PA14_03630	603.583	2.03777	1.02699	0.213337	-4.81394	1.47986e-06	3.42729e-05	536.485	525.898	448.304	865.825	1020.08	739.684	380.578	429.537	485.855	3462	327382	328080	+		1	ATGCAATTCAATCCCGGCTTCAGTTCGCTGGCGGCGCTGCTCGCCGATCCCGGTCGCGCGCAGATGATCTGGGCACTGATGGATGGCAGCGCCCGCCCGGCCAGCGAGCTGGCGCTGCTGGCAGGCGTTTCGCCGTCCTCCGCCAGCGGCCACCTGGGACGGCTGGTCGAGGGCGGCGTGCTGAGCCTGGAGGCGCGCGGGCGCAATCGCTTCTATCGCCTGGCCGGGCCGGAAGTGGGGCAGGCGGTGGAAGCGCTGGCCAGCGCCTCCCTGGCCCTGCAGCCGCAGCGGCGCAGCCTGCCGCCGAGCCACGGCACGCCGTCGGCGTTGCGCGAGGCGCGGACCTGCTACGACCACCTGGCCGGCGAACTCGCGGTCGGTGTGTTCGCACGGATGCTG…	MQFNPGFSSLAALLADPGRAQMIWALMDGSARPASELALLAGVSPSSASGHLGRLVEGGVLSLEARGRNRFYRLAGPEVGQAVEALASASLALQPQRRSLPPSHGTPSALREARTCYDHLAGELAVGVFARMLDAGWIEQEGRTLRLSATGEAGLAGLGIDLAEVRRRRRQFACACPDWSERKPHLGGALGAALLEACLRQGWLRPQDGSRALQVSPKGRAGLRGLAERTAG*	ACTIVE	PA14_03630	PA0279	FALSE	FALSE		putative transcriptional regulator, ArsR family	3	smart00418	PA0279			(25) Transcriptional regulators			diggins	20050324054617
PA14_03650	1513.17	1.9565	0.968273	0.386631	-2.50439	0.0122664	0.0569498	1138.62	1468.68	1204.99	1232.62	3778.53	1524.25	1136.85	1065.08	1068.88	2144	329082	328093	-		1	ATGAGCATCGAAATCCGTAACGTCAGCAAGAACTTCAACGCCTTCAAGGCCCTGGACGACATCAACCTCGACATCCAGAGCGGCGAGCTGGTGGCCCTGCTCGGCCCCTCCGGGTGCGGCAAGACCACCCTGCTGCGGATCATCGCCGGGCTGGAAACCCCGGACGCCGGCAACATCGTGTTCCATGGCGAGGACGTCTCGCAGCACGACGTGCGCGACCGCAACGTCGGCTTCGTCTTCCAGCACTACGCGCTGTTCCGCCACATGACGGTGTTCGACAACGTCGCCTTCGGCCTGCGCATGAAGCCCAAGGGCGAGCGGCCGGGCGAGTCCGCGATCAAGGCCAAGGTCCACGAGCTGCTCAACATGGTGCAGCTCGACTGGCTCGCCGACCGCTAT…	MSIEIRNVSKNFNAFKALDDINLDIQSGELVALLGPSGCGKTTLLRIIAGLETPDAGNIVFHGEDVSQHDVRDRNVGFVFQHYALFRHMTVFDNVAFGLRMKPKGERPGESAIKAKVHELLNMVQLDWLADRYPEQLSGGQRQRIALARALAVEPKILLLDEPFGALDAKVRKELRRWLARLHEEINLTSVFVTHDQEEAMEVADRIVVMNKGVIEQIGSPGEVYENPASDFVYHFLGDSNRLQLGNDQHLLFRPHEVSLSRSAVAEHRAAEVRDIRPLGAITRVTLKVDGQDELIEAEVVKDHDSLAGLARGETLYFKPKAFQPVANL*	ACTIVE	PA14_03650	PA0280	FALSE	FALSE	cysA	sulfate transport protein CysA	2	COG1118				(27) Transport of small molecules		3.6.3.25	diggins	20050324055017			sulfate ABC transporter, ATP-binding protein
PA14_03670	1216.16	2.02798	1.02004	0.371886	-2.74288	0.00609025	0.0341651	1016.38	1249.1	1088.64	1021.03	2933.49	1165.18	877.773	823.28	770.549	2774	329955	329086	-		1	ATGTCCAGTGCAAGCATTTCCGCTGCCACCGCCAGCGCCTCCCGCCGCGGCAACGCCGGCGGCCGCCTGGCCCTGATCGTCCTGGCCTGGCTGGTCTTCGCCCTGTTCCTCCTGCTGCCGCTCTACGTGGTCCTGAGCGAGGCGCTGAAGCAGGGTTTCGGCACCTTCTTCGAGGCGATCCTCGAGCCCGACGCGCTGGCCGCGCTGAAGCTGACCCTGATCGCGGTGGCCATCTCGGTGCCGCTCAATCTGCTGTTCGGCGTCGCCGCCGCCTGGTGCGTGAGCAAGTTCGAGTTTCGCGGCAAGAGCATCCTGGTGACCCTGATCGACCTGCCGTTCTCGGTCTCGCCGGTGATCGCCGGCCTGATCTACGTGCTGTTGTTCGGCGCCCAGGGCTAC…	MSSASISAATASASRRGNAGGRLALIVLAWLVFALFLLLPLYVVLSEALKQGFGTFFEAILEPDALAALKLTLIAVAISVPLNLLFGVAAAWCVSKFEFRGKSILVTLIDLPFSVSPVIAGLIYVLLFGAQGYFGEWLSDHDIQIVFAVPGIVLATLFVTVPFVARELIPLMQEQGTQEEEAARLLGANGWQMFWHVTLPNIKWGLIYGVVLCTARAMGEFGAVSVVSGHIRGVTNTLPLHVEILYNEYNHVAAFSVASLLLLMALVILLLKQWSESRMSRLKSNADEE*	ACTIVE	PA14_03670	PA0281	FALSE	FALSE	cysW	sulfate transport protein CysW	2	COG4208				(27) Transport of small molecules			diggins	20050324055410			sulfate ABC transporter, permease protein
PA14_03680	1323.92	1.85404	0.890672	0.474968	-1.87522	0.0607619	0.17539	1319.71	1527.02	1391.31	663.985	3128.15	1219.04	823.305	838.621	1004.1	3002	330784	329966	-		1	ATGTCACGACGCATTTCCCCGGTCATACCCGGCTTCGGGCTGACCCTGGGATACACCCTGGTGTACCTCAGCCTGCTGGTCCTGATCCCGCTGGGGGCCATGTTCCTCAAGACCACCCAGCTCAGCTGGGAGCAATTCTGGGCCATCATCAGCGCGCCGCGGGTGCTCGCCGCGCTCAAGCTGAGCTTCGGCACCGCGCTCGCCGCCGCCGTGCTCAATGGCTTGATCGGTACGCTGCTGGCCTGGGTCCTGGTGCGCTACGAATTCCCCGGACGGAAGATCATCGACGCCATGATCGACCTGCCCTTCGCCCTGCCCACCGCCGTCGCCGGTATCGCCCTCACCGCGCTCTATGCGCCGGCCGGCCTGGTCGGCCAGTTCGCCAGCGACCTCGGCTTC…	MSRRISPVIPGFGLTLGYTLVYLSLLVLIPLGAMFLKTTQLSWEQFWAIISAPRVLAALKLSFGTALAAAVLNGLIGTLLAWVLVRYEFPGRKIIDAMIDLPFALPTAVAGIALTALYAPAGLVGQFASDLGFKIAYTPLGITLALTFVTLPFVVRTVQPVLADIPKEVEEAAACLGARPLQVFRHILVPALLPAWLTGFALAFARGVGEYGSVIFIAGNMPMKTEILPLLIMVKLDQYDYTGATAIGVLMLVVSFILLLLINLLQRRIETP*	ACTIVE	PA14_03680	PA0282	FALSE	FALSE	cysT	sulfate transport protein CysT	2	COG0555				(27) Transport of small molecules			diggins	20050324061029			sulfate ABC transporter, permease protein
PA14_03700	2502.51	1.5065	0.591197	0.470118	-1.25755	0.208555	0.403659	2530.76	3130.05	2785.48	1167.89	5274.7	2075.42	1995.76	1509.96	2052.52	2056	331944	330946	-		1	ATGTCCCTTCGTCGTTTCGCCCTGGCCGCACTCGCCAGCGCCCTGGTCTCCGGCCCGGTTGCCGCGGCCACGCAACTGCTGAACGTTTCCTACGACCCGACCCGCGAGCTGTACCAGGCCTACAACGCGGCCTTCATCAAGCACTGGAAGGCCCAGGGCGGCGAGGACCTGACCGTCCAGCAGTCCCACGGAGGCTCCGGCAAGCAGGCCCGCGCGGTGATCGACGGGCTCAAGGCCGACGTGGTGACCCTGGCCCTGGCCGGCGACATCGACGAACTGCACAAGCTCGGCAAGCTGCTGCCGGCCGACTGGCAGGCACGCCTGCCGGACAACAGCACCCCCTACACCTCGACCATCGTGTTCCTGGTGCGCAAGGGCAACCCCAAGGGAATCAAGGAC…	MSLRRFALAALASALVSGPVAAATQLLNVSYDPTRELYQAYNAAFIKHWKAQGGEDLTVQQSHGGSGKQARAVIDGLKADVVTLALAGDIDELHKLGKLLPADWQARLPDNSTPYTSTIVFLVRKGNPKGIKDWGDLTKEGVEVITPNPKTSGGARWNFLAAWAWAKKQYGSDEKAKDYVQALYKHVPVLDTGARGSTITFVNNQIGDVLLAWENEAFLAKKEQGGENFEIVVPSISILAEPPVAVVDKVVEKKGTRKVAEAYLQYLYSEEGQRIAAQNFYRPRNQKVAAEFATQFPKLNLVTVDSDFGGWKTAQPKFFNDGGIFDQIYQAQ*	ACTIVE	PA14_03700	PA0283	FALSE	FALSE	sbp	sulfate-binding protein precursor	2	COG1613,COG4150		8		(27) Transport of small molecules			danlee	20060203152941	2		sulfate starvation-induced protein 2
PA14_03710	352.853	1.22881	0.297258	0.363333	-0.818143	0.413276	0.620539	464.049	362.371	349.077	211.584	504.005	366.251	289.798	192.123	436.417	5468	332303	332121	-		1	ATGAGCGCAACCCTCAGAAGCCTGGATGGCCAGGACGAAGCCACCATCCTGCGTGAAATCCAGAGTGCCCTGCGCGGCCTGCGCTTCGGCGCCGTCGAGATCACCGTGCACAACGGCCAGGTGGTGCAGATCGAGCGCAAGGAAAAATTCCGTCTGCAGCAACCGGCCGTCAAGCAGGCCTGA	MSATLRSLDGQDEATILREIQSALRGLRFGAVEITVHNGQVVQIERKEKFRLQQPAVKQA*	ACTIVE	PA14_03710	PA0284	FALSE	FALSE		conserved hypothetical protein	4		PA0284			(14) Hypothetical, unclassified, unknown			diggins	20050324061654
PA14_03720	4907.22	1.00823	0.0118252	0.144559	-0.0818018	0.934804	0.971531	6510.26	4902.75	4507.31	4636.76	4148.99	5362.71	4465.68	4049.19	5581.37	212	334749	332467	-		1	ATGAGCCCCCGCCTGAGTGCCCTTCGCCTGAGCCTGGCTTATCTCGCAATCGCCATCGCCTGGGCGTTCCTGAGCGATCATTTGTTACAAAACCAGGTCCAGGACCACGACCAGCTGGTGTTCTGGATGACCGCCAAGCGGCTGTTCTTCTTCGCCGCAACCGGCCTGCTCCTGTACCTCTACCTGGTACGCCAATTCCGCCGCAAGGCCCAGGCCTACGACGAACTGCACGGCAGCGAGCAGCGCCTGAACCGTGCCCTGGAAGCGGTGCGCGACGGTCTCTGGGATTGGGACCTGGTGACCGACCGGATGTTCGTCTCGCCGGGCTACGCCGCGCTGATCGGCCTCGCTCCGGAGGAACTCGGCGACCCCATCGAGACCTGGAAGAAGCGCCTGCAC…	MSPRLSALRLSLAYLAIAIAWAFLSDHLLQNQVQDHDQLVFWMTAKRLFFFAATGLLLYLYLVRQFRRKAQAYDELHGSEQRLNRALEAVRDGLWDWDLVTDRMFVSPGYAALIGLAPEELGDPIETWKKRLHPEEYATVLEAHRNHLQGLTDNLDHIYRLRHKDGDYRWIHSRGRVLRDALGKPLHYTGVARDITLQRLKEDHLRQAAAVFDSTREGVLVTDAQAVIVHVNPSFERITGYRSEDVLGKTPAILRSGRQDQAFYQRLWLALREQDVWSGEIWNRRKSGEIYPQWLHIRAVRNDQGQLTHYVGVFSDLSSIKRSENELDFLAHHDSLTGLPNRVLLRERIEQALENGKDRTVAGALLLIDLDHFKHINDSLGHTTGDMLLKEVSKRLQHQ…	ACTIVE	PA14_03720	PA0285	FALSE	FALSE		putative sensory box/GGDEF domain/EAL domain protein	3		PA0285			(28) Two-component regulatory systems			diggins	20050324061846
PA14_03730	39835	-1.38009	-0.464758	0.329132	1.41207	0.157928	0.334993	40494.5	21330.7	28249.6	19257.6	45033.8	49128	52686.7	38980.5	63353.8	1444	334920	336098	+		1	ATGTGGTTCAACGGTTTTCTCGACCTGTCGCCCTGGCAACTGGTGGCAGTTACCCTGGTGCTGACGCATATCACCATCGTCAGCGTGACCGTCTACCTGCATCGCTATTCCGCCCACCGTGCACTCGACCTGCACCCTGCGTTGCAGCACTTCTTCCGTTTCTGGTTGTGGTTGACCACAGGGATGAACACGCGCGAATGGACCGCGATCCACCGTAAGCACCATGCCAAGTGCGAGACCGTCGAGGATCCGCACAGCCCGGTGCACAAGGGCCTGTTCACCGTCCTGCGCGCAGGCGCGGAGCTGTACAAGGCCGAGGCGAAGAACCAGGACACCCTGCGCATCTACGGCAAGAACTGCCCGGACGACTGGATCGAGCGCAATCTCTACTCGCGCTTC…	MWFNGFLDLSPWQLVAVTLVLTHITIVSVTVYLHRYSAHRALDLHPALQHFFRFWLWLTTGMNTREWTAIHRKHHAKCETVEDPHSPVHKGLFTVLRAGAELYKAEAKNQDTLRIYGKNCPDDWIERNLYSRFPIGGVVLMALIDLALFGALGLTVWAVQMAWIPFWAAGVVNGLGHAVGYRNFECRDAATNLVPWGILIGGEELHNNHHTYPNSAKLSVKKWEFDLGWAWIKLFSFLRLARVARVAPIAHRVEGKHSLDMDTAMAILNNRFQIMAQYRKLVIAPLVKQEVAKADESVRHLFRRAKRLLSRETSLLQDRHHVRIDSMLAHSQALKVIYEKRLALQQIWAKTSANGHDMLAAIKDWVHEAEASGIQSLKEFAAQLKTYSLRPA*	ACTIVE	PA14_03730	PA0286	FALSE	FALSE		putative fatty acid desaturase	3	COG1398	PA0286			(13) Fatty acid and phospholipid metabolism			diggins	20050324062333			putative stearoyl-CoA desaturase
PA14_03760	2234.62	-1.2769	-0.352648	0.356979	0.987867	0.323218	0.528659	1324.24	1881.72	1698.27	3602.5	1581.43	1594.27	3102.58	2171.06	3155.5	1151	336327	337712	+		1	ATGTTGCTGGATTACCTGATCATGCTGGTCTACGCCCTGGCCATGCTGGGCCTGGGCTGGTACGGAATGCGCAAGGCGAAGAGCCAGAGCGATTTCCTCGTCGCCGGACGCCGCCTCGGCCCCGGCCTCTACCTGGGAACCATGGCCGCGGTGGTGCTCGGCGGCGCGTCGACCATCGGTACGGTCAAGCTCGGCTACCAGTTCGGCCTGTCCGGCTTGTGGCTGGTGTTCATGCTCGGCCTGGGGATCATCGTCCTCAGCCTGGTGTTCTCGCGGCAGATCGCGCGCCTGCGGGTGTTCACCGTGACCCAGGTGCTGGAGCAGCGCTACCAGGCCTCCTCGCGCCTGATCGGCGGGGTGGTCATGGTCGCCTACGACCTGATGGTGGCGGTCACCGCG…	MLLDYLIMLVYALAMLGLGWYGMRKAKSQSDFLVAGRRLGPGLYLGTMAAVVLGGASTIGTVKLGYQFGLSGLWLVFMLGLGIIVLSLVFSRQIARLRVFTVTQVLEQRYQASSRLIGGVVMVAYDLMVAVTATIAIGSVTEVVFGIPRIPAILCGGGIVIVYSVIGGMWSLTLTDIIQFVIKTVGIFLVLLPLSIDGAGGLARMQEVLPAGFFDLGHIGLDTILTYFLLYFFGALIGQDIWQRVFTARSETVVRYAGLGAGVYCMLYGAACALIGAAARVLLPDLAVPENAYAEITREVLAPGLRGLVVAAALSAIMSTASGCLLAAATVLQEDIYARFLRPGTTSDIRLSRCITLLMGVAMLVLACLVNDVIAALSIAYNLLVGGLLVPIVGALLWR…	ACTIVE	PA14_03760	PA0287	FALSE	FALSE		putative sodium:solute symporter	3	COG0591,COG4145,pfam00474	PA0287			(27) Transport of small molecules			diggins	20050324062804
PA14_03770	1123.9	-1.33163	-0.413196	0.360428	1.1464	0.251629	0.453506	916.779	977.326	691.016	1581.31	697.911	929.991	1534.88	1009.56	1776.35	2226	337768	338724	+		1	ATGTCGAACGACCATCCGCAGCCCCTCGACGCCGCCGAGATTCCACGCTTCGCCGGTATCCCGACCTTCATGCGCCTGCCGGCGTTCACCGACCCGGCGGCGCTGCAGGTCGGCCTGATCGGCGTGCCCTGGGACGGCGGCACCACCAACCGCGCCGGTGCCCGCCATGGCCCGCGCGAGGTGCGCAACCTGTCCAGCCTGATGCGCAAGGTGCATCACGTCAGCCGCATTGCGCCCTACGACCTGGTGCGGGTCGGCGACCTCGGTGATGCGCCGGTGAATCCCATCGACCTGCTCGATTCGCTGCGCCGCATCGAAGGCTTCTATCGCCAGGTCCATGCCGCCGGTACCCTGCCGCTGTCGGTCGGTGGCGACCACCTGGTGACCCTGCCGATCTTT…	MSNDHPQPLDAAEIPRFAGIPTFMRLPAFTDPAALQVGLIGVPWDGGTTNRAGARHGPREVRNLSSLMRKVHHVSRIAPYDLVRVGDLGDAPVNPIDLLDSLRRIEGFYRQVHAAGTLPLSVGGDHLVTLPIFRALGRERPLGMVHFDAHSDTNDRYFGDNPYTHGTPFRRAIEEGLLDPLRTVQIGIRGSVYSPDDDAFARECGIRVIHMEEFVELGVEATLAEARRVVGDGPTYVSFDVDVLDPAFAPGTGTPEIGGMTSLQAQQLVRGLRGLDLVGADVVEVSPPFDVGGATALVGATMMFELLCLLAESAARSA*	ACTIVE	PA14_03770	PA0288	FALSE	FALSE	speB1	agmatinase	2	COG0010,pfam00491				(2) Amino acid biosynthesis and metabolism		3.5.3.11	diggins	20050324063204
PA14_03780	1073.4	-1.46056	-0.546522	0.185249	2.95021	0.00317562	0.020661	810.387	1118.59	1015.11	947.953	983.112	806.112	1403.6	1191.46	1384.26	2213	338777	339739	+		1	ATGAGGGCGGGAATGCTGGGCAACCTCAACGACATCGACCTGCGCATGCTGCGCACCTTCTGCGCCATCGTCGAGGCCGGCGGCTTCACTGCCGCCCAGGCGCGCCTGAACACCAGCCTGTCGCGCCTGAGCGTGCTGGTGCGCGACTTGGAGGTGCGCCTGGGCTATTCCCTGTGCCGGCGCGGCAACGGCGGTTTCCAGTTGACCGAGGAGGGACAGGAACTCTACGACGCCGCGCTCGGCCTGTTCAGCGACATCGCCCGTTTCCGCGAGCAGGTCCGTGGCCTCGGCGGGCGCGATCGCGAGGCGTTGCACCTGGGCTGCGTCGATGGCGTCATCGGCCAGCATTGCCTACCGTTGCCGCTGGCCATCCGGCTGTTTCGCCAGCGCGCCCCGGAG…	MRAGMLGNLNDIDLRMLRTFCAIVEAGGFTAAQARLNTSLSRLSVLVRDLEVRLGYSLCRRGNGGFQLTEEGQELYDAALGLFSDIARFREQVRGLGGRDREALHLGCVDGVIGQHCLPLPLAIRLFRQRAPEVLLKLHTRRPDELEHAVLEERLQLAVGAFHHRLSGLYYQPLFREEQNLYCGSAHPFFARADDEPALDEICAADYVGRGYMAENHRPHDLRFNQGTDAYTMEAIATLVFSGTYIGYLPTHYAATWVAEGRMRAIRPRQLAYDSEFHCITRQGHEERPTLTLFLRSLFEAQKQLGVQVPANTNGIARQL*	ACTIVE	PA14_03780	PA0289	FALSE	FALSE		putative transcriptional regulator	3	COG0583,pfam03466,pfam00126	PA0289			(25) Transcriptional regulators			diggins	20050324063520
PA14_03790	1882.41	-1.24883	-0.320572	0.172449	1.85894	0.0630351	0.179867	1872.04	2470.57	2342.89	1559.04	1524.84	1477.57	2129.14	1710.84	1854.77	2255	339852	340823	+		1	ATGGACGACCTACCCGGCATTCCCGAAGACCCGCAGGAGGCCGCGCTGGCCTTGCTGCACAGCCGTGCCGAAGTGGCCCGGCTGAAGGAGCGCGAGCAACTCTTCAGCGCCTTGCTGGCCAGCGTCAACTCGGTGCTCTGGGCCTACGACTGGCAGAACCGGCGGATGGTCTACGTCAGCCCCGCCTACGAGAAAATCTTCGGCCGTTCCGCGGCGCTGCTGCTGGCGGACTACGAGGAGTGGCGCAACAGCATCTACCCGGACGACCTCGACTACGCCGACAGCAGCCTGCTGCAGGTGCTCGAACGTGGCGCCGTGGAACAACGCGAATACCGCATCGTGCGCGGCGACGGCGAGGTCCGCTGGCTCAACGACAAGTGCTTCGTCAGTCGCCAGGGC…	MDDLPGIPEDPQEAALALLHSRAEVARLKEREQLFSALLASVNSVLWAYDWQNRRMVYVSPAYEKIFGRSAALLLADYEEWRNSIYPDDLDYADSSLLQVLERGAVEQREYRIVRGDGEVRWLNDKCFVSRQGEAGLPLMVVGIAEDITDKKHMESELQRLATTDVLTQSSNRRYFFDSAEAAFKECRREGIPLAFLLLDVDDFKKINDRFGHQVGDQVLQRIAQSGSAALRRGDLFGRIGGEEFAVLLPGCDEQTARQIGERLQREVQRLRFQEGEQSFGITVSQGLTVLQADDEGLGALYSRADAAMYSAKRQGKDCIVVG*	ACTIVE	PA14_03790	PA0290	FALSE	FALSE		putative sensory box/GGDEF domain protein	3	smart00267	PA0290			(28) Two-component regulatory systems			diggins	20050324063737
PA14_03800	21827.6	-1.10468	-0.143625	0.305415	0.470262	0.638168	0.79158	30919.2	30439.1	27067.4	9948.63	22171.7	19093.5	18938.1	15321.6	22548.8	1084	341437	342828	+		1	ATGAAGAGTCGCAAGATCAACAAGTCACGACTGGCCCTGGCCATCACTGCCGGTACCCTCGGTGCCCTGGCGCAACAGGCGGTCGCCGCCGGTTTCATCGAGGACAGCAAGGCATCGCTGACCCTGCGCAACTTCTACATCAATACCGACAACCGCAATGGCAGCGCCTCGCCGAGCAAGCAGGAAGAGTGGGGCCAGGGCTTCATCCTGAATTACCAGTCGGGCTTCACCCAGGGCACCGTCGGCTTCGGCGTCGACGCGCTGGGCCTGCTCGGCGTGCGCCTGGACGGCGGCGGCCGTGCCGGCAAGAGCGGCCTGGGCCTGGACCGCCAGCCGGGCACCGTGTTCCCGCTGGAAAGCAACGGTGAGCCGGTGCACGACTTCGCCAGCCTGGGCCTG…	MKSRKINKSRLALAITAGTLGALAQQAVAAGFIEDSKASLTLRNFYINTDNRNGSASPSKQEEWGQGFILNYQSGFTQGTVGFGVDALGLLGVRLDGGGRAGKSGLGLDRQPGTVFPLESNGEPVHDFASLGLTAKAKVSNTEFRYGTLQPKLPVVTYNDGRLLPVTFEGGQVTSTDLKDFTLVAGQLEHSKGRNSTDNRSLSIAGANGSSAGSRDSNKFYYAGGDYKVNKDLTLQYYYGNLDDFYKQHFLGLIHNWQIGPGVLKTDLRAFDSSSDGKNGSRSGRADGYVSSGYYGSGVTKGEVDNRAFSGLFTYTVSGHSIGAGYQILNGDSDFPFLNRGDGEGSTAYLITDVQIGKFQRAGERTWQVRYGYDFAGLGLPGLTFNTMYLKGDNIKSGR…	ACTIVE	PA14_03800	PA0291	FALSE	FALSE	oprE	anaerobically-induced outer membrane porin OprE precursor	1	pfam03573				(15) Membrane proteins			diggins	20050324063935
PA14_03810	9232.95	1.06546	0.0914786	0.196384	-0.465816	0.641347	0.792958	13663.4	11813.9	8851.14	8580.3	7579.69	8933.66	8076.63	6543.87	9053.95	1611	344032	342926	-		1	ATGAGCAACCCGACCAGCACCCCACGCGCCGACGGCTTCCGCATGCCCGCCGAATGGGAACCCCACGAGCAGACCTGGATGGTCTGGCCGGAACGCCCGGACAACTGGCGCAACGGCGGCAAGCCGGCCCAGGCGGCCTTCGCCGCGGTGGCCAAGGCCATCGCGCGCTTCGAGCCGGTCACCGTCTGCGCCAGCGCCGGGCAGTACGAGAACGCGCGCGCGCGCCTCGACGACGGCAACATCCGCGTAGTGGAAATCAGCAGCGACGATGCCTGGGTCCGCGACACCGGCCCAACCTTCGTCATCGACGACAAGGGCGATGTACGCGGCGTCGACTGGGGCTTCAACGCCTGGGGTGGCTTCGAAGGCGGCCTGTACTTCCCCTGGCAGCGCGACGAC…	MSNPTSTPRADGFRMPAEWEPHEQTWMVWPERPDNWRNGGKPAQAAFAAVAKAIARFEPVTVCASAGQYENARARLDDGNIRVVEISSDDAWVRDTGPTFVIDDKGDVRGVDWGFNAWGGFEGGLYFPWQRDDQVARKILEIERRARYRTDDFVLEGGSIHVDGEGTLITTEECLLNHNRNPHLSQVEIERTLRDYLAVDSIIWLPNGLYNDETDGHVDNFCCYVRPGEVLLAWTDDQDDPNYLRCQAALRVLEESRDAKGRKLVVHKMPIPGPLYATQEECDGVDIVEGSQPRDPSIRLAGSYVNFLIVNGGIVAPSFDDPKDAEARAILQRVFPEHEVVMVPGREILLGGGNIHCITQQQPAPRKA*	ACTIVE	PA14_03810	PA0292	FALSE	FALSE	aguA	agmatine deiminase	1	COG2957,pfam04371				(2) Amino acid biosynthesis and metabolism			diggins	20050324064244
PA14_03830	2761.6	1.0211	0.0301216	0.278652	-0.108098	0.913918	0.960225	4731.03	4234.06	2630.57	2586.34	1632.74	2500.92	2362.38	1994.28	2182.09	2504	344996	344118	-		1	ATGACCCGCAACGTCACCGTCGCCGCCACCCAGATGGCCTGCTCCTGGGATCGTCCGGCGAACATCGCCCGCGCCGAGAAACTGGTGCGCCAGGCCGCCGCCAGGGGTGCGCAGATCATCCTGATCCAGGAACTGTTCGAGACCCCCTACTTCTGCCAGAAGCCGAACCCGGACTACCTGCAGCTGGCCACCACGGTCGAGGAGAACGCCGCCATCGCCCACTTCCAGGCCCTCGCCCGGGAGTTGCAGGTGGTATTGCCGATCAGCTTCTTCGAACGCGCCGGGCGCGCCCGCTTCAACAGCATCGCGGTCATCGACGCCGATGGCGGCAACCTCGGGGTCTACCGCAAGAGCCACATCCCGGACGGCCCGGGCTACCACGAGAAGTACTACTTCAAT…	MTRNVTVAATQMACSWDRPANIARAEKLVRQAAARGAQIILIQELFETPYFCQKPNPDYLQLATTVEENAAIAHFQALARELQVVLPISFFERAGRARFNSIAVIDADGGNLGVYRKSHIPDGPGYHEKYYFNPGDTGFKVWQTRYARIGVGICWDQWFPESARSMALLGAELLFYPTAIGSEPHDASISSRDHWQRVQQGHAGANLMPLVASNRIGREEQDGYDITFYGSSFIADPFGEKVEELNRTEEGILVHTFDLDALERTRSAWGVFRDRRPNLYGPLKTLDGSLES*	ACTIVE	PA14_03830	PA0293	FALSE	FALSE	aguB	N-carbamoylputrescine amidohydrolase	1	COG0388,pfam00795				(2) Amino acid biosynthesis and metabolism			diggins	20050324064910
PA14_03840	2098.74	-1.058	-0.0813427	0.270952	0.300211	0.764016	0.877373	1518.91	1860.22	2413.56	1626.55	2848.23	1820.48	2335.84	2891.34	1573.49	3622	345824	345159	-		1	ATGCAGCCCACCTCGCCCACCCGCAAGCCCCGCGCCAGCAGCCAGGCCCGGATCGCCGCGATCCTCGACGCCGCTCGCGGCCTGCTCGCCGACGAAGGCATCGGCGGCCTGACCATCTATAGCGTGGCCGAACGCGCGGAAATGCCACCATCGTCGGTCTACCACTTCTTCCCCAGCGTGCCGGCCCTGCTCCAGGGGCTGACCGGCGAGGTCCACGCCGCCTTCCGCGCGTGCCTCGAACAGCCGGTGGACCATGCAGGCCTGCGCTGCTGGCGCGACCTGTCGCGGATCGTCGAGGAGCGCATGCTGGCGGTCTACGCCCGCGACGCGGCGGCCCGCCAACTGATTCTCGCCAGCCACGGCCTGGCCGAAGTCACCCAGGCCGATCGCCAACATGAC…	MQPTSPTRKPRASSQARIAAILDAARGLLADEGIGGLTIYSVAERAEMPPSSVYHFFPSVPALLQGLTGEVHAAFRACLEQPVDHAGLRCWRDLSRIVEERMLAVYARDAAARQLILASHGLAEVTQADRQHDVQLGQAMRALFERHFLLPPLPTDIEIFSLAMELGDRVYALSVQRHGIIDARLAEEGMRVFDAYLGLYLPPILEKRSEPLTGFISDLNR*	ACTIVE	PA14_03840	PA0294	FALSE	FALSE	aguR	transcriptional regulator AguR	1	pfam00440				(25) Transcriptional regulators			diggins	20050324065219
PA14_03855	5604.78	-1.01728	-0.0247232	0.427377	0.0578487	0.953869	0.979032	3775.77	4271.68	8227.23	2966.35	9140	4312.43	6802.22	7933.29	3014.01	7365	346948	345887	-		2	atgccccgcctttccgccctgctgttcctcgccctcgcaccctggctggcccaggccgaggagaccctgcgcgtctacaactggaacgactacatcgacccgcaggtgctcgagtccttccagaaggacaccggcatccgcgtcgagtaccacaccttcgccaccgccgaggaactggacaaggcgctgcgcagtggcgaggcgatcgacgtcgccgtcccctcccacgacaccctgccggccctgctgaaggacaacctgctgcggccgctggacttcacccagctgcccaaccgcagccatctcgaccgtcaattgctgagcaaactggccgcggtcgaccctgacaaccgccacgccgtcccctatctatggggtgccgtaggcctggccatcaat…	MPRLSALLFLALAPWLAQAEETLRVYNWNDYIDPQVLESFQKDTGIRVEYHTFATAEELDKALRSGEAIDVAVPSHDTLPALLKDNLLRPLDFTQLPNRSHLDRQLLSKLAAVDPDNRHAVPYLWGAVGLAINTPQAEAAYGGPLPNSWSLLFDASQSQRLKSCGISLLDAPDETLAILLNYQGRNLGRTAPSQVRRAAEALHGLRPNLRYVDSERYIADLEGGRLCLAMAWVGDALRAAKAGQPVSFEVPQEGSVLFIDNLVIPAGAQHPREAHRFIDYLMQPKIAAQITAATLYPSGNADAAGFLDPALRQQPGLYPDRDTSRRLFALETPPEKLRPVVDEIWKAFRGASH*	ACTIVE	PA14_03855	PA0295				probable periplasmic polyamine binding protein	3	COG0687	PA0295	8		(27) Transport of small molecules			danlee	20051123151416	2
PA14_03860	26438.3	1.12478	0.169642	0.428907	-0.395522	0.692458	0.828278	23960.8	18299	35703	14717.6	46496.7	22650.1	27390.4	32482.7	16244.6	978	348580	347204	-		1	ATGTCGGTACCCCAGCGTGCCGTTCAGCTCACTGAACCGAGCGAGTTCCTCAAGGAACATCCCGAGGTCCAGTTCGTCGACCTCCTTATTGCAGACATGAATGGCGTGGTTCGCGGCAAGCGGATCGAACGCAACAGTCTGAACAAAGTCTTCGAAAAAGGTATCAATCTCCCCGCTTCCCTGTTCGCCCTCGATATCACCGGCTCCACCGTAGAGAGTACCGGCCTGGGTCTCGACATCGGCGACGCCGACCGGATCTGCTACCCGATCCCCGGCACCCTCTCCATGGAACCCTGGCAGAAGCGCCCGACCGCGCAACTGCTGATGACCATGCACGAACTGGAAGGCGAGCCGTTCTTCGCCGACCCCCGCGAAGTCCTGCGCCAGGTGGTGGCCAGG…	MSVPQRAVQLTEPSEFLKEHPEVQFVDLLIADMNGVVRGKRIERNSLNKVFEKGINLPASLFALDITGSTVESTGLGLDIGDADRICYPIPGTLSMEPWQKRPTAQLLMTMHELEGEPFFADPREVLRQVVARFTEMELTIVAAFELEFYLIDQENVNGRPQPPRSPISGKRPQSVQVYSIDDLDEYVECLQDIIDGARAQGIPADAIVAESAPAQFEVNLNHVNDALKACDHAVLLKRLVKNIAYDHEMDTTFMAKPYPGQAGNGLHVHISLLDKHGNNIFTSEDPEQNAALRHAIGGVLETLPASMAFLCPNVNSYRRFGSQFYVPNAPSWGLDNRTVALRVPTGSPDAVRLEHRVAGADANPYLLLAAVLAGVHHGLTNKVEPGAPIEGNSYEQME…	ACTIVE	PA14_03860	PA0296	FALSE	FALSE		putative glutamine synthetase	3	pfam00120	PA0296			(2) Amino acid biosynthesis and metabolism			danlee	20050927172705
PA14_03870	9333.21	-1.1153	-0.157429	0.551274	0.285574	0.775205	0.884759	4574.84	4713.12	10988.4	3640.78	21603.6	4736.13	14956.4	13732.8	5052.89	3113	348859	349611	+		1	ATGTCTCGCCTGCCGTTAATCGGCGTCACCGCCTGCACCAAGCAGATCGGTCTTCATCCCTACCACATTGCCGGCGACAAATATCTGCGTGCCGTCGTCAACGGCGCTGGCGGTCTCCCGCTGATCATTCCTGCGCTGGGCGAGTCGATCGACCAGGCAGCCCTGCTGGACAGCGTCGACGGCTTGCTCTTCACTGGCTCGCCGTCGAACGTCGAGCCCCGTCATTATAGTGGACCGGCGAGCGAGCCCGGCACCCTCCACGACTCCGACCGCGACGCCACCACGCTGCCGCTCGTCCGCGCCGCCATCGACGCCGGCATTCCGGTCCTCGGCATCTGCCGCGGTTTCCAGGAAATGAACGTGGCTTTCGGCGGTAGCCTGCACCAGAAGGTGCACGAG…	MSRLPLIGVTACTKQIGLHPYHIAGDKYLRAVVNGAGGLPLIIPALGESIDQAALLDSVDGLLFTGSPSNVEPRHYSGPASEPGTLHDSDRDATTLPLVRAAIDAGIPVLGICRGFQEMNVAFGGSLHQKVHEVGTFMDHREPADQPLEVQYAPRHAMHVQPGGVLAGIGLPSEFQVNSIHGQGVDRLAPGLRVEALAPDGLVEAISVEGAKAFALGVQWHPEWQVLTNPNYLAIFQAFGKACSKRAGQR*	ACTIVE	PA14_03870	PA0297	FALSE	FALSE	spuA	glutamine amidotransferase	1	COG2071	guaA			(2) Amino acid biosynthesis and metabolism		6.3.5.2	diggins	20050324070340
PA14_03880	17610.7	-1.22773	-0.295998	0.320431	0.923748	0.355617	0.564055	10804.4	12102.6	24555.3	14898.6	24671.4	9973.17	22585.4	27375	11531	1016	349652	351010	+		1	ATGACTACCAAGTTAGACCAGCTGACCAGCTGGCTGAAGGAACGCAAGATCACCGAAGTGGAATGCCTGATTTCCGATCTGACAGGCATCGCCCGCGGCAAGATCTCGCCGACCAACAAATTCATCGCGGAAAAGGGCATGCGCCTGCCGGAGAGCGTTCTGCTGCAGACCGTCACCGGCGACTACGTGGAAGACGACATTTACTACGACCTGCTCGACCCGGCCGACATCGATATGGTCTGCCGCCCGGACGAGAATGCCGTGTTCCTCGTCCCCTGGGCCATCGAGCCCACCGCGATGGTGATCCACGACACCTTCGACAAGCTCGGCAATCCCATCGAGCTGTCGCCGCGCAACATCCTCAAGCGCGTGTTGAAGATGTATGCCGACAAGGGCTGG…	MTTKLDQLTSWLKERKITEVECLISDLTGIARGKISPTNKFIAEKGMRLPESVLLQTVTGDYVEDDIYYDLLDPADIDMVCRPDENAVFLVPWAIEPTAMVIHDTFDKLGNPIELSPRNILKRVLKMYADKGWRPIVAPEMEFYLTKRSDDPDYPLQAPVGRSGRQETGRQSFSIDAANEFDPLFEDMYDWCEAQGLDLDTLIHEEGTAQMEINFRHGDALDLADQILVFKRTMREAALKHNVAATFMAKPMTGEPGSAMHLHQSIVDVKTGKNIFSNADGTMSELFLHHIGGLQKFIPEVLPLFAPNVNSFRRFLPDTSAPVNVEWGEENRTVGLRVPDSSPENRRVENRLAGADANPYLALAASLLCGYIGMVEGIKPSAQVKGRGYERRNLRLPLT…	ACTIVE	PA14_03880	PA0298	FALSE	FALSE	spuB	glutamine synthetase	1	pfam00120	glnA			(2) Amino acid biosynthesis and metabolism		6.3.1.2	diggins	20050324070902
PA14_03900	20645.6	1.028	0.0398389	0.231784	-0.17188	0.863532	0.932803	17667.8	20453.2	29010.5	21170.9	23172.9	15147.4	19741.9	27055.7	12390.2	942	351076	352446	+		1	ATGAACAGCCAAATCACCAACGCCAAGACCCGTGAGTGGCAGGCGTTGAGCCGCGACCACCATCTGCCGCCGTTCACCGACTACAAGCAGTTGAACGAGAAGGGCGCGCGGATCATCACCAAGGCCGAAGGCGTCTATATCTGGGACAGCGAGGGCAACAAGATCCTCGATGCGATGGCCGGCCTCTGGTGCGTCAACGTCGGCTACGGCCGCGAGGAGCTGGTCCAGGCCGCCACCCGGCAGATGCGCGAGTTGCCGTTCTACAACCTGTTCTTCCAGACCGCCCACCCGCCGGTGGTCGAGCTGGCCAAGGCGATCGCCGACGTCGCTCCGGAAGGCATGAACCACGTGTTCTTCACCGGCTCCGGCTCCGAGGCCAACGACACCGTGCTGCGTATG…	MNSQITNAKTREWQALSRDHHLPPFTDYKQLNEKGARIITKAEGVYIWDSEGNKILDAMAGLWCVNVGYGREELVQAATRQMRELPFYNLFFQTAHPPVVELAKAIADVAPEGMNHVFFTGSGSEANDTVLRMVRHYWATKGQPQKKVVIGRWNGYHGSTVAGVSLGGMKALHEQGDFPIPGIVHIAQPYWYGEGGDMSPDEFGVWAAEQLEKKILEVGEENVAAFIAEPIQGAGGVIVPPDTYWPKIREILAKYDILFIADEVICGFGRTGEWFGSQYYGNAPDLMPIAKGLTSGYIPMGGVVVRDEIVEVLNQGGEFYHGFTYSGHPVAAAVALENIRILREEKIIEKVKAETAPYLQKRWQELADHPLVGEARGVGMVAALELVKNKKTRERFTDK…	ACTIVE	PA14_03900	PA0299	FALSE	FALSE	spuC	putrescine aminotransferase	1	COG0161,pfam00202				(4) Biosynthesis of cofactors, prosthetic groups and carriers			diggins	20050324071314			aminotransferase, class III
PA14_03920	15291.7	-1.166	-0.221568	0.413045	0.536426	0.591664	0.762746	18851.7	17039.1	20374.3	5002.16	17475.7	15161.7	15270.6	16083.5	12366.3	1708	352562	353665	+		1	ATGATGAAACGTTTCGGTAAGACCCTGCTCGCCCTGACCTTGGCGGGCTCTGTGGCCGGTATGGCGCAGGCTGCGGACAACAAGGTACTGCACGTGTACAACTGGTCCGACTACATCGCGCCGGACACCCTGGAGAAGTTCACCAAGGAAACCGGGATCAAGGTCGTCTACGACGTCTACGACAGCAACGAAGTGCTGGAAGCCAAGTTGCTGGCGGGCAAGTCCGGGTACGACGTGGTGGTGCCGTCCAACTCCTTCCTCGCCAAGCAGATCAAGGCCGGGGTCTACCAGAAGCTCGACAAGTCCAAGCTGCCGAACTGGAAGAACCTGAACAAGGACCTGATGCACACCCTGGAAGTCAGCGACCCGGGCAACGAGCATGCGATTCCCTACATGTGG…	MMKRFGKTLLALTLAGSVAGMAQAADNKVLHVYNWSDYIAPDTLEKFTKETGIKVVYDVYDSNEVLEAKLLAGKSGYDVVVPSNSFLAKQIKAGVYQKLDKSKLPNWKNLNKDLMHTLEVSDPGNEHAIPYMWGTIGIGYNPDKVKAAFGDNAPVDSWDLVFKPENIQKLKQCGVSFLDSPTEILPAALHYLGYKPDTDNPKELKAAEELFLKIRPYVTYFHSSKYISDLANGNICVAIGYSGDIYQAKSRAEEAKNKVTVKYNIPKEGAGSFFDMVAIPKDAENTEGALAFVNFLMKPEIMAEITDVVQFPNGNAAATPLVSEAIRNDPGIYPSEEVMKKLYTFPDLPAKTQRAMTRSWTKIKSGK*	ACTIVE	PA14_03920	PA0300	FALSE	FALSE	spuD	polyamine transport protein	1		alt. Gene Name = potF2	8		(27) Transport of small molecules			danlee	20031029154316
PA14_03930	8777.31	-1.0593	-0.0831046	0.284376	0.292235	0.770107	0.881506	12269	11116.8	9632.1	4260.22	8498.67	9743.36	7956.52	6785.67	8733.46	1731	354084	355181	+		1	ATGCAACATTCCATTGGCAAGACACTGCTGGTAGCCGCTCTGGCTACGGCGATCGCGGGCCCCGTGCAGGCGGAGAAGAAGAGCCTGCACATCTATAACTGGACCGATTACATCGCTCCCACCACCCTCAAGGACTTCACCAAGGAGAGCGGGATCGACGTCAGCTACGACGTCTTCGACTCCAACGAGACCCTCGAGGGCAAGCTGGTCTCCGGCCACTCCGGCTATGACATCGTGGTGCCGTCGAACAACTTCCTCGGCAAGCAGATCCAGGCCGGTGCCTTCCAGAAGCTGGACAAGAGCAAGCTGCCGAACTGGAAGAACCTCGATCCGGCGCTGCTCAAGCAACTGGAGGTCAGCGACCCGGGCAACCAGTACGCGGTTCCCTACCTGTGGGGC…	MQHSIGKTLLVAALATAIAGPVQAEKKSLHIYNWTDYIAPTTLKDFTKESGIDVSYDVFDSNETLEGKLVSGHSGYDIVVPSNNFLGKQIQAGAFQKLDKSKLPNWKNLDPALLKQLEVSDPGNQYAVPYLWGTNGIGYNVAKVKEVLGDQPIDSWAILFEPENMKKLAKCGVAFMDSGDEMLPAALNYLGLDPNTHDPKDYKKAEEVLTKVRPYVSYFHSSKYISDLANGNICVAFGYSGDVFQAAARAEEAGKGIDIQYVIPKEGANLWFDLMAIPADAKAADNAYAFIDYLLRPEVIAKVSDYVGYANAIPGARPLMDKSVSDSEEVYPPQAVLDKLYVSAVLPAKVLRLQTRTWTRIKTGK*	ACTIVE	PA14_03930	PA0301	FALSE	FALSE	spuE	polyamine transport protein	1	COG0687	potF2			(27) Transport of small molecules			diggins	20050324071958			polyamine ABC transporter, periplasmic polyamine-binding protein
PA14_03940	7457.19	1.01557	0.0222889	0.189	-0.11793	0.906123	0.955175	11293.4	9755.6	7082.2	5476.83	6410.22	7802.59	6258.24	5766.61	7269.08	1632	355236	356390	+		1	ATGGCGATAGCCTCCGGTGCCTACAAGAAAGCCCTAGAGGGCAACCAGCAGCCGAAAGAGGTGCTGGTAAAGATCGACCGGGTAACCAAGCAGTTCGACGAGACGCTGGCGGTGGACACCGTGTCCCTGACCATCAACAAGGGCGAGATCTTCGCCCTGCTCGGCGGCTCCGGCTCGGGTAAATCCACCCTGTTGCGCATGCTCGCCGGTTTCGAGCGGCCCACCGAGGGGCGGATCTTCCTCGATGGCCAGGACATCACCGACCTGCCGCCCTACGAGCGACCGATCAACATGATGTTCCAGTCCTATGCGCTGTTCCCGCACATGAGCGTGGCGCAGAACATCGCCTTCGGCCTCAAGCAGGACGGCCTGCCCAAGGCCGAGATCGACGAGCGCGTG…	MAIASGAYKKALEGNQQPKEVLVKIDRVTKQFDETLAVDTVSLTINKGEIFALLGGSGSGKSTLLRMLAGFERPTEGRIFLDGQDITDLPPYERPINMMFQSYALFPHMSVAQNIAFGLKQDGLPKAEIDERVAEMLKLVHMTQYAKRKPHQLSGGQRQRVALARSLAKRPKLLLLDEPMGALDKKLRSQMQLELVEIIERVGVTCVMVTHDQEEAMTMAQRIAIMHLGCIEQIGSPMDIYETPASRLVCEFIGNVNLFDGVLVEDVQDHAVIACPQLENPIYIGHGISTRAEDKRITYALRPEKVMISAQKPDNLEHAGHNWAQGTVYDIAYLGGHSVYYIKLASGMIVQAFMANAERHVARPTWDQSVYISWYDDSGVVLQS*	ACTIVE	PA14_03940	PA0302	FALSE	FALSE	spuF	polyamine transport protein PotG	1	COG3842	potG			(27) Transport of small molecules			diggins	20050324072235			putrescine ABC transporter, ATP-binding protein
PA14_03950	4827.08	-1.16229	-0.216968	0.26353	0.823314	0.410329	0.616923	8146.88	6688.5	4233.9	2541.79	3819.27	5037.75	4369.31	3648.88	4957.43	2672	356417	357298	+		1	ATGCCCACCGGGCGGCATGCGGTCATCGGGGTGCCGTTCCTGTGGCTCTTCCTGTTCTTCCTGCTGCCCTTCGCCATCGTGCTGAAGATCAGCCTGGCGGAAGCGGACGTGGCCATCCCGCCCTACACCGAGATCTTCGCCTACGCGGACCAGCAGTTGCAGGTGCTCCTCAACCTCGGCAACTACCTGATGCTGACCGATGACCCGCTCTACATCGATGCCTACCTCGGCTCGCTGAAGATGGCCTTCATCAGTACCCTGATCTGCCTGCTGGTGGGCTACCCGATGGCCTACGCCATCGCCCGCTCCAGCCAGTCCTCGCAGACTGTCCTGCTGCTGCTGATCATGATGCCGACCTGGACGGCGATCCTGATCCGGGTCTATGCCTGGATGGGCATC…	MPTGRHAVIGVPFLWLFLFFLLPFAIVLKISLAEADVAIPPYTEIFAYADQQLQVLLNLGNYLMLTDDPLYIDAYLGSLKMAFISTLICLLVGYPMAYAIARSSQSSQTVLLLLIMMPTWTAILIRVYAWMGILSNNGLLNSVLMGLGLISEPLTILNTNIAVYIGIVYSYLPFMILPLYANLVKHDPSLLEAASDLGARNFTSFWKITVPLSKNGIIAGCMLVFIPAVGEFVIPELLGGPETLMIGKVLWQEFFNNRDWPVASALAVVMLAILIIPIILFNKNQAKELEGKV*	ACTIVE	PA14_03950	PA0303	FALSE	FALSE	spuG	polyamine transport protein PotH	1	COG1176	potH			(27) Transport of small molecules			diggins	20050324072523			putrescine ABC transporter, permease protein
PA14_03960	4251.6	1.27155	0.346583	0.320502	-1.08137	0.279531	0.484217	5962.46	5941.5	3587.14	5816.48	3211.15	3660.72	3358.86	2759.12	3966.96	2761	357381	358250	+		1	ATGAAGCGCTGGAATTTCTCCAACGTCATGCTGATCGTCGGCCTGCTCTTCATCTACCTGCCGATGCTGATCCTGGTGATCTATTCGTTCAACGCCTCCAAGCTGGTGACGGTGTGGGGCGGCTGGTCGGTGAAGTGGTACGTCGGCCTGCTGGACAACACCCAACTGGTCAGTTCGGTCGGCCGCTCCCTGGAGATCGCCTTCTATACGGCGTTCTCCTCGGTGCTCCTCGGCACCCTGGCGGCCTTCGTCCTCACCCGCATCCCGCGCTTCCGCGGTCGTACGCTGTTCGGCGGCATGGTCACCGCGCCGCTGGTGATGCCGGAAGTGATCACCGGCCTGTCGCTGCTGCTGTTGTTCGTGGCCATGGCGCAACTGATCGGCTGGCCGCAGGAACGG…	MKRWNFSNVMLIVGLLFIYLPMLILVIYSFNASKLVTVWGGWSVKWYVGLLDNTQLVSSVGRSLEIAFYTAFSSVLLGTLAAFVLTRIPRFRGRTLFGGMVTAPLVMPEVITGLSLLLLFVAMAQLIGWPQERGIVTIWIAHTSFCSSYVAVVVSARLRELDLSIEEAAMDLGAKPWKVFLLITIPMIAPSLAAGGMMSFALSLDDLVLASFVSGPGSTTLPMEVFSAVRLGVKPEINAVASLILLSVSLFTFFAWYFTRQAEERRRRAIQQAMEETATDWQKGSPTPA*	ACTIVE	PA14_03960	PA0304	FALSE	FALSE	spuH	polyamine transport protein PotI	1	COG1177	potI			(27) Transport of small molecules			diggins	20050324073122			putrescine ABC transporter, permease protein
PA14_03980	5294.31	-1.29152	-0.369068	0.212382	1.73775	0.082255	0.217592	3594.68	4581.07	3499.34	5427.41	5694.2	4587.12	6261.03	6129.68	7874.26	169	360835	358448	-		1	ATGAAACGCACCCTGACCGTGATCGCCGTGGCGGTCGCCGCCGCGGCTGCCGGCGGCGCCTGGTACCTCCATGCCAAGCAGCCGCTCCGCAACGGCTCGCTCGCCCTGGCCCACCTGCAGGCGCCGGTCGACGTGCGCTACGACGAGCGCGGGGTTCCGCACCTGTATGCGCAGAACCAGACCGACCTCTACCGCGCCCTCGGCTACGTGCACGCCCAGGACCGCCTGTTCCAGATGGAAATGCTGCGGCGCCTGGCGCGCGGCGAGCTGGCCGAAGTGCTCGGACCCAAGCTGGTGGATACCGACCGTCTGTTCCGCACCCTGCGCATCCGCGACCACGCCGCCGAATACAGCGCCCGCCAGGACAAGCAGTCGCAGCCCTGGAAGGTGCTGGAGGCC…	MKRTLTVIAVAVAAAAAGGAWYLHAKQPLRNGSLALAHLQAPVDVRYDERGVPHLYAQNQTDLYRALGYVHAQDRLFQMEMLRRLARGELAEVLGPKLVDTDRLFRTLRIRDHAAEYSARQDKQSQPWKVLEAYLDGVNQFQENNPAPLEFDLLGIPRRPFTPEDTLSIAGYMAYSFAAAFRTEPVLTYIRDELGSDYLRIFDLDWHPQGVLTPSGALGAGDWKDLGALARLSQQALEDAGLPQFEGSNAWVVAGSRTASGKPLLAGDPHIRFAAPAVWYEAQLSAPGFELYGHHQALNPFASLGHNRAFGWSLTMFQNDDLDLVAEKVNPDNPNQVWYQGKWVDLQSEEQEIAVKGAAPVKLTLRRSPHGPIVNDALGASSGKTPIAMWWAFLETENP…	ACTIVE	PA14_03980	PA0305	FALSE	FALSE		putative penicillin amidase	3	pfam01804	PA0305			(8) Central intermediary metabolism			diggins	20050324073635
PA14_04000	3289.38	1.22668	0.294764	0.281815	-1.04595	0.295585	0.502664	2460.59	3612.19	3167.39	2624.62	5393.91	3201.11	3053	3476.48	2615.09	1947	360946	361998	+		1	ATGCAGGACGACCCGTCTACCAGCCCCCTGACCCATTCCGCCACGTTGCGGCGTCTGTTGTATGAAGCCCTGGACGCCCTCGGGCTCGACCCCACCCGCGTCTACCGCAGCGTCTACCGGCGTATCCCGCTGCCGCCGCCGACCCTGGGCGGCCGCCTGGTGCATGACAACGCCCCGTTGTTCTGGACCGAACTGGCGGCGGTGACCGGCGATGCCGACATCGGCCTGCACCTGGGCGAGGCAATGAAGCCGCGCCTGCTCGATGTGGTCGGCTACCTGCTGCTGTCCGCGCGCGACCTGGAGGAGGCGCTGCGCAGCTTCGTGCGTTTCCAGCACATTCTCTCCGGCGGTTTCGCCGCGCGCCTCGAGGTCGAAGGGGAAACGGCAAGGCTGATCCTC…	MQDDPSTSPLTHSATLRRLLYEALDALGLDPTRVYRSVYRRIPLPPPTLGGRLVHDNAPLFWTELAAVTGDADIGLHLGEAMKPRLLDVVGYLLLSARDLEEALRSFVRFQHILSGGFAARLEVEGETARLILDINYLGYASLRQQIECLMLLFLKLLALISDDEFVAERIEFRHRAPPRLGEHRRLFGRLPLFSRPHDALVFSAALLRRPSRNANPDMHGVLTRHAEEQSRELSENRLLNRVRYLIELRLGEGYGLRQCAAELGLGSGALQRALAAGGASFRQVRDEVRRQRASEMLLAGRAIREVAKACGFAELSPFYRAFRRWHAAPPEQYRARLAKREEGYSTSGT*	ACTIVE	PA14_04000	PA0306	FALSE	FALSE		putative transcriptional regulator	3	smart00342	PA0306			(25) Transcriptional regulators			diggins	20050324073850
PA14_04010	2309.49	1.0366	0.0518603	0.456329	-0.113647	0.909518	0.956947	2272.71	1989.97	1984.53	804.577	3776.27	2836.65	2516	2134.54	2470.19	7096	362480	361977	-		1	ATGTCCCTACGTCCCACCCTCGCCCTGCTCGCCCTCGTCAGCCTGCCGCTGATGGCCGCCCAGAACGACCCTCAGCCCAGCAGCAAGGAACTGATGAAGGAGCACCAGGCGCAGATCCAGAACGACCTGGCCGACGTCGACTACAAGCGCAAGCGCATCGTCGAGGCCAACATGAACCTCACCGACCAGGAAGGCGAGAAGTTCTGGCCGATCTACAACACCTACCGCACCGAGTCGGACAAGCTCAGCAAGGAAACCCTCAAGCTCCTGCTCGACTACGCCCAGGCCTACAACAGCGGCAACGTCAGCGACGACCAGGCGAGCACGCTGATCGAGCGTGTCGACGACCTCCAGGAGGACCGCCTGGAACTGCGCGACAAGTACGTCAAGCGCATCGCC…	MSLRPTLALLALVSLPLMAAQNDPQPSSKELMKEHQAQIQNDLADVDYKRKRIVEANMNLTDQEGEKFWPIYNTYRTESDKLSKETLKLLLDYAQAYNSGNVSDDQASTLIERVDDLQEDRLELRDKYVKRIAKNVSPKRAMRFLQIEIQLDAIATLEIGRQVPLVE*	ACTIVE	PA14_04010		FALSE	FALSE		hypothetical protein	4					(14) Hypothetical, unclassified, unknown			diggins	20050324074048
PA14_04020	1375.59	-1.15193	-0.204057	0.170369	1.19774	0.231019	0.430257	1063.92	1106.31	1244.97	1300.83	1530.12	1335.74	1451.78	1756.14	1590.54	3700	363196	362585	-		1	ATGGCAAGCTTGGCACCCGTTTTCCGTGTGAATGCCATGACTCCCCGCCGCAAGACGCTCCTCGTCAGCCTGGTCGGCCTGCTCTGGGCCGGCGGCCTGCTCGCCGCCTACTGGTGGTTCGAGATCCGCTACATCCGCCCGTTCAGCGAGCAGACCACCCTGTTCTCCGGCGACAGCCTGCGCCTGCCGGCCGAGCTGGCCGGGCCGGGGGCGATCCGCCTGGTGCATTTCTGGGACCCGGCCTGCCCCTGCAACGTCGGCAACCAGCAGCACCTCGGCGAGCTGATCGAACGCTTCGCCGGCAAGGGCGTGGAGTTCCATGTCCTGCAGAAGCCTGGCAGCCAGGGCCGCCTGCCGGACAACCTGGCCGCCCTGCGCCCCCTCGCCGGTCTGCCCGGT…	MASLAPVFRVNAMTPRRKTLLVSLVGLLWAGGLLAAYWWFEIRYIRPFSEQTTLFSGDSLRLPAELAGPGAIRLVHFWDPACPCNVGNQQHLGELIERFAGKGVEFHVLQKPGSQGRLPDNLAALRPLAGLPGSEQLPASPAVAIWDRDGRLAYFGPYSEGAVCTSSNSFIEPILEALLQGRPVDATHTLAVGCYCPWTPEKG*	ACTIVE	PA14_04020	PA0307	FALSE	FALSE		conserved hypothetical protein	4		PA0307			(14) Hypothetical, unclassified, unknown			diggins	20050324074140
PA14_04030	3571.89	1.19242	0.253892	0.181832	-1.3963	0.162624	0.342149	2877.1	3192.24	3901.95	4684.78	3878.12	3481.18	3309.98	4030.93	2790.68	1911	363195	364214	+		1	ATGTGTTCGCGCGCAGCTGAATATCCCTGGGTTTCGCCCGTGGCCCGGCCACGAATAGATTGCAGCCCGGAACCGCCGATGTCAGAAGCCTTCAACCCCGATTACCTGCGCCAGCACCTGCGACCCTTGGCCGCGGCCGAGGCGGACGCCGCCGTCCTCGCCTACCAGGCCTACTACGGCCTGGACCTGCGCTCCCGCCATCCGCGCCTGCAAGCGCGGCTCGGCAGCATGGCGGTCGACGGGCGCCGCCTGGCGGTGCAGGCCTGGCTGCTGCCGGAGGCGCGCGGCAGCCTGTTGCTGATGCATGGCTATTACGACCACATGGGACTGTATCGGCACGTGGTCGACTGGGCGCTGGGCATGGGCTTCTCGGTGCTCGCCTGCGACCTGCCGGGGCAT…	MCSRAAEYPWVSPVARPRIDCSPEPPMSEAFNPDYLRQHLRPLAAAEADAAVLAYQAYYGLDLRSRHPRLQARLGSMAVDGRRLAVQAWLLPEARGSLLLMHGYYDHMGLYRHVVDWALGMGFSVLACDLPGHGLSEGERASIRDFAEYQAVFKGLLGQAAELDLAAPWHLCGQSTGGAILLDYLLHGGERPELGETILLAPLVRPRAWGWSKLSYRLLSPFVDSIPRRFSENSSDPQFLDFLREHDPLQPRTLPTAWVGALTRWVPRIERAPRRALSPLVVQGESDETVDWRHGLKVLREKFDEPRILLLEEARHHLANESEGLRRRYFDFLSDALGA*	ACTIVE	PA14_04030	PA0308	FALSE	FALSE		putative lysophospholipase	3	COG2267	PA0308			(13) Fatty acid and phospholipid metabolism			diggins	20050324083836
PA14_04040	3895	1.15416	0.206839	0.231419	-0.893787	0.371436	0.581939	3642.22	3455.57	4622.95	3372.12	5142.66	3965.93	3623.52	4106.9	3123.11	3307	364986	364234	-		1	ATGCGCGCTTTGCTCGCCTTCGCTTTACTGCTGGTTGGTCTGCCCGCCCTGGCCGACCCTTATCAACGCCTGTACCAGGCCGCTGGCTGGCCCGACCAGCGCGCGCATTTCAGCGATGCCCTGGACGCGGCGCAGAAGCGCTACCAGGACAAGCTGCCACCCGCGCTCTACCAGACCCTGGTGGACAACAGCAATCGCCGCTTCGCCCCGGCCGAAGTCGACCAGCGCGCCCTCAACGGCCTGCGCGAGAACCTGCCGGACAGCGCCAGCCCGCTGAATTTCTTCGAGTCGCCGCTGGGGCGCAAGGTGGTCGCCGCCGAGGTGCTCGCCACCCGCCGCGACCAGTTGCTCCAGCACAGCAACGGCCTGCCGCGGCAGACCGCCAGCGAGCCGCGCCGG…	MRALLAFALLLVGLPALADPYQRLYQAAGWPDQRAHFSDALDAAQKRYQDKLPPALYQTLVDNSNRRFAPAEVDQRALNGLRENLPDSASPLNFFESPLGRKVVAAEVLATRRDQLLQHSNGLPRQTASEPRRALVKRLAQVLPAREAGAEVSLALAGVAADSLSQMLPGLPGLLGGGQTGQLLEGQRQRLVQQIGADLENTLLYVYRDLSDAELTQYVNFAESPSGRSYYQAALAALKAGLAVDQAVAP*	ACTIVE	PA14_04040	PA0309	FALSE	FALSE		conserved hypothetical protein	4		PA0309			(14) Hypothetical, unclassified, unknown			diggins	20050324083928
PA14_04050	3659.13	-1.49856	-0.583574	0.132194	4.41453	1.01229e-05	0.000182581	2920.11	3430.24	3394.4	3267.03	3507.66	2513.49	5009.66	5031.72	3857.86	3336	365035	365733	+		1	ATGGGGCGCTATTGTCGACATGCGGCGGACCGCTTGTCGAGACACCGGGGCGGCACGCTACAATGGACAATGCACATCAACGTCAATCATCCACTCCTGCATCGCATCGTCGATGAACTGGTCGACCAGGGCTGGTCGCACCAGAGCATCTTCATGCCTGAGCGTCTGACCACCAGATTGGCCGAAGAGTGCCGCACCCGTGCGGTCGCGGGCGACCTGACCCCGGCGGCGATCGGCCGCGGCGACGGCCAGGTGATCCGCGAAGGCATCCGCGGCGACCTCACGCAATGGCTGGAGCCCGGAGAATCCGTGGCCTGCGACGAATACCTGGGGGTGATGGACAGCTTGCGCCAGGCGCTCAACGCCTCGCTGTTCCTCGGCCTCGAGGATTTCGAGTGC…	MGRYCRHAADRLSRHRGGTLQWTMHINVNHPLLHRIVDELVDQGWSHQSIFMPERLTTRLAEECRTRAVAGDLTPAAIGRGDGQVIREGIRGDLTQWLEPGESVACDEYLGVMDSLRQALNASLFLGLEDFECHFALYPPGAYYQKHVDRFRDDDARTVSAVLYLNDAWLPEHGGALRLHLPQRQVDIQPTGGSLVVFMSAGTEHEVLPASRDRLSLTGWFRRRNESLLQLS*	ACTIVE	PA14_04050	PA0310	FALSE	FALSE		putative proline hydroxylase	3	COG3751,smart00702	PA0310			(4) Biosynthesis of cofactors, prosthetic groups and carriers			diggins	20050324084130
PA14_04060	2131.94	-1.30575	-0.384882	0.289238	1.33067	0.183297	0.371968	1557.39	2074.42	1681.85	3145.92	1642.54	1307.01	2902.87	2708.72	2166.74	4105	366309	365755	-		1	ATGCTCCCGACCCGCTCGCTTCTACCGTTTTTCCTGGCCCCCGCGCTGCTCGCCAGCGCTGCCAGCCAGGCGGCCATGGAGGCCCTGGACAACGACAGTCTCAGCCAGGTCACCGGCCAGGCCGGCATCAGCCTGCGCCTGGACCTGCGCGCCGGCGCGGCCAGGGTCGCCTGGGTGGACGACGGCGGCAGCCTCTCGCTGCGCAACCTGGTGATCGACAACGGCTGCGTGAAGGCCGGCGACTGCCCGGACGGGCGCGGCGGCAACATCCCCCTGGGCGCCGCCCAGCTCGGCCTGAGCCTGCCGATCTTCGGCGTCGAGCAGCCGACCCTGGCACTGGACGTGACCACCGGCAGCGGCGGCGGGCAGCAACTGGCGATCAGCCTGCCGGACCTCGCC…	MLPTRSLLPFFLAPALLASAASQAAMEALDNDSLSQVTGQAGISLRLDLRAGAARVAWVDDGGSLSLRNLVIDNGCVKAGDCPDGRGGNIPLGAAQLGLSLPIFGVEQPTLALDVTTGSGGGQQLAISLPDLATINDQLIASGLPAQRIRLRVASDLYIGDNSIGRIELRDITDLRGTIKVWGH*	ACTIVE	PA14_04060	PA0311	FALSE	FALSE		hypothetical protein	4		PA0311			(14) Hypothetical, unclassified, unknown			diggins	20050324084247
PA14_04070	2512.36	1.24887	0.320623	0.279659	-1.14648	0.251598	0.453506	1958.06	2638.7	2548.48	4476.68	2343.47	1876.14	2337.24	2451.58	1980.93	4298	366575	367069	+		1	ATGCAGAAGGTTCTGGTCAGCCGTTGCCTGCTGGGCCACCTGGTGCGCTACGACGGTGGCAGCCATGGCCCGTTCGACCTGCTCTCGCGCTGGCATGCGCAGGGGCGGATCGTCGCCCTTTGCCCGGAGGTCGCCGGCGGCCTGCCGACGCCCCGCCCGCCAGCGGAGATCCCCGGCGGCCAGGGCGGCGAAGTGCTGGACCGGCTGAACCGGGTCTTCACCGTCGACGGCGAGGATGTCAGCGAAGCATTCCTGCTGGGTGCGGAGGCGGCAGTGGAGCTGGTCCGCCGCCATGACATCCGGATGGCCGTGCTCAAGGCGCGCAGTCCTTCCTGCGGCAACCTGGAGAACTACGACGGGCGCTTCAACGGCAGCCGGGTCGCCGGCGAGGGCGTCACC…	MQKVLVSRCLLGHLVRYDGGSHGPFDLLSRWHAQGRIVALCPEVAGGLPTPRPPAEIPGGQGGEVLDRLNRVFTVDGEDVSEAFLLGAEAAVELVRRHDIRMAVLKARSPSCGNLENYDGRFNGSRVAGEGVTAAALKRMGVLVFNEDELDRAAVCLAGLDAGG*	ACTIVE	PA14_04070	PA0312	FALSE	FALSE		conserved hypothetical protein	4		PA0312			(14) Hypothetical, unclassified, unknown			diggins	20050324084326
PA14_04080	3080.69	1.09478	0.130636	0.275451	-0.47426	0.635314	0.789434	2806.93	3074.78	3086.01	4895.67	2632.45	2348.32	3223.39	2934.44	2724.2	3581	367766	367074	-		1	ATGAATTCGCTGCAGAAATTGCTCGAATGGCTCGCCAACCTGGTCGAGCTGCTCGGGATGGCCTGGCCCTTCCTGCTCCAGGGCGCGATGTATACCGTGCTGTTCGCCGCGGTATCGATGGTCCTGGGCCTGATCCTCGGCTTCAGCGTCGCGGTGGTCCGGGTGACCAAGGTGCCGGTGGTCTCGCAGATCGCCGCGGTCTACGTCAGCGCCTTCCGCGGGACGCCACTGCTGGTGCAGATCTTCGTCCTGTACTACGGGCTGCCGAGCGTCGGCATCGAGTTCACCCCGGTCACCGCGGGCATCCTGGCGCTGACCCTGAATGTCGCGGCCTATCTCTCGGAGTCCATGCGCGGGGCGATCCTCGGCATCGACAAGGGACAATGGGAAGCCGGGCTC…	MNSLQKLLEWLANLVELLGMAWPFLLQGAMYTVLFAAVSMVLGLILGFSVAVVRVTKVPVVSQIAAVYVSAFRGTPLLVQIFVLYYGLPSVGIEFTPVTAGILALTLNVAAYLSESMRGAILGIDKGQWEAGLSVGLTWGQTLWNIITPQALRLAVPSLSNSLISLIKDTSLISVITVTELMLATKEVIAETFQPLPLYLAAAGIYWLLSALFERVQKALENRLTAPLRR*	ACTIVE	PA14_04080	PA0313	FALSE	FALSE		putative permease of ABC transporter	3	COG0765,COG4160,COG4215	yecS			(27) Transport of small molecules			diggins	20050324084554
PA14_04090	3358.69	1.03979	0.0562929	0.223759	-0.251578	0.801367	0.900274	5007.2	3397.23	3266.62	2126.28	3343.94	4075.44	2851.89	2843.86	3315.75	3188	368608	367838	-		1	ATGCGATTTCTGCCCCGCCTGCTGATGCTGGTATCCCTGGCCGCCCCGCTGGCCCATGCCGAGCTGCTCGACGACGTCCACCAGCGCGGCGCCCTGCGCATCGCCCTGGAGGGCACCTATCCGCCGTTCAACTTCAAGCAGGGCGGCAAGCTCACCGGCTTCGAGACCGAACTGGGCGAACTGCTGGCCGCCGAGCTGGAGGTCAAGCCGGAATTCGTCACCACCGAATGGAGCGGCATCCTCGCCGGCCTGCAGAGCGGCAAGTACGACATCGCGCTGAACCAGGTCTCGGTGAACGAGCAGCGGCGCAAGGTCTTCGACTTCAGCGAGCCGTACACCATCTCCAGCGCCCAGTTGATCGTGCGCGCCGACGACACCCGCCAGTTCAGGTCGCTGGAA…	MRFLPRLLMLVSLAAPLAHAELLDDVHQRGALRIALEGTYPPFNFKQGGKLTGFETELGELLAAELEVKPEFVTTEWSGILAGLQSGKYDIALNQVSVNEQRRKVFDFSEPYTISSAQLIVRADDTRQFRSLEDLKGLKLGVGQGTNYADLAKSVAGVNVRTYPGAPEYLQDLASKRIDAALNDRLLIPFAIREAKLPVKPGAAVGPVANMAIPYRKNNPKFGEALNAALEKIKADGRFAKLSEKWFGLDVSQPPK*	ACTIVE	PA14_04090	PA0314	FALSE	FALSE		putative binding protein component of ABC transporter	3	pfam00497,smart00062,cd00134,COG0834	fliY			(27) Transport of small molecules			diggins	20050324122103			putative periplasmic binding transport protein
PA14_04100	4241.52	1.38546	0.470363	0.296877	-1.58437	0.11311	0.269615	4841.95	3664.4	4740.74	2856.39	6162.75	5470.43	3226.88	3403.43	3806.72	4558	368901	369338	+		1	ATGAGAGTGACATTGCCTTGCCTCGGTCTAGCCGCCCTGATGTTCGGCGCATCCGCCAGCCTGATGGCTGCCGACCTGCCTCGGACTAAGGCGCCCGAAGGGGCGAAAGTGTATTTCATCACGCCGGCCGATGGTGCAACCGTCGACAAGACCTTCACCGTGAAATTCGGCCTGAAAGGCATGGGCGTGGCGCCGGCCGGCGTCGACATGCCGGATACCGGCCACCATCACCTGCTGGTGGACCTGAAGGAGCAGCCGGCGATGAACCTGCCGCTGCCGATGACCGACAACATCCGCCACTTCGGCAAGGGCCAGACCGAAACCGAGATCACCCTGCCGCCGGGCAAGCACACCCTGCAACTGCTGGTGGGCGACAAGAACCACGTGCCGCTGGAGCCG…	MRVTLPCLGLAALMFGASASLMAADLPRTKAPEGAKVYFITPADGATVDKTFTVKFGLKGMGVAPAGVDMPDTGHHHLLVDLKEQPAMNLPLPMTDNIRHFGKGQTETEITLPPGKHTLQLLVGDKNHVPLEPTVESEKITVTVK*	ACTIVE	PA14_04100	PA0315	FALSE	FALSE		conserved hypothetical protein	4		PA0315			(14) Hypothetical, unclassified, unknown			diggins	20050324122210
PA14_04110	17079.2	1.62081	0.696716	0.144984	-4.80546	1.54396e-06	3.54813e-05	24350.1	17132.8	15889.1	18505.3	17262.2	23989.5	11183.4	11726.8	13673.8	1464	370625	369396	-		1	ATGAGCAAGACCTCTCTCGACAAGAGCAAGATCAAGTTCCTTCTTCTCGAAGGTGTCCACCAGAACGCCGTGGACACGCTGAAGGCCGCCGGCTACACCAACATCGAGTACCTCAAGACCGCGCTTTCCGGCGACGAGCTGAAGGAAAGGATCGCCGATGCGCACTTCATCGGCATTCGCTCCCGCACCCAGCTGACCGAAGAGGTCTTCGACTGCGCGAAGAAACTGATCGCGGTCGGCTGCTTCTGCATCGGCACCAACCAGGTCGACCTCAACGCCGCTCGCGAACGCGGTATCGCCGTGTTCAACGCGCCCTACTCGAACACCCGCTCTGTGGCTGAGCTGGTACTGGCCGAGGCGATCCTGCTGCTGCGCGGCATCCCGGAAAAGAACGCTTCC…	MSKTSLDKSKIKFLLLEGVHQNAVDTLKAAGYTNIEYLKTALSGDELKERIADAHFIGIRSRTQLTEEVFDCAKKLIAVGCFCIGTNQVDLNAARERGIAVFNAPYSNTRSVAELVLAEAILLLRGIPEKNASCHRGGWIKSAANSFEIRGKKLGIVGYGSIGTQLSVLAEALGMQVFFYDTVTKLPLGNAVQIGSLHELLGMSDIVSLHVPELPSTQWMIGEKEIRAMKKGGILINAARGTVVELDHLAAAIKDEHLIGAAIDVFPVEPKSNDEEFASPLRGLDRVILTPHIGGSTAEAQANIGLEVAEKLVKYSDNGTSVSSVNFPEVALPSHPGKHRLLHIHANIPGVMSEINKVFADNGINVSGQYLQTNDKVGYVVIDVDAEYSDLALEKLQQV…	ACTIVE	PA14_04110	PA0316	FALSE	FALSE	serA	D-3-phosphoglycerate dehydrogenase	2	COG0111,COG1052				(2) Amino acid biosynthesis and metabolism		1.1.1.95	diggins	20050324122457
PA14_04140	13899.3	1.34553	0.428175	0.151821	-2.82026	0.00479844	0.0283592	17715.3	15155.1	14931.1	12195.3	15221.3	16942.7	10573.1	9969.21	12390.2	946	370829	372223	+		1	ATGACCCGCGAAGCCCTGATCGAATCGCTCAAGCCCCTGGTCGAGCCTGGCAAGCTGCTCGACGACGCCGCCTCCCTGGACGCCTACGGCAAGGACTGGACCAAGCATTTCGCCCCTGCGCCGCTGGCCATCGTGTTCCCCAAGAGCGTCGAGCAGGTCCAGGCGATCGTCCGCTGGGCCAACCAGCACAAGGTCGGTCTGGTCCCGTCGGGCGGCCGTACCGGGCTCTCCGCCGCGGCCGTGGCGGCCAACGGCGAAGTCGTGGTGGCCTTCGACTACATGAACCGGATCCTCGACTTCAATGCCTTCGACCGCACCGTGGTCTGCCAGCCCGGCGTGGTTACCAAGCAACTGCAGACCTTCGCCGAGGAAAACGGCCTGTACTACCCGGTTGACTTC…	MTREALIESLKPLVEPGKLLDDAASLDAYGKDWTKHFAPAPLAIVFPKSVEQVQAIVRWANQHKVGLVPSGGRTGLSAAAVAANGEVVVAFDYMNRILDFNAFDRTVVCQPGVVTKQLQTFAEENGLYYPVDFASSGSSQIGGNIGTNAGGIKVIRYGMTRNWVAGMKVVTGKGDLLELNKDLIKNATGYDMRQLFIGAEGTLGFVVEATMRLERTPKNLTAMVLGTPDFDSIMPVLHAFQSKLDLTAFEFFSDKALAKVLARGDVPRAFETDCPFYALLEFEATTEEVANEALATFEHCVEQGWVLDGVMSQSEQQLQNLWKLREYISETISHWTPYKNDISVTVSRVPAFLKDIDAIVEANYPDFEVVWFGHIGDGNLHLNILKPENLGKDEFFARC…	ACTIVE	PA14_04140	PA0317	FALSE	FALSE		putative oxidoreductase, FAD-binding	3	COG0277,pfam02913,pfam01565	PA0317			(12) Energy metabolism			diggins	20050324122849
PA14_04150	3393.63	1.65754	0.729048	0.190247	-3.83212	0.000127044	0.0015527	4577.1	3404.14	3641.4	2882.14	4105.98	4851.04	2197.58	2217.09	2666.24	3522	372315	372980	+		1	ATGAGTTACCAGCATCAATATATCGACGGCACCCCGATCCACTTCCCCCTGGGCAAGCTGGTCTGCGTCGGGCGCAACTACGCCGAACACGCCAAGGAACTGAACAACCCGGTTCCCACCGAGCCGCTGCTGTTCATCAAGCCCGGCTCCTGCGTGGTGCCGGTGAGCGGCGGGCTGAGCCTGCCGCAGGAGCGCGGCTCGGTACACTACGAGGCGGAAATCGCCGTGCTGATCGGCAAGCCGCTGTCGCGCAAGCCGAACCGCGAGGAGGTCCTCGACGCGATCTCCGGCTATGCGCCGGCGCTGGACCTGACCTTGCGCGAGGTCCAGGCGAAACTGAAGGAAAAGGGCCTGCCCTGGGAGCTGGCAAAGAGCTTCGATGGCGCCGGCGTGCTGTCG…	MSYQHQYIDGTPIHFPLGKLVCVGRNYAEHAKELNNPVPTEPLLFIKPGSCVVPVSGGLSLPQERGSVHYEAEIAVLIGKPLSRKPNREEVLDAISGYAPALDLTLREVQAKLKEKGLPWELAKSFDGAGVLSPFVNADQFPDPTDIGIRLTINGEVRQDGNSRDMLNPIVPLIQHIAGHFSLQAGDVVLTGTPSGVGPLNSGDELLLELPGASRFETRVL*	ACTIVE	PA14_04150	PA0318	FALSE	FALSE		putative fumarylacetoacetate hydrolase family protein	3	COG0179,pfam01557	ycgM			(8) Central intermediary metabolism			diggins	20050324123523
PA14_04160	5313.19	1.14986	0.201457	0.192397	-1.04709	0.295058	0.502178	6243.15	5306.58	4989.88	6270.27	4278.76	6163.44	4525.74	4496.99	5543.86	2098	373079	374068	+		1	ATGCCCTTTCATGGCGACGCCCAAGAAAACACCTGGCCAAACAGTCGAGCCTCGCCCATGTCCCTTGCCTCCAAGCTTCCCCGTTTCCGCTGGCTGCTGCCGGCGTTCGTCGTGCTCGTCGGCGTGGTGCTGACCATCGTCATGCATTGGGACGATCGCGCCGGCCTTTGGTGGAAGGAAAGCCAGGCCAGCCAGCAGCAGCGCGACGACAGCATCTGGCTGCCGGGCTATCGGGTGGTGATCGACGCCAAGCCGTTGCAGGGCCTGGAGGAGGAAGAAACCTCGGACCTGGCCTACAACCCGGCAACCAGGACCCTGTTCACCGTTACCGGCAAGCGGCCGCTGCTGGTGGAGCTGTCGCTCACCGGCGACGTGCTGCGCACCATCCCGCTGCTCGGC…	MPFHGDAQENTWPNSRASPMSLASKLPRFRWLLPAFVVLVGVVLTIVMHWDDRAGLWWKESQASQQQRDDSIWLPGYRVVIDAKPLQGLEEEETSDLAYNPATRTLFTVTGKRPLLVELSLTGDVLRTIPLLGLSNPEGVAVLENGNVAVTDERRNTLTIFHVDPQTAELSTKSLAEFPLGNIGKKNKGFEGIAWDPRQQRLLLSKERDPMTLFSWKSDGGPSLSGAMTALPSDDLYMRNVSALSVDPRTGHTLVLSAESHLLLELDEKGEPVSFISLLGGFNGLDSKIPRAEGVAIDDEGTIYMVSEPNLFYVFRKKSGERLATSDAD*	ACTIVE	PA14_04160	PA0319	FALSE	FALSE		putatitve transcriptional regulator	3	pfam06977	PA0319			(25) Transcriptional regulators			diggins	20050324123714
PA14_04180	7032.63	-5.11904	-2.35587	0.556495	4.23341	2.30172e-05	0.000369268	5713.46	17730.1	25047.9	356.352	775.625	1220.84	5768.03	3164.55	3516.91	4983	374152	374502	+		1	ATGAAACTTCGTCACCTGCCCCTCATCGCTGCCATCGGCCTGTTCTCCACCGTCACCCTGGCCGCCGGCTATACCGGCCCGGGCGCTACCCCGACCACCACCACGGTGAAGGCCGCGCTGGAAGCCGCCGACGACACCCCGGTGGTCCTCCAGGGCACCATCGTCAAGCGCATCAAGGGCGACATCTACGAGTTCCGCGATGCCACCGGCAGCATGAAGGTGGAGATCGACGACGAAGACTTCCCGCCGATGGAAATCAACGACAAGACCCGGGTCAAGCTGACCGGCGAAGTCGACCGCGACCTGGTCGGCCGCGAGATCGACGTCGAGTTCGTCGAAGTGATCAAGTAA	MKLRHLPLIAAIGLFSTVTLAAGYTGPGATPTTTTVKAALEAADDTPVVLQGTIVKRIKGDIYEFRDATGSMKVEIDDEDFPPMEINDKTRVKLTGEVDRDLVGREIDVEFVEVIK*	ACTIVE	PA14_04180	PA0320	FALSE	FALSE		conserved hypothetical protein	4		PA0320			(14) Hypothetical, unclassified, unknown			diggins	20050324123810
PA14_04190	1849.94	-2.27495	-1.18584	0.490976	2.41526	0.0157238	0.0686575	1041.28	4248.64	5970	675.817	377.249	579.898	1502.76	1031.47	1222.31	1854	375617	374583	-		1	ATGCTGACCATCTACAGCGACGACCATCGCCTGCACCACGGCCGGCACGAACTGATCGGCGGCCAGTTCACCCCCTGCTTCGAAAAACCCAGCCGCGCCGACATGGTCCTCGACCGCGTGAAGGCCGTCGGCCTCGGCGAAGTCCGCGCACCGCGCGACTTCGGCCTGGAACCGATCCGCCGGGTGCACAGCGAGGGTTTCGTGCGTTTCCTGCAGAACGCCTGGCAGGACTGGCTGGCCACCGGCCGCAGCCACGACATGCTGCCGATCGCCTGGCCGACCCGGCGCCTGCGGCAGACGGAGCCGGACAACATCGACGGTCGCCTCGGCTACTACTCCTTCGACGCCGGCGCGCCGATCACCGCCGGGACCTGGCAGGCGATCACCAGTTCGGCCAAC…	MLTIYSDDHRLHHGRHELIGGQFTPCFEKPSRADMVLDRVKAVGLGEVRAPRDFGLEPIRRVHSEGFVRFLQNAWQDWLATGRSHDMLPIAWPTRRLRQTEPDNIDGRLGYYSFDAGAPITAGTWQAITSSANVALSGQSELANGARSVFSLCRPPGHHAAADYMGGYCFFNNAAIAAQAFLDRGAGRVAILDVDYHHGNGTQDIFYDRADVLFTSIHGDPRFEYPYFLGYADEKGNGVGTGYNFNYPLAAGSDWATWSQALQAAIRQIQAYAADVLIVSLGVDTFKEDPISQFRLDSPDYLRMGEAIGKLGLATLFVMEGGYAVEEIGINAVNVLQGFEGVHR*	ACTIVE	PA14_04190	PA0321	FALSE	FALSE		acetylpolyamine aminohydrolase	3	pfam00850	aphA			(5) Carbon compound catabolism			diggins	20050324123945			histone deacetylase family protein
PA14_04210	1248.8	-1.49211	-0.57735	0.367569	1.57073	0.116247	0.274237	846.606	2530.45	2686.97	687.649	611.144	741.479	1331.67	921.898	881.358	1117	377027	375633	-		1	ATGGCCAGCCAACGCAACAACGGCATCCTCATCGGCGGCAAGCGCCCCGAGTACGTCCACAGCGCCCAGGGCACCGGCCTGCGGCGCATCCTCGGGCTCCCCGCCCTGGTCTTCTTCGGGCTGGTCTACATGGTTCCGCTGACCATGTTCACCACCTACGGGGTAGTCACCGAGATCACCGGCGGTCGCACCGCCAGCGCCTACCTGATCACCCTGGCGGCGATGCTCTTCACCGCCTTTTCCTACAGCTTCATGGTGAAGAAATATCCCATCGCCGGCTCGGCCTATTCCTATACCAGCCTCAGCTTCGGCCCCTGCGTCGGCTTCCTCGCCGGCTGGTCGCTGCTGCTCGACTACCTGTTCCTGCCGATGATCAACTACCTGCTCATCGGCCTGTTC…	MASQRNNGILIGGKRPEYVHSAQGTGLRRILGLPALVFFGLVYMVPLTMFTTYGVVTEITGGRTASAYLITLAAMLFTAFSYSFMVKKYPIAGSAYSYTSLSFGPCVGFLAGWSLLLDYLFLPMINYLLIGLFLNIAFPMVPAWVFVLTAIGLVTVLNVIGISSVAGMSNVIVGAQFVFAVVFVAMAVKHLAGIPSLDLSLPFVGDGSQPGFAPLMAGAAVLCLSFLGFDAVSTLAEETRDPQRDIPRAIVITTVGAGLLFTVLAVFSQLVFPGSVFQDAESAANEVMLAAGGKFLASFFTAAYVAGAAGSALASQASVSRILYSMGRDGILPRRVFGSLSERFKTPVIAILVVSVISLLAVVIDLTTLASMISFGALVAFSAVNLAVIRSYLLLDGRR…	ACTIVE	PA14_04210	PA0322	FALSE	FALSE		putative amino acid transporter	3	COG0531,pfam00324	PA0322			(27) Transport of small molecules			diggins	20050324124358			putative amino acid permease
PA14_04220	603.959	-1.41862	-0.504487	0.385973	1.30705	0.191196	0.381366	387.084	1206.88	773.11	345.912	398.375	513.47	722.749	518.659	569.388	1897	378491	377448	-		1	ATGACCTACCGCACACCGCTCACCCTGCTCTTCGCCGCCGGTCTAGCCCTGGGCGGCCAGGCTCGCGCCGAAGGCACCCTGCACTTCGCCAACTGGTCGGACTACTACCCGCCGGAGTTGCTGAAGAAGTTCGAGAAGGACACCGGGATCAAGGCCACCCTCGACGCCTACGACAGCAACGAGACGCTGCTGGCCAAGCTCAAGGCCGGGGGCGGCGCCTACGACGTGGTGGTGCCGTCGGACAGCTTCATAGAGATTTTCGTCAAGGAGGGGCTGCTGCAAAAGCTCGACAAGAGCCAGTTGCCGAGCCTGGGCAATCTGAAGGAAAACTTCCGGACCCTTGGCTTCGATCCCGGCCACGACTACAGCATTCCCTATCTCTGGGGCACCACCGGCTAC…	MTYRTPLTLLFAAGLALGGQARAEGTLHFANWSDYYPPELLKKFEKDTGIKATLDAYDSNETLLAKLKAGGGAYDVVVPSDSFIEIFVKEGLLQKLDKSQLPSLGNLKENFRTLGFDPGHDYSIPYLWGTTGYSYDTAKVPGGRLEESWKPFFEPPAELKGKVVALNSIEELFIPATYYLGIDECTEDAREAQKVLDLLLRQKPALAMYNSDGTIERMAAGEVAMHQQWNGAFHRAHAQRPSLEYVYPKEGIRLFIDNFAIPRDASNVKEAHVFIDWMMRPENIAAASNFAKYNNAIVGSEKFMEKALFDDPAINTPQDKLNRLKPFKLCSPKALALRSKVWTKLKK*	ACTIVE	PA14_04220	PA0323	FALSE	FALSE		putative binding protein component of ABC transporter	3	COG0687	PA0323			(27) Transport of small molecules			diggins	20050324124714			putative spermidine/putrescine-binding periplasmic protein
PA14_04230	337.824	-1.34153	-0.423874	0.232312	1.82459	0.068063	0.190372	233.156	329.358	333.372	265.176	295.764	355.479	462.978	400.317	364.818	3138	379327	378539	-		1	ATGAACGGCCGCAATCCACTCTGGACCTTCAGCGGCGTGCGCCAGGCCGCCTGGCTGTTCTTCGCCTTCCTCTACATCCCGATCCTGGTGCTGGTAGCGCTCAGCTTCAACAGCGGCCAGTCGGCGACGCTCTGGGAGAGCTTCAGCCTGAAATGGTACGCGGTGGTGGCCAACGATCCGGAAATCCTCCGCGCGGCGAAGAACTCGCTGATCGTCGCCACCCTCGCCACCCTGGCCTCGACCGTCCTGGCCACCCTCGCCGCGCTGGGCATGCGCGGTCGCGCCTTCCGCGGACAGACCCTGATGAACGGCGTGCTCGGCCTGCCGTTGCTGGTGCCGGAGATCGTCACCGCGGTGGCGACCCTGATGTTCTTCTCCTTCATCGGCCTGAAGCTGTCG…	MNGRNPLWTFSGVRQAAWLFFAFLYIPILVLVALSFNSGQSATLWESFSLKWYAVVANDPEILRAAKNSLIVATLATLASTVLATLAALGMRGRAFRGQTLMNGVLGLPLLVPEIVTAVATLMFFSFIGLKLSLFTILIAHIVFCIPFAYLPIRARLEGLDPRLAEAAADLYASPWKAFWKITLPLLMPGVLSGAMLAFIISMDDFVITYFVAGAGATTLPVYIFSSIRMGISPKINAISSIILMISIAFVALSYYLGQRRR*	ACTIVE	PA14_04230	PA0324	FALSE	FALSE		putative permease of ABC transporter	3	COG1177	PA0324			(27) Transport of small molecules			diggins	20050324124844			putative spermidine/putrescine ABC transporter, permease protein
PA14_04240	814.329	-1.16635	-0.221997	0.186471	1.19052	0.233843	0.433323	608.922	770.806	814.513	697.393	890.309	773.796	1016.74	997.871	758.616	2456	380253	379324	-		1	ATGAGCGCCACCGGCCGACCTTCCGCGCAACAGTCGGCCGAACGCCGGCAACTGCGTCGGCGCCTGCTGCTGAGCAGCCCGGCGATGCTGATGCTGGTGCTGTTCCTGGTGATCCCGCTAGGCATCATGTTCGCCGTGTCGATCCAGCAGTCCGGCGACTACGGCGGGGTGAAGTGGGGCCAGCACAGCCTGGAGGCCTACCTCAATTTCCTCTGGGAACGCGACCTGGACGACAGCCTGGTGTTCAACGCCGACTACCTGGGCATCTTCCAGCGCTCGTTCTGGCTGTCGCTGCTGACCACCCTCGGCTGCCTGGCACTCGGCTTCCCCACCGCGCTGTACCTGGCGTTGCAGCCGGAACGCCGGCGCAACCTGCTGCTGTTCCTGGTCACCGTGCCG…	MSATGRPSAQQSAERRQLRRRLLLSSPAMLMLVLFLVIPLGIMFAVSIQQSGDYGGVKWGQHSLEAYLNFLWERDLDDSLVFNADYLGIFQRSFWLSLLTTLGCLALGFPTALYLALQPERRRNLLLFLVTVPFWTNLLVRVYAWILLLRNGGLVDAGLQGIGLTDTGLGLLYTDNAVIIGLLYTYLPFMVLPIYTSLEKMDWRLVEATFDLGANRWKALRRVIVPLAMPGIVAGCILVFIPALGSYIIPELLGGGKALMIGNLIQLQFGTAHNWPFGAALSFALLAFVLLAMLIHSLRFRANAGGGQP*	ACTIVE	PA14_04240	PA0325	FALSE	FALSE		putative permease of ABC transporter	3	COG1176	PA0325			(27) Transport of small molecules			diggins	20050324143629			putative spermidine/putrescine ABC transporter
PA14_04250	891.627	-1.29497	-0.372924	0.135644	2.74929	0.00597246	0.0336311	685.887	838.366	901.604	880.441	867.674	689.414	1161.98	1136.67	862.606	2009	381299	380250	-		1	ATGACCAGCGCGATAGCCATCGAGCGGATCTGCATGGAATTCGGTACCCCCGGCCAAGGCCTGAAGGCCCTTGACGATGTGTCCCTGGATATCCACGCCAACGAATTCTTCACCCTCCTCGGCCCTTCCGGCTGCGGCAAGACCACCCTCCTCCGCCTCATCGCCGGTTTCGAACAACCCAGCTCCGGCAGCATCCGCCTCTATGGCGAACGCATGGAAGGCCTGCCGCCGTTCCGCCGCCCGGTCAACACGGTGTTCCAGAGTTATGCGCTGTTCCCGCACATGAGCGTCGCCGAGAACATCGGCTTCGGCCTGGAGATGCAGGGCCGCCCGCGCAGCGAGATCGACGCCACCGTGAGCCGCATGCTCGAGCTGGTGAAGCTGCCGGAGGTCGGCAAG…	MTSAIAIERICMEFGTPGQGLKALDDVSLDIHANEFFTLLGPSGCGKTTLLRLIAGFEQPSSGSIRLYGERMEGLPPFRRPVNTVFQSYALFPHMSVAENIGFGLEMQGRPRSEIDATVSRMLELVKLPEVGKRRADQLSGGQQQRIALARALASRPKVLLLDESLSALDLKLRKEMQIELKRLQHETGITFIFVTHDQEEALTMSDRIAVMSKGKVLQVGTPSDIYEAPLNRAVADFIGETNFLEGQADADGVRLADGQRLAATTPGSGAVTLAIRPERTELAADGQLEGVLENVVYVGTDTVYHLNVAGQPGFRVRQQNRDGARCPHSPGAKVRVRVPAAAIRVLAE*	ACTIVE	PA14_04250	PA0326	FALSE	FALSE		putative ATP-binding component of ABC transporter	3	COG3842,COG3839,COG1118	PA0326			(27) Transport of small molecules			diggins	20050324144009			putative ABC-type spermidine/putrescine transport systems, ATPase component
PA14_04270	2887.64	-1.72691	-0.788194	0.335088	2.3522	0.0186628	0.0765547	1706.79	4384.53	6950.85	2079.65	1656.12	1105.94	3414.73	2496.14	2194.02	2238	381627	382592	+		1	ATGACTATCCACGCCCAAACTCCCGAGCCGTTTTCAATGTCCCGAGCTTTTACGCCTCGCCGTCTGCTGCTGGCCGTCCTGCTGGTCGCGCTGACCGCGCTGGTCCTTCTCGGCCAGAGCTTCCGCGTCTTCGACCGGGCCTGGTTCGCTGTCCAGGAGTGGCGTCACGCCGATGCCTGGAAAGAGCGCTCGATATGGCTGCCGGACTACCGCGTGCGGATCGAGGCGCAGCCCATCGAGGGGTTGAACGACGACGTTTCCGCGCTGACCTTCGATCCCGACCGGCGCACCCTGTTCACCGTGACCAACCAGCCGGCGCAGATCATCGAGCTGTCCTTGCAGGGCAAGGTACTGCGGACCATCCCGCTGACCGGCTTCGGCGACGCCGAGGCCATCGAG…	MTIHAQTPEPFSMSRAFTPRRLLLAVLLVALTALVLLGQSFRVFDRAWFAVQEWRHADAWKERSIWLPDYRVRIEAQPIEGLNDDVSALTFDPDRRTLFTVTNQPAQIIELSLQGKVLRTIPLTGFGDAEAIEYISRGVYVITDERQQRLVKVRLEDDTRFIDAADAQQLSLGIGLNGNKGFEGLAYDAEGKRLFVAKERDPVRIYEIHGFPHTQADKPFAVHVVDDPGRDKRLFVRDLSSLQFDEGTGHLLALSDESRLVVELDTDGEPVSTLSLLRGMHGLKRSVPQAEGVAMDDRGVLYLVSEPNLFYVFSKDEPAQP*	ACTIVE	PA14_04270	PA0327	FALSE	FALSE		putative transcriptional regulator	3	pfam06977	PA0327			(25) Transcriptional regulators			diggins	20050324144327
PA14_04290	7945.58	-1.15903	-0.212913	0.155039	1.37329	0.169662	0.351976	6084.7	10265.4	10392.4	7743.01	7227.34	5579.95	9783.3	8731.74	5702.41	375	384574	382631	-		1	GTGTTCAAACCATTAGCTGTCGCTGTAGGCCTGGGATGTGCTGCGCTGTCGTTGGGTGCCAACGCCTATCAATACGGGGAATACGCCGGGGAGACCCTGGAGCGCCTGATCACCGACTACCCGGGCCGCTATCGCGGCACCGCCAGCTTCGCCGGCGCCAGCGAACTGATGCAGTCGCGCCTGGGCTTCGGCTACCAGACCAGTCGCCAGGACTTCACCTGGGCCGGCAACCGCAGTTCGCAGAACGTCATCGCCTCGGCGCCCGGCAGCAGCGGGAAGTTCCTGGTACTCGGCGCGCACTACGACACCTACTACGGTCGCCCGACCCTGCAGGGCCTGGACGATAACGCCTCGGGCGCGGCGGTGCTCACCGAGATCGCCCGCAACCTCGGCGGCATC…	MFKPLAVAVGLGCAALSLGANAYQYGEYAGETLERLITDYPGRYRGTASFAGASELMQSRLGFGYQTSRQDFTWAGNRSSQNVIASAPGSSGKFLVLGAHYDTYYGRPTLQGLDDNASGAAVLTEIARNLGGIALENGLEVVGFGAEEEGLRGSRAYVESLDASQRANLLGMINLDSLVTGDKMYAHAGSNSVSNPALGAYREQILRIARELDIPLFTNPGLNAEYPAGTGCCSDGESFNGMDIPVLFIEATNWELGDLDGYEQTDNPAIPGGSTWHDPAEDNKEVLTNALGQERIEQRMRDFSRLLTRLVLELTNADLLASTASGGALARQMEDQLQRQHQALTRLHDRRWLTLLGSNRPVGSFDGEVGAEGEVSPDSGFDMPGDPESRRAGVHLLGD…	ACTIVE	PA14_04290	PA0328	FALSE	FALSE		putative integral membrane protein	3	COG5571	PA0328			(15) Membrane proteins			diggins	20050324144540
PA14_04300	3415.81	-1.04949	-0.0696849	0.463683	0.150286	0.880539	0.941856	3610.52	3851.72	4303.14	1001.54	4545.1	3725.35	3792.51	2915.45	2996.96	5051	385207	384875	-		1	ATGGCAGCCAAATTCCATCTGAAGAAAGCGAAAGACGGCCAGTTCCACTTCAACCTGCATGCCGCCAACGGCGAGATCATTCTCACCAGCGAACTGTACAAGGCCAAGGACTCGGCGCTCGGCGGCATCGAGTCGGTGCGCAAGAACTCCCAGCGCGACGGTGCCTTCGAGGTCAAGCCGGCCAACAACGGCAAGTTCCACTTCGTGCTCAAGGCCACCAATGGCCAGGTCGTCGGCCAGAGCCAGCTCTATGCCAGCCAGGCCAACGCCGAAGCCGGCGTGCAGTCGGTGAAGCGCGCAGCGCCGGAAGCCGGCCTCAGCGACGAAAGCTGA	MAAKFHLKKAKDGQFHFNLHAANGEIILTSELYKAKDSALGGIESVRKNSQRDGAFEVKPANNGKFHFVLKATNGQVVGQSQLYASQANAEAGVQSVKRAAPEAGLSDES*	ACTIVE	PA14_04300	PA0329	FALSE	FALSE		conserved hypothetical protein	4		PA0329			(14) Hypothetical, unclassified, unknown			diggins	20050324144654
PA14_04310	6054.2	1.19653	0.258859	0.208023	-1.24438	0.21336	0.409519	9799.35	5593.71	5511.71	4066.04	6067.68	8319.65	4467.08	4494.8	6167.8	3626	386001	385330	-		1	ATGAACCAGGATCAGCTCAAGCAGGCAGTGGCACAGGCCGCCGTCGACCACATTCTTCCGCACCTCGACAGCAAGAGCATCGTCGGCGTCGGCACAGGCTCCACCGCCAACTTCTTCATCGATGCCCTGGCCCGCCACAAGGCCGAGTTCGACGGCGCAGTGGCCAGTTCGGAGGCCACCGCCAAGCGCCTGAAGGAACATGGCATCCCGGTCTACGAGCTGAACACGGTCAGCGAGCTGGAGTTCTACGTCGACGGCGCCGACGAAAGCAACGAGCGCCTGGAGCTGATCAAGGGCGGCGGTGCCGCGCTGACCCGCGAGAAGATCGTCGCCGCGGTGGCCAAGACCTTCATCTGCATCGCCGATGCCAGCAAGCTGGTACCCATCCTCGGCCAGTTC…	MNQDQLKQAVAQAAVDHILPHLDSKSIVGVGTGSTANFFIDALARHKAEFDGAVASSEATAKRLKEHGIPVYELNTVSELEFYVDGADESNERLELIKGGGAALTREKIVAAVAKTFICIADASKLVPILGQFPLPVEVIPMARSHVARQLVKLGGDPVYREGVLTDNGNIILDVHNLRIDSPVELEEKINAIVGVVTNGLFAARPADLLLLGTADGVKTLKA*	ACTIVE	PA14_04310	PA0330	FALSE	FALSE	rpiA	ribose 5-phosphate isomerase	2	COG0120,pfam06026				(12) Energy metabolism		5.3.1.6	diggins	20050324144915
PA14_04320	9577.48	-1.01156	-0.0165795	0.159903	0.103685	0.91742	0.962369	11171.1	7277.36	7754.65	9954.2	8533.38	11380.7	9491.41	9507.53	11126.9	752	386260	387774	+		1	ATGCTCGAACAATACGTCAAGAAGATCCTCACCTCGCGCGTCTATGACGTCGCGGTGGAAACGCCCCTGCAACCCGCCCGCCAGTTGTCCGAACGCCTCGGCAACCAGGTCCTGCTCAAGCGCGAGGACCTGCAGCCGGTGTTTTCCTTCAAGATCCGCGGCGCCTACAACAAGGTCGCGCAGCTCACCGAGGAGGAGAAGGCCCGCGGGGTGATCGCCGCCTCGGCCGGCAACCACGCCCAGGGCCTGGCCCTGGCGGCCAAGCGGCAGGGGATCAGGGCGGTCATCGTGATGCCCAAGACCACCCCCGAGATCAAGGTCCAGGCGGTGCGCGCCCACGGCGCCAAGGCGGTGCTGCACGGCGACGCCTTCCCCGAGGCGCTGGCCCACGCGCTGAAG…	MLEQYVKKILTSRVYDVAVETPLQPARQLSERLGNQVLLKREDLQPVFSFKIRGAYNKVAQLTEEEKARGVIAASAGNHAQGLALAAKRQGIRAVIVMPKTTPEIKVQAVRAHGAKAVLHGDAFPEALAHALKLVDEKGYTFVHPYDDPDTIAGQGTVAMEILRQQPGRLDAIFVPVGGGGLVAGIAAYVKYLRPEIKVIGVEPDESNCLQAAMAAGERVMLGQVGLFADGVAVAQIGQHTFDICKDHVDEVITVSTDEICAAIKDIYDDTRSITEPAGALAVAGIKKYVERERAEGQTLVAIDSGANVNFDRLRHVAERAELGERREAIIAVTIPERPGSFKAFCEAVGKRQITEFNYRYHSGSEAHIFVGVQTHPENDPREALVAYLREKGFPVLDL…	ACTIVE	PA14_04320	PA0331	FALSE	FALSE	ilvA1	threonine dehydratase, biosynthetic	2	COG1171,pfam00291				(2) Amino acid biosynthesis and metabolism		4.2.1.16	diggins	20050324145140
PA14_04330	2170	1.36766	0.451709	0.242822	-1.86025	0.0628503	0.179676	2089.35	2128.93	2255.08	3354.03	2164.66	2043.11	1585.16	2141.84	1767.83	4428	387894	388361	+		1	ATGGAACATTTTCTCCAGATCAAGATTCTCCACGGAGTCGCCACCGTGCTGCTCTTCGGCGGCCTGCTCGGCCTGGCGTTCTACGCCTGGCGCAGCTGGCGGACGGGCGACGCGGCGCGGATCGCGCGCGGTTTCAAGCGGGTCCGCCTGATCGGCTGGCCGCTGCTGGGGCTCAGCCTGCTGGCCCTGCCGGTCAGCGGCTGGTGGCTGGTGCACCTGGCCGGCTGGCCGTTGGGCCAGAGCTGGCTGCTGTTCGGCGCCTGCCTCTATCTGCTCGGCTGCATCTTCTGGCTGGTCCTCGCCGGCCGCCTGGCGCGGGTCCAGCACCAGGCCGGCGCCGCCGAGACGGCGGGGGCCGCGCTGGGCGAGCAGACCCTGCGCGAGATCAAGGTGGGCCTG…	MEHFLQIKILHGVATVLLFGGLLGLAFYAWRSWRTGDAARIARGFKRVRLIGWPLLGLSLLALPVSGWWLVHLAGWPLGQSWLLFGACLYLLGCIFWLVLAGRLARVQHQAGAAETAGAALGEQTLREIKVGLVMALLGAASFIAVAVLMVSKPL*	ACTIVE	PA14_04330	PA0332	FALSE	FALSE		putative integral membrane protein	3	COG5528	PA0332			(15) Membrane proteins			diggins	20050324145307
PA14_04340	4796.69	1.3439	0.426426	0.361983	-1.17803	0.238785	0.439188	2772.97	4919.64	4744.31	10859.7	4118.81	3109.55	4125.61	5149.34	3370.3	1322	388412	389683	+		1	ATGCGTATTCTGCTGGTAGGCGCGGGAGGTTTCGTCGGGCGGCACCTGCTCCCGGCGCTGCTCGCCGCCGGACACGAACTGCTCCTCACCGCGCGCCGCCCGCCGGTCGATGCGCCTGCCGGCGTACGCTGGCTGGCGCTCGACCTGGAGCGGCTTGCGGAAAGGCCGGACAGCTTCGCCTGGCCCGCCGGGGTCGACCTGCTGATCAACGCCGCCGGCACCATGAGCCTCGACGAGGCGAGCATGGCTCGCGTCCAGGACAGCGGCGCGCGAGCACTCTTCGACCTCGCTGCGGCCCATGGGGCGAAGGTCCTGCAGATTTCCGCGCTGGGCGCCGGTGCGCACCCGGACGTGACCTTCCTCGCCAGCAAGGCGGCGGCCGACCGCCACCTGCTGGAA…	MRILLVGAGGFVGRHLLPALLAAGHELLLTARRPPVDAPAGVRWLALDLERLAERPDSFAWPAGVDLLINAAGTMSLDEASMARVQDSGARALFDLAAAHGAKVLQISALGAGAHPDVTFLASKAAADRHLLELGIPALVLRPSLLLGPGGASSAWLERLSPLPLIPLLDNRARLQPLHVEDLVGAVLALLRCWPERAQVIPLVGPQALTQGELLDELRRAQGWPRGRYVVPPAALLDALGGLGRRAGWRTLSPSMLKLVRHDNLADPALLDAACGYRCAPLASRLLGWPQAARSLAALMRPLMLAALVLIWLGTLVACLGPGYGWGLRILGEAGIHGWPASLAVIAGALLDGALGVGLLLRRWRRRALLAQFWLMLGYSLAISLILPHYWYDPYMAVG…	ACTIVE	PA14_04340	PA0333	FALSE	FALSE		putative epimerase	3	COG0702	PA0333			(27) Transport of small molecules			diggins	20050324145442
PA14_04350	942.36	-1.52084	-0.604869	0.194246	3.11394	0.00184608	0.0135821	620.241	897.482	895.893	714.097	866.919	816.884	1341.45	1269.62	1058.65	7103	389680	390147	+		1	ATGAACCTTTACCTACTGCTGAAGACCCTGCATATCCTTTCCTCGACCATTCTTTTCGGCACCGGCCTGGGGTCGGCCTACTACGCCCTGCGTGCCTGGCGCAGCGGGCAGTTGCCGGTGATCGCAGTGACCTTCCGCCACCTGGTCACCGCCGACTGGCTGTTCATCGCCACCACCGCGGTGTTCCAGCCGCTCAGCGGCCTGGCCATGGTGCATGTCGCCGGCTGGTCGCTGGCCCAGGGCTGGTTGCTGTGGAGCCTGGGCCTCTACGTGTTCGCCGGGCTCTGCTGGCTACCGGTGGTGTGGTTGCAGATCCGCGTACGCGACATGGCCGAGGCTGCCTTGCGCGAGGCGCGGCCCATCGAACCGCTGGCGTACCGCTACATGAACGCCTGGTTC…	MNLYLLLKTLHILSSTILFGTGLGSAYYALRAWRSGQLPVIAVTFRHLVTADWLFIATTAVFQPLSGLAMVHVAGWSLAQGWLLWSLGLYVFAGLCWLPVVWLQIRVRDMAEAALREARPIEPLAYRYMNAWFILGWPAFIAFMVIFYLMVNKPV*	ACTIVE	PA14_04350		FALSE	FALSE		putative integral membrane protein	3	COG5528				(15) Membrane proteins			danlee	20060503152924
PA14_04370	3381.27	-1.24746	-0.318996	0.138879	2.29695	0.0216219	0.0845555	2696.01	3171.51	3204.51	3406.23	3183.98	2892.31	4022.26	4526.95	3327.68	1473	391361	390120	-		1	ATGCCCCACACCGCCCCCACTCCCGGCTCGCTGCGGCCGGTCGTGATCGTCGCCCTGGTCACCGCGCTATGCCTGGCCGGCGATTCGATGCTTTATATCGCCCTGCCGATCTACTGGCACGAGGTCGGCCTGGAGGCGCTCTGGCAGGTCGGCGTGCTGCTGTCGATCAACCGCCTGATCCGCCTGCCCTTCAATCCGCTGATCGGCCGCCTGTACAAGCACCTGGCACTGAAGACCGGCCTGCTCCTGGCGGTCGTCATCGGCGTGTTGAGCACCGCCGGCTACGGCCTGGCCAGCGGTTTCCTGGCCTGGGTGCTGCTGCGCGGACTGTGGGGGATCGGCTGGTCGTTCTTCCGCATCGGCGGGCTCTCGGCGGTGGTCTACTGCGCCGCCGACCAC…	MPHTAPTPGSLRPVVIVALVTALCLAGDSMLYIALPIYWHEVGLEALWQVGVLLSINRLIRLPFNPLIGRLYKHLALKTGLLLAVVIGVLSTAGYGLASGFLAWVLLRGLWGIGWSFFRIGGLSAVVYCAADHQRGHAMGLYNGLYRLGSLVGMLLGGLLVPVLGLPALALSFAILALLGLPLLAKGFDLPENPAGQARTSAATASTSVARRPPPRGLVILSGFATALLIQGVLAATLSALIARSFGTEVSLLGLALSAAGLSGIIQALRWSWEPWLAGRFGAWSDGPRGRRRFYVAALLVGAMGFGLLSSRLPILAWLAIALLVMLVATALTTLTDALAADVARAGDVVGFMTRYSIVQDLGAALGPALAFLLLERPGGFAWLYWGGSLAFLVLALLW…	ACTIVE	PA14_04370	PA0334	FALSE	FALSE		putative MFS transporter	3		PA0334			(27) Transport of small molecules			diggins	20050324145642
PA14_04380	2934.96	1.09755	0.134283	0.211658	-0.634433	0.525798	0.712914	3117.05	2085.17	2553.47	3225.96	3267.73	3280.1	2785.55	3412.92	2686.69	3599	392064	391411	-		1	GTGCGTCTGGCCCTTTTCGATCTCGACAACACCCTGCTCGCCGGCGACAGCGACCATAGCTGGGGCGAATGGCTGTGCCAGCGCGGCCTGGTCGACGCCGCCGAATACCAGGCGCGCAACGACGCCTTCTATGCCGACTACGTGGCCGGCAAGCTCGACGTCCTTGCCTACCAGGCCTTCACCCAGGCGATCCTCGGTCGCACCGATATGGCCCAGCTGGAAACCTGGCACCGCCAATTCATGCAGGAAGTGATCGAGCCGATCGTGCTGGCCAAGGGCGAGGCGCTGCTCGCCGAGCACCGCGCCGCCGGCGACCGGCTGGTGATCATCACCGCCACCAACCGCTTCGTCACCGGCCCGATCGCCGAACGACTCGGGGTGGAGACCCTGATTGCCACC…	MRLALFDLDNTLLAGDSDHSWGEWLCQRGLVDAAEYQARNDAFYADYVAGKLDVLAYQAFTQAILGRTDMAQLETWHRQFMQEVIEPIVLAKGEALLAEHRAAGDRLVIITATNRFVTGPIAERLGVETLIATECEMRDGRYTGQTFDVPCFQGGKVVRLQRWLDENGLNLEGASFYSDSLNDLPLLEKVSRPVAVDPDPRLRAEAEKRGWPIISLR*	ACTIVE	PA14_04380	PA0335	FALSE	FALSE		putative hydrolase	3	COG0560	PA0335			(20) Putative enzymes			diggins	20050324145806
PA14_04390	5687	-1.06483	-0.090627	0.193745	0.467764	0.639954	0.792057	6046.21	3759.6	4889.94	5181.72	6171.05	6333.99	6067.6	6191.77	6541.14	4292	392268	392747	+		1	GTGATCGATTCCGATGGTTTTCGCCCGAATGTCGGCATCATTCTCGCCAACGAGGCGGGGCAGGTGCTGTGGGCGCGGCGTATCAATCAGGAAGCCTGGCAGTTCCCGCAGGGAGGCATCAATGATCGCGAAACGCCGGAAGAGGCGCTGTATCGCGAATTGAACGAAGAAGTCGGGCTGGAGGCCGGGGACGTGCGCATCCTGGCCTGCACCCGCGGCTGGCTGCGCTACCGTTTGCCGCAGCGCCTGGTGCGGACCCACAGCCAGCCGCTGTGCATCGGCCAGAAGCAGAAATGGTTCCTGCTGCGGCTGATGTCCGACGAGGCGCGCGTGCGCATGGATATCACCAGCAAGCCCGAGTTCGACGGCTGGCGCTGGGTGAGTTACTGGTACCCCCTG…	MIDSDGFRPNVGIILANEAGQVLWARRINQEAWQFPQGGINDRETPEEALYRELNEEVGLEAGDVRILACTRGWLRYRLPQRLVRTHSQPLCIGQKQKWFLLRLMSDEARVRMDITSKPEFDGWRWVSYWYPLGQVVTFKREVYRRALKELAPRLLARD*	ACTIVE	PA14_04390	PA0336	FALSE	FALSE	ygdP	di)nucleoside polyphosphate hydrolase	2	pfam00293	nudH			(18) Nucleotide biosynthesis and metabolism		3.6.1.-	diggins	20050324150129			mutT/nudix family protein
PA14_04410	20417	-1.06195	-0.0867145	0.227377	0.381368	0.70293	0.836912	18482.7	15462.9	20297.2	17039.5	24896.2	20777.6	22616.1	25135.2	19045.5	245	392770	395049	+		1	ATGCTCAACACGCTGCGCAAGATCGTCCAGGAAGTGAACTCCGCCAAGGATCTGAAGGCGGCGCTGGGCATCATCGTGCAGCGGGTCAAGGAAGCCATGGGTACCCAGGTCTGCTCGGTGTACCTGCTCGACACCGAGACCCAGCGTTTCGTCCTGATGGCCACCGAAGGCCTCAACAAGCGTTCCATCGGCAAGGTCAGCATGGCCCCCAGCGAAGGCCTGGTCGGCCTGGTCGGCACCCGCGAGGAGCCGCTCAACCTGGAGAACGCCGCCGCCCACCCGCGCTACCGCTATTTCGCCGAGACCGGCGAGGAGCGCTACGCGTCGTTCCTCGGCGCGCCGATCATCCACCATAGGCGGGTGATGGGGGTGCTGGTGGTGCAGCAGAAGGAGCGCCGC…	MLNTLRKIVQEVNSAKDLKAALGIIVQRVKEAMGTQVCSVYLLDTETQRFVLMATEGLNKRSIGKVSMAPSEGLVGLVGTREEPLNLENAAAHPRYRYFAETGEERYASFLGAPIIHHRRVMGVLVVQQKERRQFDEGEEAFLVTMSAQLAGVIAHAEATGSIRGLGKLGKGIQEAKFVGVPGAPGVGVGKAVVVLPPADLEVVPDKQVDDIDAEIALFKQALEGVRADMRALSSKLASQLRKEERALFDVYLMMLDDASIGNEVKRIIRTGQWAQGALRQVVMEHVQRFELMDDAYLRERASDVKDIGRRLLAYLQEERKQNLTYPEQTIIVSEELSPAMLGEVPEGRLVGLVSVLGSGNSHVAILARAMGIPTVMGAVDLPYSKVDGIDLIVDGYHG…	ACTIVE	PA14_04410	PA0337	FALSE	FALSE	ptsP	phosphoenolpyruvate-protein phosphotransferase	2	COG3605,COG1080				(27) Transport of small molecules		2.7.3.9	diggins	20050324150509
PA14_04420	3448.99	-1.31273	-0.392571	0.135225	2.9031	0.00369494	0.0231843	2949.54	3650.58	3657.81	3422.93	3151.54	2441.68	4018.07	4211.37	3537.37	1608	395075	396205	+		1	GTGCGGCGCTTACGCTTTCCCCGCAAGCGTATAGACTGCCTGCCATTCGGTAGAGGCCACTGGCCAGTCGAACGTGCGAGGGATTGCCGCAAAATGGACGAACGGGCGTCGAAGCCGCCAGGTCTTCTTCCGCTGTCACGCGAAGACCTTGAGAAAACCCTGCGATATGCCCTGGAGATCGTCAGCGACGGGATCTGGGACTGGAACATCGCGACCAACCAGGTCAGCCGCAGCGCCGGCTGGTACCTGATGCTCGGCTATCCGCCACATAGCCTGCCGGAGAGCGTGGAGACCTGGAAGAACATCATCCATCCCGAGGACTATCCGCGGGTGATGGCCAGCTTCCAGGCCTACCTCGACGGCGAAAGCCCGGAATACTGCGAGGAATACCGCTGCCGC…	MRRLRFPRKRIDCLPFGRGHWPVERARDCRKMDERASKPPGLLPLSREDLEKTLRYALEIVSDGIWDWNIATNQVSRSAGWYLMLGYPPHSLPESVETWKNIIHPEDYPRVMASFQAYLDGESPEYCEEYRCRTYSGDYLWISDRGRFVEFDERGEPRRMIGAHHEIHQRKLVELELQQRNEELFDWNRRLEDLVAERTEALHRVNQALASKMAEAQRLSEIDPLTELYNRRKFEQCLHHEWMRRQRHGRATALMMIDVDHFKRINDLFGHSTGDRVLVAFGRLVASELREVDVLARWGGEEFILLLPETGLEAAAALAERLRQRVRSQSFEMGERLTASFGVGVLNDGETLDLLLCRVDDALYRAKQRRDCVACC*	ACTIVE	PA14_04420	PA0338	FALSE	FALSE		putative sensory box protein	3	smart00267	PA0338			(28) Two-component regulatory systems			diggins	20050324174624
PA14_04430	1505.46	-1.12101	-0.164794	0.186037	0.885811	0.37572	0.586335	1050.33	1652.16	1479.12	1790.11	1343.01	1280.08	1766.72	1779.51	1408.13	3147	396964	396209	-		1	ATGTGCCTGATCGTCTTCGCCTGGCAACCGGGGCACGCCCTGCCGCTGCTGGTCGCCGCCAACCGTGACGAATTCTATGCCCGCCCGAGCCTGCCGCTGGCGGCCTGGGAGGACGCCGAGGGGGTATTCGCCGGACGCGACCTGGAGGCCGGCGGCACCTGGCTGGGGCTCGGCCCGGCCGGCCGTTTCGCCGCCCTGACCAACGTCCGCGATCCGTCGCAGGCTCTCGGCAAGCGCTCCCGTGGCGAACTGGTGGCGGACTTCCTGCGCGGCGGCGGCAACCCGGCCGACTACCTGGCGCAGGTCGCCGGGCGCGCTGCGGACTATTCCGGCTTCAACCTGCTCATTGGCGATCGCCATCAGCTCTGGCACTACAACCCCCGCGTAGGGCCACCGCGC…	MCLIVFAWQPGHALPLLVAANRDEFYARPSLPLAAWEDAEGVFAGRDLEAGGTWLGLGPAGRFAALTNVRDPSQALGKRSRGELVADFLRGGGNPADYLAQVAGRAADYSGFNLLIGDRHQLWHYNPRVGPPRLLPAGVYGLSNAALDTPWPKLLKARAALAERLAEPHPQALLELLADAAPAADSQLPDTGVGLATERLLSSVFIASPSYGTRASSVVRVHADGTREMIERSFGPSGARLGEVSLVLPPG*	ACTIVE	PA14_04430	PA0339	FALSE	FALSE		conserved hypothetical protein	4		PA0339			(14) Hypothetical, unclassified, unknown			diggins	20050324174724
PA14_04440	1962.33	-1.07967	-0.110597	0.162809	0.679305	0.496945	0.690111	2442.48	2010.7	1753.95	1717.73	1529.37	2285.48	1976.21	1684.55	2260.51	3052	397086	397889	+		1	ATGGAGTTTCTCCTCTATATCGTGCTGGGCGCCTGTGCCGGCGTGCTGGCCGGACTGTTCGGCGTCGGTGGCGGCCTGATCATCGTCCCGGCGCTGGTCTTCAGCTTCACCGCGCACGGTTTCGGCGGCGACGTCCTGACCCAGATGGCGGTCGGCACCTCCCTGGCGACCATCGTCTTCACTTCGATCAATTCCATTCTCGAACACCATCGGCGCGGCGCGGTGCGCTGGCCGGTGTTCGCCTGGATGACCCTCGGCATCCTCATCGGCAGTGCCCTCGGCGCGCTGACCGCGGCGCAGATCAAGGGGCTGCTGTTGCAGAAGATAATCGGGGTGTTCGCCATCCTGGTCGCTTTGCAGATGGTTCTCGATCTCAAGCCAAAGGGTAGCCGCGAGGTG…	MEFLLYIVLGACAGVLAGLFGVGGGLIIVPALVFSFTAHGFGGDVLTQMAVGTSLATIVFTSINSILEHHRRGAVRWPVFAWMTLGILIGSALGALTAAQIKGLLLQKIIGVFAILVALQMVLDLKPKGSREVPGKGGLTLAGAVIGWASAIFGIGGGSLTVPFLSWRSVPMQQAVATSSACGLPIAISGALSFIAVGWHNPQLPEWSLGYVYLPALVGIAATSMLFARFGARLAHRLSPRVLKRLFALLLFSVGISFLTPDLAFLS*	ACTIVE	PA14_04440	PA0340	FALSE	FALSE		putative permease	3	COG0730	PA0340			(15) Membrane proteins			diggins	20050324175117
PA14_04460	3004.7	1.20269	0.266262	0.303428	-0.877511	0.380209	0.590089	2829.56	2841.39	2315.05	4623.53	2063.55	3698.42	2624.94	2707.99	3337.91	2782	397899	398699	+		1	ATGCTGACGTATCCCCAGATCGATCCGGTTGCGCTGGCCGTCGGCCCGCTGAAGATCCACTGGTACGGGCTGATGTACCTGATCGGGATCGGCGGCGCCTGGCTGCTGGCGTCGCGCCGGATGAAGCGCTTCGACCCGACCTGGACCAAGGAGCGCCTTTCCGACCTGGTCTTCTGGGTCGCCTGCGGCGTGATCCTCGGTGGCCGCCTGGGCTACGTGCTGTTCTACAACCTGGACGAGTACATCGCCAACCCGACGCTGATCTTCGAGGTCTGGAAAGGCGGCATGTCCTTCCATGGCGGTCTGCTCGGCGTGATGCTGGCGGTCTGGTGGTTCGGCAAGCGCCATGGCAAGAGCTTCTTCCAGCTGATGGACTTCATCGCCCCGCTGGTGCCCATC…	MLTYPQIDPVALAVGPLKIHWYGLMYLIGIGGAWLLASRRMKRFDPTWTKERLSDLVFWVACGVILGGRLGYVLFYNLDEYIANPTLIFEVWKGGMSFHGGLLGVMLAVWWFGKRHGKSFFQLMDFIAPLVPIGLGAGRIGNFINSELWGKVSDVPWAMVFPNGGPLPRHPSQLYQFALEGVALFVILWLFTRKPRPTASVSGLFVLCYGIFRFVVEFVRVPDAQLGYLAWGWLTMGQVLCVPMVLAGIALMVWAYRRDAAQPKAA*	ACTIVE	PA14_04460	PA0341	FALSE	FALSE	lgt	prolipoprotein diacylglyceryl transferase	2	pfam01790				(13) Fatty acid and phospholipid metabolism		2.4.99.-	diggins	20050324175627
PA14_04480	6010.16	-1.11969	-0.163103	0.226973	0.718604	0.472385	0.670798	8536.23	5397.94	5305.4	3415.97	5291.3	8064.71	5423.06	5544.54	7112.24	2808	398905	399699	+		1	ATGAAACAGTACCTCGACCTGATGCGCCACGTGCGCGAGCACGGCACCTTCAAGAGCGACCGCACCGGCACCGGCACCTATAGCGTGTTCGGCCACCAGATGCGCTTCGACCTGGCCGCGGGCTTCCCCCTGGTGACCACCAAGAAGTGCCATCTCAAGTCGATCGTCCACGAGCTGCTGTGGTTCCTCAAGGGCTCCACCAATATCGCCTACCTCAAGGAGCACGGCGTCTCGATCTGGGACGAGTGGGCCGACGAGAACGGCGACCTCGGCCCGGTGTATGGCTACCAGTGGCGCTCCTGGCCGGCGCCGGACGGCCGCCACATCGACCAGATCGCCAACCTGATGGCGATGCTGAAGAAGAATCCGGACTCGCGCCGGCTGATCGTCTCCGCCTGG…	MKQYLDLMRHVREHGTFKSDRTGTGTYSVFGHQMRFDLAAGFPLVTTKKCHLKSIVHELLWFLKGSTNIAYLKEHGVSIWDEWADENGDLGPVYGYQWRSWPAPDGRHIDQIANLMAMLKKNPDSRRLIVSAWNPALIDEMALPPCHALFQFYVADGKLSCQLYQRSADIFLGVPFNIASYALLTLMVAQVAGLQPGEFIWTGGDCHLYANHLEQADLQLTREPLPLPSMKLNPEVKDLFDFRFEDFELVGYEAHPHIKAPVAV*	ACTIVE	PA14_04480	PA0342	FALSE	FALSE	thyA	thymidylate synthase	2	pfam00303				(18) Nucleotide biosynthesis and metabolism		2.1.1.45	diggins	20050324180045
PA14_04490	4114.18	1.02702	0.0384576	0.213579	-0.180062	0.857104	0.92864	3870.84	4137.32	4288.87	3118.78	4494.55	4942.6	4103.96	4013.4	4057.32	2848	400523	399726	-		1	ATGCCCTTCGTTTCCTACGCGCAGAACCTGGAAGACGTCCGACTCTGGCGGGCCCTGAAACTCTTCCCCAGGGGGTTCTACATCGACGTCGGCGCCAACCACCCGCGGATCGACTCGGTCACCCTGGCGTTCTACGAGCGCGGCTGGCGCGGCATCAACATCGAACCGCTGCCCCACCTGCACCGCGAGCTGGAGCGGGAACGGCCGGAAGACCTCAACCTGAACCTCGCCATTGGCGAGCGCGAAGGCCGCGCCACGCTCTACGAGATGGCCGCCTCGGGTCTCTCCACCCTGGACCCCGAGCTAGCCCGCCAGCGCCAGGCCGAGGGCTGCACGGCCACTCCGCGCGAAGTGATGGTCAGCACCCTGGACGCGATCTGCGCGGCCCATGTCGAAGGG…	MPFVSYAQNLEDVRLWRALKLFPRGFYIDVGANHPRIDSVTLAFYERGWRGINIEPLPHLHRELERERPEDLNLNLAIGEREGRATLYEMAASGLSTLDPELARQRQAEGCTATPREVMVSTLDAICAAHVEGPIHFLKIDVEGLEGAVLRGLDLNRWRPWLILAETPFDHDPEWKAPLLAAGYRFVHFDGLNGYYLAEEQARLEGAFALPPNLLDDFQLCHGHAMSHPVAPLEQALEQALQRAEDAERALRDWRALPWYRRLFG*	ACTIVE	PA14_04490	PA0343	FALSE	FALSE		conserved hypothetical protein	4		PA0343			(14) Hypothetical, unclassified, unknown			diggins	20050324180314
PA14_04510	2544.57	1.51239	0.596829	0.160683	-3.71432	0.00020375	0.00227527	2207.06	2319.33	2801.9	3489.75	3128.15	2752.27	2077.47	2347.12	1778.06	1098	401937	400558	-		1	ATGACTGAGCCGCTGATCCTGGCCGTGGTCGGCCACACCAATACCGGCAAGACCTCGCTGCTGCGCACCCTGACCCGCGACCGCGGATTCGGCGAAGTCTCCCATCGCCCCAGCACCACCCGCCACGTCGAGGGCGCCAGGCTGTCGGTGGACGGCGAAGCGCTGCTGGAACTCTACGACACGCCCGGCCTGGAAGACGCCATCGCCCTGCTTGACTACCTGGACGCCCTGGAGCGCCCCGGCGAGCGTCTCGATGGCCCGGAACGCATGGCGCGGTTGCTGGACAGCAACGAAGCGCGCGGGCGTTTCGAACAGGAAGCCAAGGTGGTCCGCCAGTTGCTCGCCTCCGATGCCGGGCTCTACGTGATCGACGCCCGCGAACCGGTGCTGGCCAAGTAT…	MTEPLILAVVGHTNTGKTSLLRTLTRDRGFGEVSHRPSTTRHVEGARLSVDGEALLELYDTPGLEDAIALLDYLDALERPGERLDGPERMARLLDSNEARGRFEQEAKVVRQLLASDAGLYVIDAREPVLAKYRDELAVLAGCGRPLLPVLNFVASPQHREEEWRAALARLGLHALVRFDSVAPPLDGERRLYESLALLLERARPQLDRLIADHETQAAARLRAGQRLIAELLVDVAACRRLVPGGESAVQEATRDLHQQVRKREQACVEALLRLYAFARDDARAADLPLLDGRWGDDLFNPETLRQLGIRLGGGVAAGAAAGAGIDLLVGGVTLGAAAALGALAGGAWQTVGHYGSRLLGKLKGARELTVNDAVLRLLALRQRQLLAALQTRGHAAIE…	ACTIVE	PA14_04510	PA0344	FALSE	FALSE		conserved hypothetical protein	4		PA0344			(14) Hypothetical, unclassified, unknown			diggins	20050324180437
PA14_04520	1732.77	2.08113	1.05737	0.250196	-4.22617	2.37701e-05	0.000378287	1355.93	1387.3	1811.77	3309.48	2289.9	1879.73	1046.07	1490.23	1024.56	1017	403315	401930	-		1	TTGAGTCACACGACGCATCCCGGCCTCGACGCCCTCTGGCTGACCGAGGCCGTTCGCCTGCGCGAGGAGCAGGCCGGTCCGCTGGAAGACAGCGAGGCGCTTCGCCAGGCGCTGGCCCAGGGCGGTTCCCTGCCGCGCCGTATTCTCACCCGCGCCCACTGGCTGGGCCGCCGCGAGGGCCTGCTGGACGCCCAGCGGACCTGGCGCCAGGGTTCGCGGCTGGCGCTGGCCCTGCTGCTGGTGCTGGCCCTGGCCAGCGGCGCCGGACTGGCCTTCGCCGCGCTTGGCGACGGCCAGCGCCCGGTCAACGTGTTCTGGGCGCTGGCCAGCCTCCTCGGCCTGCACCTGCTGACCCTGCTCGGCTGGGCCCTCGGCCTGCTCGCCGGCGGCGAGGCCGCG…	MSHTTHPGLDALWLTEAVRLREEQAGPLEDSEALRQALAQGGSLPRRILTRAHWLGRREGLLDAQRTWRQGSRLALALLLVLALASGAGLAFAALGDGQRPVNVFWALASLLGLHLLTLLGWALGLLAGGEAAGALGRLWLWLSGKLARDARAAHLAPALLVLLGRRRLARWGLGALVHGLWLLGLLTALAMLLGLLATRRYGFVWETTILGSDTFIALTQALGALPALLGFPLPDAELIRASGDAALASEAARHAWAGWLVGVLLVYGVLPRALLGLFCLWRWKRGLADLDLDLDDPGYSLLRERLMPASERLGVSDAAPDWLPEPQGGQSGQEAAGAVLVAVELDDRRPWPPKLAEGVADAGILDDGQQRRRLLDQLTRYPPARLAIACDPRRSPDR…	ACTIVE	PA14_04520	PA0345	FALSE	FALSE		conserved hypothetical protein	4		PA0345			(14) Hypothetical, unclassified, unknown			diggins	20050324180541
PA14_04530	280.895	1.32768	0.408912	0.242337	-1.68737	0.0915319	0.233218	172.038	300.184	312.67	414.816	313.117	269.302	294.686	222.804	228.437	4897	403507	403869	+		1	ATGAAGGTAGTACGCCGATACCCCCTGGCGCTGTTGCTGGGGATGGCGGGCGCGCTGGCCGACGAGTTGCCCGATGGCTCCTTGCTGCAACGCTATGGCGTGCAGGCCGACCAGTTGCCGACCCTGGCGGCGGATCCGCCGTCGCGCAAGGAGGAGAAGGAAACGCCGTCGCGCTTCCGGGTGGAGCCGGAGCAGCCCTTGGTGACCTTTGGCGTCAAGGACCACAAGGGCGTGGAACCCACCGGCAACCTGTCGATCGACGCCATGCACGAGCGCGATCGGCGGATCTGCCGGAACATCAGGCGGCAGGCGCTGGAGAAGGGCAAGGCACAGCCCTTCGACGGCTACATCGAGTGTCCATGA	MKVVRRYPLALLLGMAGALADELPDGSLLQRYGVQADQLPTLAADPPSRKEEKETPSRFRVEPEQPLVTFGVKDHKGVEPTGNLSIDAMHERDRRICRNIRRQALEKGKAQPFDGYIECP*	ACTIVE	PA14_04530	PA0346	FALSE	FALSE		hypothetical protein	4		PA0346			(14) Hypothetical, unclassified, unknown			diggins	20050324180629
PA14_04550	1539.93	1.35129	0.434336	0.147202	-2.9506	0.00317153	0.020661	1407.99	1849.47	1934.56	1994.74	1745.16	1253.15	1290.47	1386.5	997.282	1644	405057	403906	-		1	ATGCAACCAGCCTTCCTGCGCCGCCACCTCGGCGCCGCCTGCCTGATGCTCGCCGCTGGCCTGGCCAGCGCCGCCCACGCCGACACCGGCAACGTACAACGCGCCATCGACTGGGCCCAGGGCCAGGCCTCCGTTCGCCACCCGGCCGGCCACGAACGCTCGCCTCTGGTCATCGCCCACCGTGGCGCCAGCGGTTACGTACCGGAACACACCCTGGGCGCCTACGCCCTGGCGGTGATGATGGGCGCCGACTACGTCGAGCCGGACCTGGTGATGACCCGCGACGGCAAGCTGGTCGCCCGCCACGACAACGAGCTGGGCCTGACCACCGATGTCGCCCAGCACCCGGAATTCGCCGACCGCAAGCGCACGCAGAAAGTCGACGGAGTGGAACTCACC…	MQPAFLRRHLGAACLMLAAGLASAAHADTGNVQRAIDWAQGQASVRHPAGHERSPLVIAHRGASGYVPEHTLGAYALAVMMGADYVEPDLVMTRDGKLVARHDNELGLTTDVAQHPEFADRKRTQKVDGVELTGWFSEDFTLAELKTLRAIERIPTIRPGNARLDGTFEIPTLQEIIDLVKSLQISQQRTIGLYPEIKHGTHFQRLGLAMERPLVKTLHRNGYLGPRAPVFIQSFEVNNLKELKRLTGIRLVQLYGSGQPYDQQASGGSLTYAEMATAKGLRQVARYAYGVGPDKSYVIPRDANGNLGQPTRFVGDAHAAGLKVHPYTFRAENSFLPAEFRSADGNPQSRGDLAGEIRAYLDAGIDGLFSDQPDVAVRLREQR*	ACTIVE	PA14_04550	PA0347	FALSE	FALSE	glpQ	glycerophosphoryl diester phosphodiesterase, periplasmic	2	COG0584,pfam03009				(13) Fatty acid and phospholipid metabolism		3.1.4.2	diggins	20050324180931
PA14_04560	853.873	1.05658	0.0794037	0.211565	-0.375316	0.707426	0.841018	667.777	975.023	897.321	1128.91	752.235	764.819	869.394	875.877	753.502	1862	405267	406361	+		1	ATGGCTTCCGCGCAACCTGCCTCCGCGTTTCCCTGCCTGTCGTTGCAACTGGCCTGCCTGTTGCTGGGCGCCTGGCTGGCCTTCGATGCCCACGGTGGCGGCCAGGCCGTGGCGCCGCCGGCCCGTGTCGAAGCGCGTGTGCCGACGGCCGCTACCGATGACTGGGGGCGCCAGCCGGACAGCCTGATGAGCGCCGTGCCGCCGCGTACGCTGGAGGCGAGTGTCGGCGCCCGCGGCTCGGGATCGGCGAGTTCGCGACTGTGGATCGCCGATACCGACTTCCGCCTGCACGACGACATCGGTTTCTTCATCCAGCGCATGCTGATCCGCATGGAACCGACTCGTCCCGGCGCGCCCTTGTCGCTCGACGATCCGACGGCGATGGTGGCGCGGATCCAG…	MASAQPASAFPCLSLQLACLLLGAWLAFDAHGGGQAVAPPARVEARVPTAATDDWGRQPDSLMSAVPPRTLEASVGARGSGSASSRLWIADTDFRLHDDIGFFIQRMLIRMEPTRPGAPLSLDDPTAMVARIQAGEIFVSDATLATLLNQDLAASRAAVRNLRMSTRKDGQEVRGELLRKGRWRPLRMLTEIELSGPLEVTLVPRRIFVDGVEVTSSLAAASIEMSEVLKLKTRHMELVGNRIRVDLDGLFPPPRLDFRVSRLALADGGMQLALGDSLADLQWPALRAPDSYMFIEGGDIKMARTVLVKAYALFTSLSPGQPLLFNLYDYRRQLQNGVIRLREDGMVQIAVSPVKAPAPLEARL*	ACTIVE	PA14_04560	PA0348	FALSE	FALSE		conserved hypothetical protein	4		PA0348			(14) Hypothetical, unclassified, unknown			diggins	20050324181019
PA14_04570	558.062	-1.08251	-0.114374	0.277424	0.412271	0.680141	0.819473	346.339	655.645	551.099	657.025	434.591	574.512	588.674	592.44	622.236	1929	406358	407398	+		1	GTGAGCCGGCGTCCGTGGGGCGTGCTGCTTGGCTGGTGCCTGTTGGCGGCCAGCGCGGTCCAGGCCGAAAGCGCCATCGACCGGCAGCAGCGCGAACTGGCCCTGCTGCGCGAGGGCTGGTACCGGCAGGTCCCGCCGGCGCCGGTGCCGCTGCCCATGCGTACGGCCGGGCCGGCGGATTCCGGCCAGGATGGCGTCGGCATACTGCTGCGCAACGTGGACATGTACCTGCGCGGCAACATCGGTTTCCACGTGCCCGAGGTGAAGGGCTGGCTGGTGCCGAACCGGGCCGGCCAGCCGGTGGACTTCGATCGCCCGCAGGACATTCATTTCCAGGTGATGGAGGGCGAGGTGCTGCTCAGCCCGCGGCAACTGGCCAACCTGTTCAACGAGCACATC…	MSRRPWGVLLGWCLLAASAVQAESAIDRQQRELALLREGWYRQVPPAPVPLPMRTAGPADSGQDGVGILLRNVDMYLRGNIGFHVPEVKGWLVPNRAGQPVDFDRPQDIHFQVMEGEVLLSPRQLANLFNEHILAYDGTMLKDFRMSSAAGRLEVEGRVRPLGVGPWLPLRLGGGVEVDAASGALVYRPDQLKVIGLPLYGAMSLVGLPMSALVSLDRPGASLVGSAMRLDYRKVFPLLGIDGHVQEAWLDDQGLHLRFSQAPGQPSPVFSPPAAAGPSFLWLQSGDLKIFEILITYAQVLLKTETPDQVLTFNLQDYRKVLATGTTQVNEDGTFFMQVPPYANPL*	ACTIVE	PA14_04570	PA0349	FALSE	FALSE		conserved hypothetical protein	4		PA0349			(14) Hypothetical, unclassified, unknown			diggins	20050324181114
PA14_04580	876.565	1.15732	0.210789	0.310513	-0.678839	0.49724	0.690198	1161.25	766.967	641.046	1205.47	541.73	1075.41	677.359	715.165	1104.68	4277	407469	407975	+		1	ATGGCACGACCGCTGGCGATGATCGCCGCCCTTGGCGAGAACCGCGCGATCGGCATCGACAACCGCCTGCCCTGGCGCCTGCCGGCCGACCTCAAGCATTTCAAGGCGATGACCCTCGGCAAGCCGGTGATCATGGGGCGCAAGACCTGGGACTCGCTGGGTCGGCCGCTGCCGGGCCGGCTCAACCTGGTGGTCAGCCGCCAGGCCGGCCTGGCACTGGAGGGTGCGGAAGTGTTCGCCAGCCTGGACGCCGCGCTGGCGCGCGCCGAGGCGTGGGCGCAGGCGGAGGACGCCGACGAACTGATGCTGATCGGCGGCGCCCAGCTCTATGCCGAGGCCTTGCCGCGCGCCGCGCGCCTCTACCTGACCCGGGTGGGCCTGGCGCCGGAAGGCGACGCC…	MARPLAMIAALGENRAIGIDNRLPWRLPADLKHFKAMTLGKPVIMGRKTWDSLGRPLPGRLNLVVSRQAGLALEGAEVFASLDAALARAEAWAQAEDADELMLIGGAQLYAEALPRAARLYLTRVGLAPEGDAFFPEIDGAAWRLASSIEHAAADDAPAYAFEVWERR*	ACTIVE	PA14_04580	PA0350	FALSE	FALSE	folA	dihydrofolate reductase	2	cd00209,pfam00186,COG0262				(8) Central intermediary metabolism		1.5.1.3	diggins	20050324181712
PA14_04590	1590.25	-1.25555	-0.328315	0.17215	1.90714	0.0565026	0.167064	2157.26	1486.33	1231.41	1341.19	1228.32	1610.43	1629.85	1574.97	2052.52	4433	408464	407991	-		1	ATGCCCCAGTCCCGCCGCCCGTTGCGCATCGGCCTGATCGCCGACACCCATGGCCTGCTTCGGCCCGAGGCGCTGGAACGGTTGCGCGGCTGCGACCAGTTGATCCATGCCGGCGACATCGGCAAGCCGGAAATCCTCGCCGAGCTGGAACGCCTGGCGCCGCTCTCGGTGGTGCGCGGCAACAACGACACCCAGGACTGGGCGGCGGACATCCCCGAGCGCCTGCTGCTGAAGATCGGCCGGCTGACCCTCTACGTACTGCACGACCTCAAGCGACTCGACCTCGACCCGGCCGCCGAAGGCATCGACGTGGTGGTCGCCGGACATTCGCACAAGCCGCTGAAGGAAGAGCGCGACGGCGTGCTCTACCTCAACCCGGGCAGCGCCGGGCCTCGGCGC…	MPQSRRPLRIGLIADTHGLLRPEALERLRGCDQLIHAGDIGKPEILAELERLAPLSVVRGNNDTQDWAADIPERLLLKIGRLTLYVLHDLKRLDLDPAAEGIDVVVAGHSHKPLKEERDGVLYLNPGSAGPRRFSLPIGIGVLEVAGKKIEAELITL*	ACTIVE	PA14_04590	PA0351	FALSE	FALSE		putative phosphoesterase	3	COG0622	PA0351			(20) Putative enzymes			diggins	20050324182147
PA14_04610	3912.88	-1.31075	-0.390391	0.23813	1.6394	0.10113	0.250802	6059.8	3987.61	2839.02	3089.55	1993.39	4682.27	3395.87	3585.32	5583.07	1113	409988	408603	-		1	ATGAGTTCCCTGCAAAGCCCGTCGGACGCCAGCGCCCGCAACGACCTGGTCTATGGCCTGGACGACCGTCCCAGCGCTCCCATCGCCCTGCTCGCCGCCCTCCAGCACCTGCTGGCGATCATCGTGCCGATCGTTACCCCCGGCCTGCTGATCTGCCAGGCGCTGGGCGTATCGCCGCGCGACACCAATCTGATCGTGTCGATGTCGCTGGTGATCTCCGGCATCGCCACCTTCGTCCAGTGCAAGCGCTTCGGCCCGTTCGGCGCCGGACTGTTGATCGTCCAGGGCACCAGCTTCAACTTCGTCGGCCCGCTGATCGCCGGCGGGGCGCTGATGGTCAAGCAGGGCACGCCGGTGGAAAGCGTGATGGCGGCGATCTTCGGCGTGGTCATCGCCGGC…	MSSLQSPSDASARNDLVYGLDDRPSAPIALLAALQHLLAIIVPIVTPGLLICQALGVSPRDTNLIVSMSLVISGIATFVQCKRFGPFGAGLLIVQGTSFNFVGPLIAGGALMVKQGTPVESVMAAIFGVVIAGSFVEMGISRILPFVKRLITPLVTGIVVLMIGLTLIKVGLISMGGGFSAMSNGTFANGENLLLSGVVLGIIVVLNRIPVVWMRSCAIVIALAVGYALAGYLGRLDFTGMHQAELFQVPTPLHFGLDFSWPLFIPMLVIYLVTSLEAIGDVTATSKVSKQPVEGPLWMQRIKGGVLVNGANSFLAGIFNTFPSSVFAQNNGVIQLTGVASRYVGLWIAAMLVLLGLFPSVAGVIQAVPEPVLGGAAMVMFGAVAASGINILAGIQLDR…	ACTIVE	PA14_04610	PA0352	FALSE	FALSE		putative xanthine/uracil permease family protein	3	COG2233,pfam00860	yicE			(27) Transport of small molecules			diggins	20050324182512			putative transport protein
PA14_04630	15497.9	-1.24247	-0.313206	0.2006	1.56135	0.118442	0.277024	19711.9	12042.7	13544.8	10422.6	14841.7	16905	16422.1	16030.2	19560.4	459	412056	410218	-		1	ATGCCCGATTACCGCTCGAAAACCTCCACCCACGGCCGCAACATGGCCGGCGCCCGCGCCCTCTGGCGCGCCACCGGGATGAAGGACGAAGACTTCAAGAAGCCGATCATCGCCATCGCCAACTCCTTCACCCAGTTCGTGCCCGGCCACGTGCACCTGAAGGACCTCGGCCAACTGGTCGCCCGCGAGATCGAGAAGGCCGGCGGCGTGGCCAAGGAATTCAACACCATCGCCGTCGACGACGGCATCGCCATGGGCCACGACGGCATGCTCTATTCGCTGCCGAGCCGGGAGATCATCGCCGACTCCGTGGAATACATGGTCAACGCCCACTGCGCCGACGCCATCGTCTGCATCTCCAACTGCGACAAGATCACCCCCGGCATGCTGATGGCGGCG…	MPDYRSKTSTHGRNMAGARALWRATGMKDEDFKKPIIAIANSFTQFVPGHVHLKDLGQLVAREIEKAGGVAKEFNTIAVDDGIAMGHDGMLYSLPSREIIADSVEYMVNAHCADAIVCISNCDKITPGMLMAALRLNIPVVFVSGGPMEAGKTKLASHGLDLVDAMVVAADDSCSDEKVAEYERSACPTCGSCSGMFTANSMNCLTEALGLSLPGNGSTLATHADREQLFLRAGRLAVELCQRYYGEGDDSVLPRNIANFKAFENAMTLDIAMGGSTNTILHLLAAAQEAEVPFDLRDIDRLSRKVPQLCKVAPNIQKYHMEDVHRAGGIFSILGELARGGLLHTDVPTVHSPSMADAIAQWDITQTRDEAVHTFFKAGPAGIPTQTAFSQNTRWPSLD…	ACTIVE	PA14_04630	PA0353	FALSE	FALSE	ilvD	dihydroxy-acid dehydratase	2	pfam00920				(4) Biosynthesis of cofactors, prosthetic groups and carriers		4.2.1.9	diggins	20050324182720
PA14_04640	6063.1	1.90819	0.932207	0.245255	-3.80097	0.000144133	0.00171234	7562.86	5751.1	5933.6	9766.28	6078.24	7222.69	3450.34	3901.63	4901.17	1522	413580	412384	-		1	ATGACCCTGCCCAGCTTGCGTCTCAAAGCCAACGCCGAGCGCCGCCTGCGCGCCGGCCACCTGTGGGTCTACAGCAACGAGGTGGATGTCGCCGCGACGCCGCTGAATGCCTTCGCCGCCGGCGACCAGGCGGTGCTGGAAATGGCCAACGGCAAGCCGCTGGGCATCGTCGCGCTGAGCCCGAACAACCTCATCTGCGGCCGCCTCATTTCCCGTGATACCAAGCACGTTCTCGACAAATCACTGCTGGTTCATCGCATCAACATCGCCCTCAGCCTGCGCGAGCGGCTTTTCGACAAGCCGTTCTACCGGCTGGTCTACGGCGATTCCGACCTGCTGCCCGGCCTGGTGGTCGATCGCTTCGGCGACGTGCTGGTGGTGCAACTGGCGTCCGCGGCC…	MTLPSLRLKANAERRLRAGHLWVYSNEVDVAATPLNAFAAGDQAVLEMANGKPLGIVALSPNNLICGRLISRDTKHVLDKSLLVHRINIALSLRERLFDKPFYRLVYGDSDLLPGLVVDRFGDVLVVQLASAAMELRKDEVLAALLQVLKPAAVLWKNDSSARDAEGLERYVANAYGEVPEWVALEENGVKFEAPVLAGQKTGWFYDHRMNRARLAPYVQGKRVLDLFSYIGGWGIQAAAFGASEVMCVDASAFALDGVERNAALNGVAEKVACVEGDVFEALRELKAADERFDVVIADPPAFIKRKKDLKNGEAAYRRLNEQAMRLLSKDGILVSASCSMHLPEDDLQNILIGSARHLDRNIQLLERGGQGPDHPVHLAIAETRYIKSLTCRLLPNG*	ACTIVE	PA14_04640	PA0354	FALSE	FALSE		putative SAM-dependent methyltransferase	3	COG1092	PA0354			(27) Transport of small molecules			diggins	20050324183008
PA14_04650	881.544	4.47556	2.16207	0.220459	-9.80714	1.04896e-22	2.83792e-20	595.34	937.404	1239.26	1377.39	1846.26	1001.81	329.601	363.061	243.78	4150	414192	413653	-		1	ATGACCCAATCCCTGCACGGCAAGGTCGTCGCCGCCCTGGTGACCGACGGTTTCGAACAGGTCGAACTGACCGGTCCGAAAAAAGCCCTGGAAGACGCCGGCGCCACGGTAAGGATTCTTTCCGCCAAGGCCGGCGAGGTGCGCGGCTGGAACCATCACCAGCCAGCCGACGCCTTCCGCGTCGACGGCACCTTCGAAGACGCCAGCCTGGACGACTACGACGCCCTGCTGCTGCCCGGCGGGGTGATCAATTCCGACCAGATCCGCAGCCTGGCCAAGGCCCAGGAACTGGCGATCCGCGCCGAACAGGCGAGCAAGCCGGTGGCGGTGATCTGCCACGGCGCCTGGCTGCTGATCTCCGCCGGCCTGGTGCAGGGTCGTACCCTGACCAGTTGGCCG…	MTQSLHGKVVAALVTDGFEQVELTGPKKALEDAGATVRILSAKAGEVRGWNHHQPADAFRVDGTFEDASLDDYDALLLPGGVINSDQIRSLAKAQELAIRAEQASKPVAVICHGAWLLISAGLVQGRTLTSWPSLKDDINNAGGHWVDQEVAVDGKLVSSRKPEDIPAFNRRFIEILAG*	ACTIVE	PA14_04650	PA0355	FALSE	FALSE	pfpI	protease PfpI	2	COG0693				(26) Translation, post-translational modification, degradation		3.2.-.-	diggins	20050324183250
PA14_04660	3572.6	1.09016	0.124545	0.200263	-0.621907	0.534003	0.71958	4629.17	3725.82	3769.18	2655.24	3922.64	3888.73	3240.15	3022.1	3300.41	2849	414409	415233	+		1	GTGCCGCCGCAACCCCAGATCATGGTCGACCTGCAGATGGAGCAGGTCATGCCCAATCCGGACCTGAAGAACATCGCCAGGCTGATCAGCCAGGACCCGGGCCTTTCCGGCGCCCTCCTGAAACTGGTGAACTCGCCGTTCTTCGGCCTGGCCAACCGCATCACTTCGATCCAGCGCGCGGTGAACCTGCTGGGCAGTCGTTCGGTGATCAACCTGATCAATGCCCAGTCGATCAAGGGCGAGATGAGCGACGACACCATCGTCACCCTCAACCGTTTCTGGGACACCGCCCAGGACGTGGCCATGAGCTGCCTGAGCCTGGCCAAGCGGGTCGGCTACGAGTCGGTGGACGAAGCCTACGCCCTCGGCCTGTTCCACAACTGCGGCATTCCGCTGATG…	MPPQPQIMVDLQMEQVMPNPDLKNIARLISQDPGLSGALLKLVNSPFFGLANRITSIQRAVNLLGSRSVINLINAQSIKGEMSDDTIVTLNRFWDTAQDVAMSCLSLAKRVGYESVDEAYALGLFHNCGIPLMLKRFPHYMAVLEEAYAAASDKRRVVDTENRVLNTNHAVVGYYTARSWRLPEHVCEAIANHHNALSIFGDESARDTQLKNLLAILKMAEHICGSHRILGNQPEDHEWNSIGALVLDYVGLTDYDFENLKGSILELGVGQGSY*	ACTIVE	PA14_04660	PA0356	FALSE	FALSE		putative signal transduction histidine kinase	3	COG1639	PA0356			(28) Two-component regulatory systems			diggins	20050324183445
PA14_04670	4456.74	-1.09103	-0.12569	0.127454	0.986158	0.324055	0.529302	4778.57	3850.96	3984.76	3953.28	3957.35	5278.33	4622.8	4312.91	5371.68	2926	415292	416104	+		1	ATGCCCGAACTACCCGAAGTCGAAACCACCCGCCGGGGCATCGCCCCCTACCTCGAAGGCCAGCGCGTCGAGCGCGTGATCGTGCGCGAGCGGCGCCTGCGCTGGCCGATCCCCGAAGACCTGGACGTGCGCCTGTCCGGACAACGCATCGTCAGCGTCGAGCGCCGCGCCAAGTACCTGCTGCTGGGCGCCGAGGCCGGTACGCTGATCAGCCACCTGGGCATGTCCGGCAGCCTGAGGCTGGTGGAGAGCGGCACCCCGGCCAGTCGCCACGAGCACGTCGACATCGAGCTGGCCTCGGGCATGGCCCTGCGCTACACCGATCCGCGGCGCTTCGGCGCCATGCTCTGGAGCCTGGCGCCACTGGAACACGAGCTGCTGCGCAACCTCGGCCCGGAA…	MPELPEVETTRRGIAPYLEGQRVERVIVRERRLRWPIPEDLDVRLSGQRIVSVERRAKYLLLGAEAGTLISHLGMSGSLRLVESGTPASRHEHVDIELASGMALRYTDPRRFGAMLWSLAPLEHELLRNLGPEPLTDAFAGQRLFELSRGRSMAVKPFIMDNAVVVGVGNIYASEALFAAGIDPRKPAGSISKARYLRLAEEIKRILAIAIERGGTTLRDFVGGDGQPGYFQQELFVYGRGGEFCKVCGSTLREIRLGQRASVYCPRCQR*	ACTIVE	PA14_04670	PA0357	FALSE	FALSE	mutM	formamidopyrimidine-DNA glycosylase	1	COG0266,pfam01149,pfam06831				(11) DNA replication, recombination, modification and repair		3.2.2.23	diggins	20050324183753			mismatch repair protein MutM
PA14_04680	3571.52	-1.36521	-0.449124	0.168394	2.66711	0.0076507	0.0408037	3544.88	3976.1	3440.09	3441.03	2691.3	2822.29	4113.73	4299.03	3815.24	3831	416181	416759	+		1	ATGTCCGGCAATTACCTGCCTCGCAACACCCTGGTCGAGTCGCTCGGCCATGCCATGCTGAAACTCTCCGGCTGGAAGATCGAGGGCCAATTGCCCGCGCTCGACAAGTTCGTGGTGATCGGCGCCCACCACACCTCGAACTGGGACTTCGTGGCCTTCCTCGCCGCCAAGTTCGTCCTGCGCCTGAACGCCCGCTGGTTCGGCAAGCACACCCTGTTCAAGGGCCCGCTGGGCGGCCTGATGCGGCGCTGGGGTGGCATCCCGATCCAGCGCCACCTGAAGCTGAATACCGTGGACCAGGCGATCCAGGCCTTCCGCGAGCACCGTGAGTTCATGCTGATCATCGCTCCGGAAGGCACGCGCAAGAAGGTCGACCGCTGGCGCATGGGCTTCTACCAC…	MSGNYLPRNTLVESLGHAMLKLSGWKIEGQLPALDKFVVIGAHHTSNWDFVAFLAAKFVLRLNARWFGKHTLFKGPLGGLMRRWGGIPIQRHLKLNTVDQAIQAFREHREFMLIIAPEGTRKKVDRWRMGFYHIARGAGVPVVPAALDYENRRIVIGEPFWPTGNEDADLCSLIGFYRPFIPKKPHYAFLGD*	ACTIVE	PA14_04680	PA0358	FALSE	FALSE		putative phosphate acyltransferase	3	smart00563	PA0358			(13) Fatty acid and phospholipid metabolism			diggins	20050324183917
PA14_04690	2625.43	-1.21547	-0.281513	0.241186	1.16721	0.243127	0.444029	3499.61	2898.97	2884.71	1572.96	2741.85	2154.42	2637.51	2477.15	2761.7	5008	416842	417186	+		1	ATGAACCTGTTTCGCACCACCGCGCTCGTGCTGGCGCTGACCACCGGGCTCTCGTCCATGCCCGCGCTGGCGGATGCCGTGCAGGAAAACGCCAGCGGCGACCCGATGTACACCGTCGAAGCGCCCCCCGCGTACGCCATGATCGGCGATCTGCTCATCGCCCGTCCCTTCCTGATCGCCGCCACGGCCGTCGGGGCGGTGGCCTTCGTGGTCAGCCTGCCGTTCACCGCGGCCAGCGGCAGCGTCGGCAAGGCCGGCCAGGCGCTGGTGGTCGATCCGGGCAAGGAAGCCTTCGTCCGTTGCCTGGGCTGCACCACCAGCGGCTATAACCACGACGAAAGCTGA	MNLFRTTALVLALTTGLSSMPALADAVQENASGDPMYTVEAPPAYAMIGDLLIARPFLIAATAVGAVAFVVSLPFTAASGSVGKAGQALVVDPGKEAFVRCLGCTTSGYNHDES*	ACTIVE	PA14_04690	PA0359	FALSE	FALSE		conserved hypothetical protein	4		PA0359			(14) Hypothetical, unclassified, unknown			diggins	20050324184016
PA14_04700	4945.15	-1.10004	-0.137556	0.162558	0.846197	0.397443	0.605937	5489.36	5067.05	5045.56	5011.2	4414.57	4301.66	4645.15	4773.13	5758.66	2111	417456	418442	+		1	ATGTTCAGTCAGTGGGTGTTCCTGTCCGTCCTTGCTCTTGCCGTACCCTCGTTCGCCTGGGCGGAGGATGCGGTGTCCGACCTCGCCAAGGAGCAGTCCAAGGCCGAGCAGGGCGACAAGCGCGGCGATGAACTGTTCGCCGAATTCACCCGCCTCCGCCAGGCCGCCGAGACGGGGGAGCCGCAGGCTCTGTTCGATTTCGGCGCCTACTTCTACCAGCAACAGAACTACGCCAGCGCGCGCGAATGGTGGGGCAAGGCGGCCGCTGCGGGGATGGTCCGCGCGCAGATCCAACTGGCCATGCTCTATCGCGATGGTGACGGCGGGCCACAGGACAAGACCGAGGCGGCACGCTGGTTCCGGAAGGCCGCGGAGCAGGGGGATGCCGCCGCCCAGAAT…	MFSQWVFLSVLALAVPSFAWAEDAVSDLAKEQSKAEQGDKRGDELFAEFTRLRQAAETGEPQALFDFGAYFYQQQNYASAREWWGKAAAAGMVRAQIQLAMLYRDGDGGPQDKTEAARWFRKAAEQGDAAAQNEMGVLYWRGEGVDQDRVKAGTWFERAAASGSEDAETNLGWFYLDDSQGVYSATSDEEAALLDRYAGSREKAFQWFCKAATQGDARAQFKVGEAYWNGSGAGMNKLQARLWLEKAAQQQDADAIAWLESAANAAWYTRLENWIHAALDGELSGVADCSGVADRRHSGRGMEGASSEPEAVEASAEDAQQAAEAASQ*	ACTIVE	PA14_04700	PA0360	FALSE	FALSE		hypothetical protein	4		PA0360			(14) Hypothetical, unclassified, unknown			ericdeziel	20040308182527
PA14_04710	3154.38	-1.10664	-0.146191	0.175149	0.834671	0.403903	0.61218	5464.46	2720.08	2455.68	2479.85	2062.8	3865.39	2316.29	2669.27	4355.65	7112	418986	418555	-		1	ATGTCGCTGTTTCGTCCCCTCCTGATCGCCTCCACCCTCGCCCTCGCCAGCGGTTGCGCCAGCGGCCTCAACTCGCAGCAGACGGCCGAACTTGAGTATTACGAAGCCCGCAACCTGGCGGTCATCGAGAAATCCCCCGGCACCGGCGCGGCCCTCGGCCTGCTCCCCGGCGGCGGCTCCTTCTACGGCCGTTCCTACGGACTCGGGGTGGTCAACCTGCTGTTCTGGCCGCTGTCGATCCTCTGGGACCCGGTGAGCGGCTACGACGCATCCCAGCGCATCAACTACACCGCGACCCGGGTGCACCTGGAGAAGCTGCGCCAGCGCGACTTCGACGAACTGCAACGGCTGGCCGACAACGGCGCATTGGACGGCGCCACGCTGGCGCGGAAGCGCCAG…	MSLFRPLLIASTLALASGCASGLNSQQTAELEYYEARNLAVIEKSPGTGAALGLLPGGGSFYGRSYGLGVVNLLFWPLSILWDPVSGYDASQRINYTATRVHLEKLRQRDFDELQRLADNGALDGATLARKRQDVETKYRYTP*	ACTIVE	PA14_04710		FALSE	FALSE		hypothetical protein	4					(14) Hypothetical, unclassified, unknown			danlee	20051005154653
PA14_04730	7019.57	-1.02361	-0.0336596	0.151449	0.222251	0.824119	0.913436	6951.67	6505.02	6136.33	7809.13	6659.96	7066.5	6937.69	7777.7	7332.15	563	420871	419138	-		1	ATGTCCTTCCTGAACCTGCCCGTCCGTACCCTGGTCGCCGCCTGCGGCCTGTCCCTGCTCAGCCTCGCGGCGCATGCCGACAGCTTTCGCGGCGACGCCCACGCACCGCAGCAGGCCGCCGTCGCCACGCCACATCCGGCCGCGACCGTCGCCGGCCTGGAAACCCTGGCCAATGGCGGCAACGCCTTCGACGCCGCGGCGGCCATCGCCGCTGCCCTGGCGGTAGCCGAGCCTTACGGCTCGGGACTCGGCGGCGGTGGATTCTTCCTTCTGCGCCAGGCCGGCGCGCAGCCGACCTATCGCTTCCTCGACGCCCGCGAGCGCGCGCCGAAGGCCGCCTACGCCGACATGTACCGGCGCAACGGCAAGGTCGACCCCAGGCTGTCCGTCGACGGCCCG…	MSFLNLPVRTLVAACGLSLLSLAAHADSFRGDAHAPQQAAVATPHPAATVAGLETLANGGNAFDAAAAIAAALAVAEPYGSGLGGGGFFLLRQAGAQPTYRFLDARERAPKAAYADMYRRNGKVDPRLSVDGPLAAAIPGLPAALVELSGRYGRKPLADNLVPAIRLAVDGVSVDRVYRDRVAMRLEAMRKDPETARIFLDKGGIPDEWNLLRQPQLARTLERLGRYGRIGFYEGETADKLLTGVRAGGGIWSAADLRDYRVIERRPLEVKLANGRELISAPPPSAGGVALAQSLQMLEQLPWQKAEPVQRAHYVLEVLRRAYRDRGLLGDPDFVANPLPSLLAPDYLKRLAAGIDPRRATPSSALPEAPAWREGDHTTHFAVIDAQGNAVAATLSVNL…	ACTIVE	PA14_04730	PA0361	FALSE	FALSE		probable gamma-glutamyltranspeptidase precursor	3	pfam01019	PA0361	8		(2) Amino acid biosynthesis and metabolism			danlee	20051005154438	2
PA14_04750	1746.31	-1.05608	-0.0787161	0.359061	0.219228	0.826473	0.913834	2195.74	1239.12	1350.62	657.025	1670.46	3256.76	1564.21	1466.13	2316.76	5229	421250	420999	-		1	ATGTCCCTGAAAATCACTGACGATTGCATCAATTGCGACGTCTGCGAACCCGAATGCCCGAACGGCGCGATCTCGCAAGGCGAAGAAATCTATGTGATCGATCCCAATCTCTGCACCGAGTGCGTCGGCCACTACGACGAGCCGCAGTGCCAGCAGGTCTGTCCGGTGGACTGCATTCCCCTCGACGACGCCAATGTCGAGAGCAAGGACCAGTTGATGGAGAAATACCGGAAGATCACCGGCAAGGCCTGA	MSLKITDDCINCDVCEPECPNGAISQGEEIYVIDPNLCTECVGHYDEPQCQQVCPVDCIPLDDANVESKDQLMEKYRKITGKA*	ACTIVE	PA14_04750	PA0362	FALSE	FALSE	fdx1	ferredoxin [4Fe-4S]	2					(12) Energy metabolism			diggins	20040808194115
PA14_04760	2822.17	1.12975	0.17601	0.231662	-0.759771	0.447391	0.651069	4450.34	2351.57	2523.49	1665.53	2805.23	4136.49	2066.29	2089.98	3310.63	4443	421850	421371	-		1	ATGAACCGAGTGCTGTACCCAGGCACCTTCGATCCCATCACCAAGGGTCACGGCGATCTGATCGAACGTGCTTCACGGCTTTTCGACCATGTGATCATCGCGGTCGCCGCCAGCCCCAAGAAGAACCCCCTGTTCAGCCTGGAACAGCGGGTGGCGCTGGCCCAGGAGGTCACCAAGCACCTGCCGAACGTCGAGGTGGTGGGCTTCTCCACCCTGCTGGCGCACTTCGTCAAGGAGCAGAAGGCGAATGTCTTCCTCCGCGGCCTGCGCGCGGTTTCCGACTTCGAGTACGAGTTCCAGTTGGCCAACATGAACCGCCAGCTCGCCCCCGACGTGGAAAGCATGTTCCTCACCCCGTCGGAGAAGTATTCCTTCATTTCCTCGACGCTGGTCCGGGAA…	MNRVLYPGTFDPITKGHGDLIERASRLFDHVIIAVAASPKKNPLFSLEQRVALAQEVTKHLPNVEVVGFSTLLAHFVKEQKANVFLRGLRAVSDFEYEFQLANMNRQLAPDVESMFLTPSEKYSFISSTLVREIAALGGDISKFVHPAVADALAERFKR*	ACTIVE	PA14_04760	PA0363	FALSE	FALSE	coaD	phosphopantetheine adenylyltransferase	2	COG0669	kdtB			(8) Central intermediary metabolism		2.7.7.3	diggins	20050325053701
PA14_04780	1670.55	-1.51471	-0.599043	0.372251	1.60925	0.107563	0.261205	3553.93	1177.7	1297.8	969.529	1233.61	1482.96	1860.29	2001.59	1457.57	621	423594	421999	-		1	ATGCCTGTACCCGATCTGTTCGCCGAGGGCCTCGCCCGCGGCTGGAAAACCTACAACGGCTCGCGCCTGGACGACGACCTGGAGCTGGAGGCCGACGTGGTCGTGGTCGGCACCGGCGCCGGCGGCGGCACCACCGCGGAAATCCTCAGCGCCGCCGGCCTGAAGGTGCTGCTGGTGGAAGAGGGCCCGCTGAAGACCAGCAGCGATTTCAAGATGCAGGAGGCCGACGCCTACCCCGAGCTGTACCAGGAAGGCATCGGCCGGATGAGCAAGGACGGCGCCATCACCATCCTCCAGGGCCGCGCCGTGGGCGGCACCACCCTGATCAACTGGACCAGCAGCTTCCGCACCCCGGAACCGACCCTGCAGCACTGGGCCCAGGTCTACGGGGTCAAGGGC…	MPVPDLFAEGLARGWKTYNGSRLDDDLELEADVVVVGTGAGGGTTAEILSAAGLKVLLVEEGPLKTSSDFKMQEADAYPELYQEGIGRMSKDGAITILQGRAVGGTTLINWTSSFRTPEPTLQHWAQVYGVKGHSAEDMAPWFEKMEQRLHVAPWALPPNANNDVIRLGCEKLGYHWKVIPRNVLGCWNLGYCGMGCPVNAKQSMLVTTIPATLDKGGELLYLARANRLLLDGDKVTGLECLGMDERCVAPNGRRIRVRARHYVLSGGGINTPAILLRSKAPDPSQRVGKRTFLHTVNFSAGLFDRVINPFYGAPQSIYSDHFQWDDGVTGRMSYKLEVPPLQPSLASVLLGGFGSDNALRMEQLPHTNMMLALLRDGFHPDSAEGSVGLRGDDTPVLD…	ACTIVE	PA14_04780	PA0364	FALSE	FALSE		putative oxidoreductase, GMC family	3	COG2303	PA0364			(12) Energy metabolism			diggins	20050325054034			putative dehydrogenase/flavoprotein
PA14_04790	854.67	-1.50648	-0.591185	0.471325	1.2543	0.209732	0.404988	2213.85	570.427	641.046	668.857	536.449	509.879	802.356	1097.95	651.216	4068	424198	423650	-		1	ATGAGCGACACCACTCTCGAAAGCGCCGGCCTGTCCCGACGCAGCCTGATGAAAGTCGGCCTGATCGGCGGCGCCTTCCTCGCCACCGCGGGCGTCACCGCCAGCCTCACCGGCTGTTCGGCGGAGAAACCGGCGAGCGGCCTGGAAAAGGTCCGCGAATCCGACCTGCCGTTCCTCCGTGCGCTGCTGCCGGTGATGCTGCTCGGCGCGGTTTCCGCCGAGCAGATGCCGAAAGCCGTGGAGGGCGCGATCCAGAGCCTCGACCACAACCTGGCGCGGCTCTCCCCGGAGATGTTCAAGCTCACCCAGCAACTCTTCGACGTGCTCGCCCTGCCGCTCACCCGTGGCCCGCTGACCGGTATCTGGGGCAGTTGGGAGAACGCCAGCGGCGACGACGTG…	MSDTTLESAGLSRRSLMKVGLIGGAFLATAGVTASLTGCSAEKPASGLEKVRESDLPFLRALLPVMLLGAVSAEQMPKAVEGAIQSLDHNLARLSPEMFKLTQQLFDVLALPLTRGPLTGIWGSWENASGDDVRAFLSRWENSFIGLLRMGHSSLMQLAMMAWYARPEAWAHCGYPGPPKIA*	ACTIVE	PA14_04790	PA0365	FALSE	FALSE		conserved hypothetical protein	4		PA0365			(14) Hypothetical, unclassified, unknown			diggins	20050325054243
PA14_04810	2330.47	-1.84799	-0.88596	0.451244	1.96337	0.049603	0.152814	5955.67	1431.83	1896.72	1087.15	1572.38	1567.34	2522.99	3051.32	1888.87	910	425683	424253	-		1	ATGGTCGCCGATATCGCCTACCTGCAGCAGAGCCAGCAGGAAATCAACCAGCTCGAAGCCCTCTTCGCCCGCCAGCGCGCCGCCTACCTGGCGCAGCCGATGCCCGACGCCACGCAGCGCGTGCAGTGGCTGAAGGCCCTGCGCGAGCTGCTGTTCAAGGAACAGCAGGCACTGATCGAGGCCATCGACCGGGACTTCAGCGCGCGCTCCGCCGACGAGACCCTGCTCGCCGAGATCATGCCCAGCCTGCACGGCATCCACTACGCCGCCAAGCGCGTGAAGAAATGGATGAAGCCCGCGCGCCGCGCGGTCGGCCTGCAATTCCAGCCGGCCTCGGCCCAGGTGGTGTACCAGCCGCTGGGCGTGGTCGGGGTGATCGTGCCTTGGAACTATCCGCTG…	MVADIAYLQQSQQEINQLEALFARQRAAYLAQPMPDATQRVQWLKALRELLFKEQQALIEAIDRDFSARSADETLLAEIMPSLHGIHYAAKRVKKWMKPARRAVGLQFQPASAQVVYQPLGVVGVIVPWNYPLFLSIGPLTGALAAGNRVMIKMSESTPATGRLLKDLLARIFPEDQVAVVLGEVDVGVAFSKLPFDHLLFTGATSVGKHVMRAAAENLTPVTLELGGKSPAIISDSVPMKDAAERIAFGKSLNAGQTCVAPDYVLVPSRRVEEFVSQYKEVVQGFFPRLSDNPDYTAIINERQLGRLRGYLDDAREKGATLVPLFAEGQQRRLPQTLLLNVSDDMKVMQEEIFGPLLPVIPYERLEDALAYVNQRPRPLALYYFGYDKAQQQRVLHET…	ACTIVE	PA14_04810	PA0366	FALSE	FALSE		putative NAD-dependent aldehyde dehydrogenase	3	COG1012,pfam00171	PA0366			(12) Energy metabolism			diggins	20050325054640			putative conifer aldehyde dehydrogenase
PA14_04820	1794.99	-1.5351	-0.618328	0.346926	1.7823	0.0746997	0.202373	3291.35	1375.01	1586.2	911.761	1542.95	1517.07	2120.76	2147.69	1662.14	3641	425972	426619	+		1	ATGGCACCACGCATCAAGACCCGCGATCGCATCGCCCAGGCCAGCCTGGAACTGTTCAACGCCCAGGGCGAGCGCAGCGTCACCACCAACCATATCGCCACCCACCTGGGTATATCGCCTGGGAACCTCTACTACCACTACCCGAACAAGCAGGCGATCATCGCCGAGCTGTTCGCCGAGTACGAAAGCCACGTCGAGAGTTTCCTGCGCCTGCCCGAAGGGCGGGGTCTGACGGTGGACGACAAGACCTTCTACCTGGAAGCGCTACTGGCCGCGATGTGGCGCTACCGCTTCCTCCACCGCGACCTCGAGCACCTGCTGGAAAGCGACCCGGAGCTGGCGGCGCGCTACCGCGCCTTCGCCCAGCGTTGCCTGGTCAACGCCAAGGCGATCTACCGG…	MAPRIKTRDRIAQASLELFNAQGERSVTTNHIATHLGISPGNLYYHYPNKQAIIAELFAEYESHVESFLRLPEGRGLTVDDKTFYLEALLAAMWRYRFLHRDLEHLLESDPELAARYRAFAQRCLVNAKAIYRGFTEAGILRMNETQLEALTLNAWIILTSWVRFLCTTLDLDGDLSEAQLRRGIYQVLALESGHIEAQAQDAVDGISERLYVPL*	ACTIVE	PA14_04820	PA0367	FALSE	FALSE		putative transcriptional regulator, TetR family	3	pfam00440	PA0367			(25) Transcriptional regulators			diggins	20050325055112
PA14_04830	1347.16	-1.16497	-0.220294	0.254499	0.865601	0.386709	0.597067	1380.83	1024.16	1242.83	1636.99	1295.47	985.647	1585.16	1781.7	1191.62	7117	427014	426604	-		1	ATGGAACTGACGCTGCGGCACAACCCGATGCTCGACGACGCCGACTGCGAGGCGATCCTGGCGATCCACGCGGCGGTCGGCTGGGACCGGCGCATGCCGCCTGCCGAGCTACGCACGCTGTACCAGCATTCCGGCTATTCCCTGCTGGCCGAACGCGACGGCCGCCTGGTCGGCCTGCTGCGCGCCGAGGAAGAAACACCGATTCGCGTCTGGCTGGCGGAAATCGCCGTGCTGCCCGGCGCACAGCGCAGCGGCGTCGGCGCAGCCCTGCTGCGGCGCTTCGCCGAGGATCACCGCGGCGCCTACCTGTTCACCGACGCCACCCTCGGTACCGAAGCCTTCTTCCGCCGCCACGGCATCCACATCCAGCAGGTGCTGGAGAAAACCCTGCGCGATCAG…	MELTLRHNPMLDDADCEAILAIHAAVGWDRRMPPAELRTLYQHSGYSLLAERDGRLVGLLRAEEETPIRVWLAEIAVLPGAQRSGVGAALLRRFAEDHRGAYLFTDATLGTEAFFRRHGIHIQQVLEKTLRDQSGT*	ACTIVE	PA14_04830		FALSE	FALSE		putative acetyltransferase	3					(27) Transport of small molecules			diggins	20050325055313
PA14_04840	4000.64	-1.1757	-0.233514	0.228655	1.02125	0.307135	0.514225	4309.99	3444.83	3864.83	3463.3	4382.13	3337.56	4489.42	5293.98	3419.74	1920	428075	427077	-		1	ATGACCGCGTCCCCGACCTTCCAGCCCGCCTGGTGGCTGCCCAATCCGCACCTGCAGACCCTGTGGAGCCCGTTCTTCCGCCGCGGGCCGACCCTGGAACGGCAGCGCGAACGCCTGTGGCTGGCCGATGGCGACTTCATCGACCTCGACTGGGCCGGCCCGCACGATGCCGAAACCCCGCTGGTGCTGGCACTGCACGGCCTCACCGGGTCATCCTCGTCACACTACATCCTCGGTCTGCAGCGCGCCCTGCTGGAGCGCGGCTGGGCCAGCGTGGCGCTGAACTGGCGCGGTTGCTCGGGGGAGCCGAACCGCCTGCCGCGCGGCTACCATTCCGGGGTCAGCGACGACCTCGCCGAGGTGGTCGCGCACCTGCGCGCCAGGCGCCCGCAAGCGCCG…	MTASPTFQPAWWLPNPHLQTLWSPFFRRGPTLERQRERLWLADGDFIDLDWAGPHDAETPLVLALHGLTGSSSSHYILGLQRALLERGWASVALNWRGCSGEPNRLPRGYHSGVSDDLAEVVAHLRARRPQAPLYAVGYSLGGNVLLKYLGETAGDCPLLGGVAVSVPFRLDECADRIGLGFSRVYQAHFMKAMLAYVQDKQRLFGEQGQAEGLAALQRLGPLEGMRTFWDFDGRVTAPLHGFADARDYYRRASSRYYLPDIRTPSLIIHSSDDPFVFARSLPDRSELAPCTELELHARGGHVGFVDGSPRQPTYYLERRIPDWLEARLRQH*	ACTIVE	PA14_04840	PA0368	FALSE	FALSE		putative hydrolase	3	COG0429	PA0368			(20) Putative enzymes			diggins	20050325055542
PA14_04850	1376.59	1.4404	0.526473	0.302666	-1.73945	0.0819553	0.217088	1426.1	1147.76	1308.5	2445.75	1468.25	1131.07	1059.33	1412.07	990.463	5110	428402	428112	-		1	GTGGCCGACCAGGGCGCCGACCCTTTCATCCTCGAGACCGGCAGCGGGCGCATACTCTTCGACCTGCATGGCGGCAGGGGCTGGGACCCGGCCCCGTGCTTCGACGACCTGTGGCAGATGGCGGCCAGCCTGGCCTGCTTCGGCGAGGTCTGGAGCGGCGCCGGCGAGGACATCCTGCTGGACGACTGCAGCGTCGCGCCCCGCTATCGGCAGCAGCTCGTCGACGAACTGCAACCGATCCTCGGTTCGCGCCAGCGGGCGGAGGACCTCGCCGACGAGTTCGGCTGGTAA	MADQGADPFILETGSGRILFDLHGGRGWDPAPCFDDLWQMAASLACFGEVWSGAGEDILLDDCSVAPRYRQQLVDELQPILGSRQRAEDLADEFGW*	ACTIVE	PA14_04850	PA0369	FALSE	FALSE		hypothetical protein	4		PA0369			(14) Hypothetical, unclassified, unknown			diggins	20050325055718
PA14_04860	3674.36	1.13919	0.188014	0.241528	-0.778434	0.436313	0.64217	4880.43	3039.46	3631.4	2928.77	4211.61	4371.68	2937.08	3790.6	3278.24	3752	429277	428681	-		1	ATGAGCAAACCTACTGCGAAAGCCCCCGGCCGCCACGGCGGCCAGGGACAGCTGCGGATCATCGGTGGCGAATGGCGCAGCCGGCGTTTCGTCTTTCCCGACGGGCCCGGCCTGCGACCGACCCCGGACCGGGTCCGCGAGACCCTGTTCAACTGGCTGGCACCCTATGTCGAAGGCGCACGGGTGCTCGATCCCTTCGCCGGCAGCGGCGCGCTGTTCCTCGAGGCGTTGTCGCGCGGCGCCCGCGAAGGGCTGGCCCTGGATACCAACGGCGAAGCGGTGGCGGCCCTGCGCAACCACCTCGACGCGCTCAAGTGCGGCACCGCCCAACTGGTCCTCGGCGATGCCGTGCGCTACCTGGGAAACCAGGCTCCGAGCGCCTTCGACCTGGTGTTCCTC…	MSKPTAKAPGRHGGQGQLRIIGGEWRSRRFVFPDGPGLRPTPDRVRETLFNWLAPYVEGARVLDPFAGSGALFLEALSRGAREGLALDTNGEAVAALRNHLDALKCGTAQLVLGDAVRYLGNQAPSAFDLVFLDPPFHQNLLQDACRLLETRGWLNPDAWIYTESESVPSSLGLPGNWRLHREKKAGNVHYALWQRGA*	ACTIVE	PA14_04860	PA0370	FALSE	FALSE		putative methyltransferase	3	COG0742,pfam03602	yhhF			(11) DNA replication, recombination, modification and repair			diggins	20050325055909
PA14_04870	9204.04	1.12926	0.175383	0.27698	-0.633196	0.526606	0.713489	12742.1	6790.61	8070.89	6165.17	10913.8	12562.1	7983.76	8801.14	8806.76	844	430764	429277	-		1	ATGAGTGAGCGCACAGGGCTGCGTTATGGCCTGCTCGGCCTGATCGTCATCGCGTTGCTGGCCGCGCTGGCCTATTTCGTCGCGCGTCCCCCCCAGACCCCGGCGGCGGCCCATGCCGCGGCGGTCGAGGAAAACCAGTTGCAGTCGCTGAAGGACGTCGCCAAGCAGGCGCCGGTCCATCGCAAGCTGGACATCCAGGAATGGAAGACCGCCGAAGGTGCCAAGGTGCTGTTCGTCGAAGCCCATGAACTGCCGATGTTCGACCTGCGCCTGACCTTCGCCGCCGGCAGCAGCCAGGACGCCGGCACCCCCGGCCTGTCGATGCTGACCAACGCCATGCTCAACGAAGGCGTGCCAGGCAAGGACACCACTGCCATCGCCGCCGGCTTCGAGGACCTC…	MSERTGLRYGLLGLIVIALLAALAYFVARPPQTPAAAHAAAVEENQLQSLKDVAKQAPVHRKLDIQEWKTAEGAKVLFVEAHELPMFDLRLTFAAGSSQDAGTPGLSMLTNAMLNEGVPGKDTTAIAAGFEDLGASFSNGSYRDMAVAGLRSLSDADKRTQALKLFEQVIGQPTFPEDALARIKNQVLAGFEYQKQNPGKLAGLELFKRLYGEHPYAHSSDGDEKSVPPISREQLQAFHKKAYAAGNVVIALVGDLSRQEAEAIAAEVSKALPQGPALAKTAQPETPKPGLTHIDFPSEQTHLMLAQLGIDRQDPDYAALYLGNQILGGGGFGTRLMDQVREKRGLTYGIYSGFTAMQARGPFMINFQTRAELSEGALKLVQDIVRDYLANGPTQKELD…	ACTIVE	PA14_04870	PA0371	FALSE	FALSE		putative peptidase	3	COG0612,pfam05193	PA0371			(19) Protein secretion/export apparatus			diggins	20050325060242
PA14_04890	9403.67	1.23266	0.301775	0.239661	-1.25917	0.207969	0.403029	12006.4	7841.64	9076.01	7193.86	11323.5	12447.2	7977.47	8589.29	8177.71	1003	432154	430757	-		1	GTGGCGGCACGAAAGGTCCAGATCACCATGAAAACCCCAGCTCGCCGCCGCGTCGGCCTGCTCCTAGCCAGCCTTTGTCTCCCGCTTTTCGCCCAGGCGGCGGAAACCCAGCCCACCCACGAGTTCAGCCTCGACAACGGCCTGAAGGTCATAGTGCGTGAAGACCACCGCGCCCCGGTGGTGGTTTCCCAACTCTGGTACAGGATCGGCTCCAGCTACGAGACACCCGGGCTCACCGGCCTGTCCCACGCCCTCGAACACATGATGTTCAAGGGCAGCCGCAAGCTCGGCCCGGGCGAAGCCTCGCGGGTGCTGCGCGACCTGGGTGCGGAAGAGAACGCCTTCACCACCGACGACTACACCGCCTATTACCAGGTCCTGGCCCGCGACCGCCTGCCG…	MAARKVQITMKTPARRRVGLLLASLCLPLFAQAAETQPTHEFSLDNGLKVIVREDHRAPVVVSQLWYRIGSSYETPGLTGLSHALEHMMFKGSRKLGPGEASRVLRDLGAEENAFTTDDYTAYYQVLARDRLPVALEMEADRMAHLSLPADQFKSEIEVIKEERRLRTDDNPNALAFERFKAAAYPASGYHTPTIGWMADLQRMTIDDLRHWYESWYAPNNATLVVVGDVTADEVKTLAKRYFGEIPWRQLPPARKPLELAEPGERRLKLYVRTQLPNLIMGFNVPSLGSSENPREVNALRLIGALLDGGYSARLASRLERGEELVAGASTYYDAFNRGDSLFVLSATPNVQKGKTLEQVEAGLWKQLDDLKQNPPSAAEIERVRAQMIAGMVYEKDSI…	ACTIVE	PA14_04890	PA0372	FALSE	FALSE		putative zinc protease	3	COG0612	PA0372			(20) Putative enzymes			diggins	20050325060554			putative Zn-dependent peptidase
PA14_04900	14683.7	1.3364	0.418353	0.196915	-2.12453	0.0336257	0.117247	15173.3	11827	12954.4	20815.3	15886	15982.2	12286	13407	13822.2	1186	432275	433630	+		1	ATGTTTGGTTCCAACGACGACAAGAAGGCCCCGCAGGGCGGGGAAAAGAAAGGTCTGTTCGGCTGGTGGCGGAAAAAGCCGCAAGCCGGCGAGCAGCCTGCCGATCAGCCTGTCGAGCCGGTCTCCGAGACAGCGGCCGCCGAGCAGCGCGCGCCTGCCGATGACGTGGCGCAATCCCTGACAGAACAGCCAGGTCGGCAGCAGCCCTCCGCTGCCGAGCCGGCCGAGCCGCCGGCGCCGGTTGCCGAAGCGCCGCTCGCCGGTGACGAGCCAGCGTCGGCCGAGGAGCATTCGCCCCGCCCCGAGGCGCCCGTCGCACAACCCGAGCCTATCCTCGCTGCCGAGCCCGAGCCCGAGCCCGAGCCCGAGCCCGAGCCCGTTGCGCCGCTGGCCGCCGCT…	MFGSNDDKKAPQGGEKKGLFGWWRKKPQAGEQPADQPVEPVSETAAAEQRAPADDVAQSLTEQPGRQQPSAAEPAEPPAPVAEAPLAGDEPASAEEHSPRPEAPVAQPEPILAAEPEPEPEPEPEPVAPLAAAPAVSEPATRPGFFARLRQGLSKTSASIGEGMASLFLGRKEIDDDLLDDIETRLLTADVGVEATTLIVQNLTKRVARKELADSGALYKALQEELASLLRPVEQPLQVDVAREPYVILVVGVNGVGKTTTIGKLAKKLQLEGKKVMLAAGDTFRAAAVEQLQVWGERNRIPVIAQHTGADSASVIFDAVQAAKARGIDVLIADTAGRLHTKDNLMEELKKVRRVIGKLDETAPHEVLLVLDAGTGQNAINQAKQFNLAVELTGLALTK…	ACTIVE	PA14_04900	PA0373	FALSE	FALSE	ftsY	signal recognition particle receptor FtsY	2	COG0552				(19) Protein secretion/export apparatus			diggins	20050325060735			cell division protein
PA14_04910	7670.56	-1.01863	-0.0266356	0.241237	0.110413	0.912082	0.958967	10657.3	6285.44	6954.42	5177.55	8506.22	8764.9	7330.14	7137.04	8222.03	3612	433627	434298	+		1	ATGATCCGCTTCGAGCAGGTCGGCAAACGCTATCCCAACGGCCACGTAGGCCTGCACGAGGTGTCCTTCCGCGTGCACCGTGGCGAGATCCTCTTCGTCACCGGCCACTCCGGCGCCGGCAAGAGCACCCTGCTGCGCCTCATCCTGGCGATGGAGCGACCGACCAGCGGCAAGCTGTTGCTCGGCGGCCAGGACCTGGGGCGCATCACTACCGCGCAGATCCCTTTCCTGCGCCGGCAGATCGGCGTGGTGTTCCAGAACCACCAACTGCTCACCGATCGTACGGTGGCGGACAACATCGCCCTGCCGCTGCAGATCCTCGGCATGCCCAAGCCGGAGATCGCCAAGCGCGTGGCCTCGGCCCTGGAGCGGGTGAACCTGAAGGAAAAGGGCGAGGCG…	MIRFEQVGKRYPNGHVGLHEVSFRVHRGEILFVTGHSGAGKSTLLRLILAMERPTSGKLLLGGQDLGRITTAQIPFLRRQIGVVFQNHQLLTDRTVADNIALPLQILGMPKPEIAKRVASALERVNLKEKGEALPSDLSTGQQQRVGIARAIVHQPALLLADEPTGNLDPRLASEIMGVFEDINRLGTTVLIASHDLALIARMRHRMLTLQRGRIIADREDEA*	ACTIVE	PA14_04910	PA0374	FALSE	FALSE	ftsE	cell division ATP-binding protein FtsE	2	COG2884				(6) Cell division			diggins	20050325061717
PA14_04920	10655.9	1.29985	0.378343	0.210964	-1.7934	0.0729085	0.199012	10883.6	9763.28	10136.1	15529.2	10973.4	10335.8	8955.8	9665.32	9660.85	2101	434298	435305	+		1	ATGAGCGCCAACGATCTTCCCCGTGGCCCCGAAGAGGGCGCACCGGAACGCAAGACCCGCGAGAAACCGAGCCAGGAACAGACCGACTGGAGCGGCTCGTTCAGCGCCTACCTGGAAAGCCATCGCGCCAGCCTGGTGGACAGCCTGCGCCGGTTGTTCGGCCACCCGTTCGGCAGCTTCTTCACCTGCCTGGTGATGGGTATCACCCTGAGCCTGCCGATGGGCCTTTCGCTGCTGCTGAACAATGTCGAACGGCTCGGCGGCTCCTGGCAGCGCGCCGCGCAGATCTCCCTGTTCCTCGACCTGAAGACCAGCGAAAACCAGGGCCAGGACCTGCGCGAGCAGATCGAGCGCCTGCCGGACGTGATCGAGGCCCAACTGATCAGCCGCGAGCAGGCG…	MSANDLPRGPEEGAPERKTREKPSQEQTDWSGSFSAYLESHRASLVDSLRRLFGHPFGSFFTCLVMGITLSLPMGLSLLLNNVERLGGSWQRAAQISLFLDLKTSENQGQDLREQIERLPDVIEAQLISREQALSELQEQSGLGEALKELPENPLPPVISVTPKQIDRAGLEALRQQLAELPHVQQAQLDLVWVERLSAILKLGERFVFGLTILLVLTLLLVVGNTIRLHIENRRNEIEVIKLVGGTDGYVRRPFLYMGALYGLGAGILSWALLAYSLNWLNGSVVNLSGLYGSDFGLQGVPLDDGLSLTVGAVLLGWVGAWLAVARHLRELAPR*	ACTIVE	PA14_04920	PA0375	FALSE	FALSE	ftsX	cell division ABC transporter, permease protein FtsX	2	COG2177				(6) Cell division			diggins	20050325061943
PA14_04930	30621	1.27725	0.353036	0.151389	-2.33197	0.019702	0.079395	32759.6	28456.9	31494	32332.7	37349.2	32887.2	27782.9	27180.7	25346.3	2765	435419	436273	+		1	ATGACCACTTCTTTGCAACCTGTACATGCCTTGGTTCCAGGCGCAAACCTGGAAGCCTATGTGCACTCGGTGAACAGCATTCCGCTGTTGTCGCCGGAGCAGGAGCGTGAACTGGCCGAACGCCTCTTCTATCAGCAAGACCTGGAAGCGGCGCGGCAGATGGTGTTGGCGCACCTGCGCTTCGTTGTTCATATCGCCAAGAGTTATTCGGGGTACGGCCTGGCCCAGGCCGACCTGATCCAGGAAGGCAACGTCGGCCTGATGAAGGCCGTGAAGCGTTTCAACCCGGAAATGGGCGTTCGCCTGGTGTCCTTCGCCGTGCACTGGATCAAGGCGGAGATCCACGAGTTCATCCTGCGCAACTGGCGGATCGTCAAGGTCGCCACCACCAAGGCGCAG…	MTTSLQPVHALVPGANLEAYVHSVNSIPLLSPEQERELAERLFYQQDLEAARQMVLAHLRFVVHIAKSYSGYGLAQADLIQEGNVGLMKAVKRFNPEMGVRLVSFAVHWIKAEIHEFILRNWRIVKVATTKAQRKLFFNLRSQKKRLAWLNNEEVHRVAESLGVEPREVREMESRLTGQDMAFDPAADADDESAYQSPAHYLEDHRYDPARQLEDADWSDSSSANLHEALEGLDERSRDILQQRWLSEEKATLHDLAEKYNVSAERIRQLEKNAMSKLKGRILA*	ACTIVE	PA14_04930	PA0376	FALSE	FALSE	rpoH	RNA polymerase sigma-32 factor	1	COG0568	htpR			(25) Transcriptional regulators			diggins	20050325062137			heat shock regulatory protein
PA14_04940	6332.32	1.33205	0.413643	0.267526	-1.54618	0.122061	0.283128	4085.89	5099.29	6143.47	12228	6944.41	4946.19	6183.52	6532.18	4827.87	3805	436338	436943	+		1	ATGCCGCGCAATACCCGCTGGCTGTTCTACCTGTCGCTGGCGGTCCTGACCTTCGTCGTCGGTGCCTGGCTGGTCCGTACGCCGGAACCGGCGCGGCCGTTGCCGTGGCTGGCCGACTGGCAGGAGCAGGTGCTGGCGCCGTTGGCGGACAACGCCCTGACCCTGCGCCAGCTGCACGACGCGGTGGATGGCGAGCTGTGGGTGGACCCGCGCCTGGATGGCGTGCGCCTGGCCTTCCGTGGCCGCCTGCTGGGCGACGGCGGCCCCTGGCAGGTGGAAGGCGAGCTGGGTCTGAGCGCCGAGGAGCAACTGAGCCTGCAGCGGGCATCCGCGTTGCAGCCTGGCAGCGCGCCGCAGCCATTGAGCGCCGGATTGGAAGGACAGTTGGGCGACAAGCCG…	MPRNTRWLFYLSLAVLTFVVGAWLVRTPEPARPLPWLADWQEQVLAPLADNALTLRQLHDAVDGELWVDPRLDGVRLAFRGRLLGDGGPWQVEGELGLSAEEQLSLQRASALQPGSAPQPLSAGLEGQLGDKPIVALSMIPEGRVGAERLLASLGQPRLRLQLAQGEAWVYPQLGLTAHLPDDDLRLMLAVPRQALEKPPR*	ACTIVE	PA14_04940	PA0377	FALSE	FALSE		hypothetical protein	4		PA0377			(14) Hypothetical, unclassified, unknown			diggins	20050325062314
[truncated: 5,556 more rows]

## Sheet: Fold change >= +-2
TrivialName	baseMean	FoldChange	log2FoldChange	lfcSE	stat	pvalue	padj	DMEM	DMEM1	DMEM2	MH1	MH2	Mueller-Hinton	NB1	NB2	Nutrient	GeneID	Start	Stop	Strand	Type	ChromosomeID	Sequence	Translation	Status	LocusName	AltLocusName	FrameDiscrepancy	MissenseDiscrepancy	GeneName	GeneProduct	ConfidenceCode	COGs	Synonyms	CellLocalization	MolecularFunction	FunctionalClass	Pathway	ECNumber	AnnotatorUID	ModDateTime	CellLocalizationConfidenceCode	FunctionalClassConfidenceCode	AlternateGeneProductName
[truncated: 556 more rows]

[truncated: 3 more sheets: FC2 p05, FC2 q05, Nutrient vs Mueller-Hinton DESe]
